# Supplementary material for: A Macromolecule Reversing Antibiotic Resistance Phenotype and Repurposing Drugs as Potent Antibiotics
Source: Adv Sci (Weinh). 2020 Jul 21;7(17):2001374. doi: 10.1002/advs.202001374 (PMC7503100; doi:10.1002/advs.202001374)
Supplement: Supplementary file 2 — Supplemental Table 4 [file ADVS-7-2001374-s002.xlsx]

## Sheet: Rif-vs-Ctrl_withannotation
Locus-tag	logFC	logCPM	PValue	FDR	Locus-tag	Product description	Gene name
ABSDF0685	-1.80102	9.94133	6.1e-91	1.96e-87	ABSDF0685	hypothetical protein	NA
ABSDF0206	-1.25609	8.90574	3.71e-46	5.96e-43	ABSDF0206	hypothetical protein	NA
ABSDF2254	-2.15967	5.32528	6.56e-44	7.02e-41	ABSDF2254	hypothetical protein	NA
ABSDF0380	-1.34144	9.88616	9.77e-37	7.84e-34	ABSDF0380	hypothetical protein	NA
ABSDF2046	-1.21382	8.43806	4.98e-36	3.2e-33	ABSDF2046	phospho-2-dehydro-3-deoxyheptonate aldolase	aro
ABSDF2565	-1.10031	10.7907	3.8e-35	2.04e-32	ABSDF2565	hypothetical protein	NA
ABSDF1425	-1.30693	7.37592	7.24e-35	3.32e-32	ABSDF1425	hypothetical protein	NA
ABSDF2193	-1.24916	9.63629	1.88e-34	7.55e-32	ABSDF2193	hypothetical protein	NA
ABSDF2228	-1.13724	7.20191	8.09e-33	2.89e-30	ABSDF2228	hypothetical protein	NA
ABSDF0317	-1.08731	8.60449	1.39e-32	4.47e-30	ABSDF0317	bacterioferritin	bfrB
ABSDF0522	-1.03829	7.42535	1.97e-30	5.27e-28	ABSDF0522;pseudo=true	pseudo	NA
ABSDF1992	-1.01346	7.82507	5.98e-30	1.48e-27	ABSDF1992	hypothetical protein	NA
ABSDF1507	-1.23375	8.17238	6.62e-29	1.52e-26	ABSDF1507	hypothetical protein	NA
ABSDF2122	-1.01492	7.96583	1.91e-28	4.09e-26	ABSDF2122	hypothetical protein	NA
ABSDF3597	-1.00726	10.6699	8.01e-28	1.61e-25	ABSDF3597	4-hydroxyphenylpyruvate dioxygenase	hpd
ABSDF3489	-1.03961	10.9579	4.61e-27	8.22e-25	ABSDF3489	hypothetical protein	NA
ABSDF3013	-1.02854	9.27685	7.34e-26	1.24e-23	ABSDF3013	hydrolase	NA
ABSDF2566	-1.04008	8.22283	1.36e-24	2.18e-22	ABSDF2566	hypothetical protein	NA
ABSDF2834	-1.20926	7.22584	1.32e-22	1.84e-20	ABSDF2834	pilus assembly protein FilB	NA
ABSDF3026	-1.16215	5.91926	1.55e-22	2.07e-20	ABSDF3026	hypothetical protein	NA
ABSDF2528	-1.60518	3.66061	8.8e-17	5.89e-15	ABSDF2528	hypothetical protein	NA
ABSDF0431	1.01952	11.8499	1.02e-16	6.67e-15	ABSDF0431	50S ribosomal protein L29	rpmC
ABSDF1910	-1.17649	9.55704	9.1e-16	5.52e-14	ABSDF1910	methyltransferase	NA
ABSDF2310	-1.26048	5.7047	1.68e-13	7.21e-12	ABSDF2310	hypothetical protein	NA
ABSDF1830	-1.06281	5.31399	8.45e-13	3.21e-11	ABSDF1830	hypothetical protein	NA
ABSDF2308	-1.30499	3.95816	2.28e-09	3.68e-08	ABSDF2308	resolvase	NA
ABSDF2655	-1.14871	4.58224	4.56e-08	5.83e-07	ABSDF2655	trehalose-6-phosphate phophatase biosynthetic	otsB
ABSDF2192	-1.19847	2.94533	1.75e-07	2.04e-06	ABSDF2192	IS5 family transposase	NA
ABSDF1698	-1.06164	3.4691	3.43e-07	3.74e-06	ABSDF1698	signal peptide	NA
ABSDF3302	-1.42271	2.26585	2.08e-06	1.96e-05	ABSDF3302	IS982 family transposase	NA
ABSDF2850	-1.72392	2.2178	4.25e-06	3.7e-05	ABSDF2850	IS982 family transposase	NA
ABSDF1967	-1.45575	3.42579	3e-05	0.000210524	ABSDF1967	IS982 family transposase	NA
ABSDF3397	2.75038	2.6392	5.54e-05	0.000364436	ABSDF3397;pseudo=true	pseudo	NA
ABSDF1165	-1.20007	1.25717	6.25e-05	0.000407088	ABSDF1165	IS982 family transposase	NA
ABSDF1359	1.49154	4.45274	8.42e-05	0.000527159	ABSDF1359	IS982 family transposase	NA
ABSDF2429	-1.1417	2.66886	0.00030075	0.00163177	ABSDF2429;pseudo=true	pseudo	NA
ABSDF1700	-2.43335	3.91837	0.000451244	0.00233021	ABSDF1700	IS982 family transposase	NA
ABSDF3045	1.08966	3.49336	0.00109622	0.00507358	ABSDF3045;pseudo=true	pseudo	NA
ABSDF0254	1.00522	4.52791	0.00151491	0.00666456	ABSDF0254;pseudo=true	pseudo	NA
ABSDF2350	-1.48782	1.9369	0.00831267	0.0276974	ABSDF2350	IS5 family transposase	NA
ABSDF3602	1.32775	3.55529	0.0166325	0.0499285	ABSDF3602	IS982 family transposase	NA

## Sheet: significant_genes_logFC1
Locus-tag	logFC	logCPM	PValue	FDR	Locus-tag	Product description	Gene name
ABSDF3397	2.75038	2.6392	5.54e-05	0.000364436	ABSDF3397; pseudo=true	pseudo	NA
ABSDF1359	1.49154	4.45274	8.42e-05	0.000527159	ABSDF1359	IS982 family transposase	NA
ABSDF3602	1.32775	3.55529	0.0166325	0.0499285	ABSDF3602	IS982 family transposase	NA
ABSDF3045	1.08966	3.49336	0.00109622	0.00507358	ABSDF3045; pseudo=true	pseudo	NA
ABSDF0431	1.01952	11.8499	1.02e-16	6.67e-15	ABSDF0431	50S ribosomal protein L29	rpmC
ABSDF0254	1.00522	4.52791	0.00151491	0.00666456	ABSDF0254; pseudo=true	pseudo	NA
ABSDF3597	-1.00726	10.6699	8.01e-28	1.61e-25	ABSDF3597	4-hydroxyphenylpyruvate dioxygenase	hpd
ABSDF1992	-1.01346	7.82507	5.98e-30	1.48e-27	ABSDF1992	hypothetical protein	NA
ABSDF2122	-1.01492	7.96583	1.91e-28	4.09e-26	ABSDF2122	hypothetical protein	NA
ABSDF3013	-1.02854	9.27685	7.34e-26	1.24e-23	ABSDF3013	hydrolase	NA
ABSDF0522	-1.03829	7.42535	1.97e-30	5.27e-28	ABSDF0522; pseudo=true	pseudo	NA
ABSDF3489	-1.03961	10.9579	4.61e-27	8.22e-25	ABSDF3489	hypothetical protein	NA
ABSDF2566	-1.04008	8.22283	1.36e-24	2.18e-22	ABSDF2566	hypothetical protein	NA
ABSDF1698	-1.06164	3.4691	3.43e-07	3.74e-06	ABSDF1698	signal peptide	NA
ABSDF1830	-1.06281	5.31399	8.45e-13	3.21e-11	ABSDF1830	hypothetical protein	NA
ABSDF0317	-1.08731	8.60449	1.39e-32	4.47e-30	ABSDF0317	bacterioferritin	bfrB
ABSDF2565	-1.10031	10.7907	3.8e-35	2.04e-32	ABSDF2565	hypothetical protein	NA
ABSDF2228	-1.13724	7.20191	8.09e-33	2.89e-30	ABSDF2228	hypothetical protein	NA
ABSDF2429	-1.1417	2.66886	0.00030075	0.00163177	ABSDF2429; pseudo=true	pseudo	NA
ABSDF2655	-1.14871	4.58224	4.56e-08	5.83e-07	ABSDF2655	trehalose-6-phosphate phophatase biosynthetic	otsB
ABSDF3026	-1.16215	5.91926	1.55e-22	2.07e-20	ABSDF3026	hypothetical protein	NA
ABSDF1910	-1.17649	9.55704	9.1e-16	5.52e-14	ABSDF1910	methyltransferase	NA
ABSDF2192	-1.19847	2.94533	1.75e-07	2.04e-06	ABSDF2192	IS5 family transposase	NA
ABSDF1165	-1.20007	1.25717	6.25e-05	0.000407088	ABSDF1165	IS982 family transposase	NA
ABSDF2834	-1.20926	7.22584	1.32e-22	1.84e-20	ABSDF2834	pilus assembly protein FilB	NA
ABSDF2046	-1.21382	8.43806	4.98e-36	3.2e-33	ABSDF2046	phospho-2-dehydro-3-deoxyheptonate aldolase	aro
ABSDF1507	-1.23375	8.17238	6.62e-29	1.52e-26	ABSDF1507	hypothetical protein	NA
ABSDF2193	-1.24916	9.63629	1.88e-34	7.55e-32	ABSDF2193	hypothetical protein	NA
ABSDF0206	-1.25609	8.90574	3.71e-46	5.96e-43	ABSDF0206	hypothetical protein	NA
ABSDF2310	-1.26048	5.7047	1.68e-13	7.21e-12	ABSDF2310	hypothetical protein	NA
ABSDF2308	-1.30499	3.95816	2.28e-09	3.68e-08	ABSDF2308	resolvase	NA
ABSDF1425	-1.30693	7.37592	7.24e-35	3.32e-32	ABSDF1425	hypothetical protein	NA
ABSDF0380	-1.34144	9.88616	9.77e-37	7.84e-34	ABSDF0380	hypothetical protein	NA
ABSDF3302	-1.42271	2.26585	2.08e-06	1.96e-05	ABSDF3302	IS982 family transposase	NA
ABSDF1967	-1.45575	3.42579	3e-05	0.000210524	ABSDF1967	IS982 family transposase	NA
ABSDF2350	-1.48782	1.9369	0.00831267	0.0276974	ABSDF2350	IS5 family transposase	NA
ABSDF2528	-1.60518	3.66061	8.8e-17	5.89e-15	ABSDF2528	hypothetical protein	NA
ABSDF2850	-1.72392	2.2178	4.25e-06	3.7e-05	ABSDF2850	IS982 family transposase	NA
ABSDF0685	-1.80102	9.94133	6.1e-91	1.96e-87	ABSDF0685	hypothetical protein	NA
ABSDF2254	-2.15967	5.32528	6.56e-44	7.02e-41	ABSDF2254	hypothetical protein	NA
ABSDF1700	-2.43335	3.91837	0.000451244	0.00233021	ABSDF1700	IS982 family transposase	NA
