# Supplementary material for: A Macromolecule Reversing Antibiotic Resistance Phenotype and Repurposing Drugs as Potent Antibiotics
Source: Adv Sci (Weinh). 2020 Jul 21;7(17):2001374. doi: 10.1002/advs.202001374 (PMC7503100; doi:10.1002/advs.202001374)
Supplement: Supplementary file 3 — Supplemental Table 5 [file ADVS-7-2001374-s003.xlsx]

## Sheet: Pol-vs-Ctrl_withannotation
Locus-tag	logFC	logCPM	PValue	FDR	Locus-tag	Product description	Gene name
ABSDF1200	2.44609	8.75424	3.34927e-213	1.10593e-209	ABSDF1200	hypothetical protein	NA
ABSDF3350	3.24886	7.82486	1.52956e-193	2.52531e-190	ABSDF3350	signal peptide	NA
ABSDF3326	2.55095	6.87162	3.29364e-145	3.6252e-142	ABSDF3326	thymidylate synthase	NA
ABSDF2656	1.87812	9.55807	2.34087e-137	1.93239e-134	ABSDF2656	trehalose-6-phosphate synthase	otsA
ABSDF2209	1.92246	9.12294	1.75988e-112	1.16222e-109	ABSDF2209	major facilitator superfamily methyl viologen resistance protein	smvA
ABSDF1269	1.93737	7.01238	5.31293e-107	2.92388e-104	ABSDF1269	hypothetical protein	NA
ABSDF2191	1.67015	7.81184	8.8892e-97	4.19316e-94	ABSDF2191	hypothetical protein	NA
ABSDF1056	1.56791	8.88092	3.16874e-96	1.3079e-93	ABSDF1056	bacteriophage protein	NA
ABSDF2042	2.28022	6.0541	5.05141e-95	1.85331e-92	ABSDF2042;pseudo=true	pseudo	fadH
ABSDF0049	2.00157	6.84987	1.0629e-93	3.50968e-91	ABSDF0049	oxidoreductase	NA
ABSDF2696	1.77577	7.92307	1.39757e-93	4.19526e-91	ABSDF2696;pseudo=true	pseudo	NA
ABSDF2552	1.4929	9.93328	1.67776e-91	4.61663e-89	ABSDF2552	outer membrane protein	NA
ABSDF3324	2.29672	6.82142	4.39728e-91	1.11691e-88	ABSDF3324	hypothetical protein	NA
ABSDF3084	1.37262	7.46847	1.83565e-86	4.32951e-84	ABSDF3084	hypothetical protein	NA
ABSDF3328	1.92522	7.01724	4.08369e-82	8.98956e-80	ABSDF3328	hypothetical protein	NA
ABSDF3541	1.92891	6.45456	5.32164e-81	1.09825e-78	ABSDF3541	hypothetical protein	NA
ABSDF1054	1.60287	7.66626	1.70186e-79	3.30561e-77	ABSDF1054	hypothetical protein	NA
ABSDF0391	-1.55991	11.9471	4.40216e-79	8.07552e-77	ABSDF0391	ATP-dependent RNA helicase	NA
ABSDF1651	1.46367	9.12036	1.30819e-76	2.2735e-74	ABSDF1651	hypothetical protein	NA
ABSDF2313	2.34164	5.328	1.1806e-73	1.94917e-71	ABSDF2313	hypothetical protein	NA
ABSDF2360	1.49315	9.89385	2.84228e-72	4.46914e-70	ABSDF2360	hypothetical protein	NA
ABSDF2043	1.93516	6.19162	6.68586e-71	1.00349e-68	ABSDF2043;pseudo=true	pseudo	fadH
ABSDF3327	2.01635	5.92971	3.1295e-69	4.49288e-67	ABSDF3327	hypothetical protein	NA
ABSDF0050	1.43205	7.12713	5.49979e-69	7.5668e-67	ABSDF0050	hypothetical protein	NA
ABSDF0318	1.67591	5.76979	8.07905e-64	1.06708e-61	ABSDF0318	regulatory or redox component complexing with Bfr in iron storage and mobility BFD	NA
ABSDF2695	1.14655	9.06042	2.0678e-60	2.62611e-58	ABSDF2695	hypothetical protein	NA
ABSDF1055	1.24646	8.27555	6.96146e-58	8.5136e-56	ABSDF1055	hypothetical protein	NA
ABSDF2727	-1.43576	9.0263	1.8992e-57	2.2397e-55	ABSDF2727	flavoprotein oxidoreductase	NA
ABSDF2831	1.2496	7.61853	2.65736e-57	3.02572e-55	ABSDF2831	pilus assembly protein FilE	NA
ABSDF0335	1.27167	8.06774	4.81178e-57	5.29616e-55	ABSDF0335	hypothetical protein	NA
ABSDF3618	1.12245	8.04743	9.44277e-57	1.00581e-54	ABSDF3618	hypothetical protein	NA
ABSDF2312	1.83541	5.58973	1.36986e-56	1.41352e-54	ABSDF2312	glycosyltransferase	NA
ABSDF2210	1.6544	6.14122	5.34862e-56	5.35187e-54	ABSDF2210	transcriptional regulator	NA
ABSDF2041	2.35872	4.82445	1.91824e-55	1.86295e-53	ABSDF2041;pseudo=true	pseudo	fadH
ABSDF0808	1.12429	8.51787	2.09168e-55	1.97335e-53	ABSDF0808	glycerol-3-phosphate dehydrogenase	glpD
ABSDF2215	2.5553	4.97784	4.95481e-55	4.54466e-53	ABSDF2215	hypothetical protein	NA
ABSDF2438	-1.25788	9.9175	3.71551e-53	3.31584e-51	ABSDF2438	BetI family transcriptional regulator	betI
ABSDF2728	-1.30343	11.9526	5.90799e-53	5.13373e-51	ABSDF2728	5-methyltetrahydropteroyltriglutamate homocysteine S-methyltransferase	metE
ABSDF2685	1.14088	9.02426	7.18393e-53	6.0824e-51	ABSDF2685	hypothetical protein	NA
ABSDF0921	1.44843	6.61021	3.03218e-52	2.50307e-50	ABSDF0921	hypothetical protein	NA
ABSDF2125	1.0666	8.18443	1.82987e-51	1.47371e-49	ABSDF2125	carbapenem-hydrolyzing oxacillinase	bla-OXA-75
ABSDF1059	1.55515	5.66218	1.89432e-51	1.4893e-49	ABSDF1059	prophage integrase	NA
ABSDF3539	1.53319	6.99883	1.93558e-50	1.48635e-48	ABSDF3539	hypothetical protein	NA
ABSDF2729	-1.21614	11.9886	2.49877e-50	1.87522e-48	ABSDF2729	hypothetical protein	NA
ABSDF0361	1.81844	8.0793	1.07526e-49	7.89e-48	ABSDF0361;pseudo=true	pseudo	NA
ABSDF0707	1.29146	7.48271	1.02728e-48	7.37407e-47	ABSDF0707	hypothetical protein	NA
ABSDF2173	-1.01353	7.5234	2.48791e-46	1.74789e-44	ABSDF2173	phosphoribosylglycinamide formyltransferase 2	purT
ABSDF0068	0.982367	7.84778	5.25486e-46	3.6149e-44	ABSDF0068	polysaccharide biosynthesis protein	NA
ABSDF1128	1.19691	7.84022	4.34614e-45	2.92877e-43	ABSDF1128	hypothetical protein	NA
ABSDF2585	1.52606	5.98246	1.46826e-44	9.67596e-43	ABSDF2585	Phage integrase	NA
ABSDF1519	1.2415	9.53194	1.49447e-44	9.67596e-43	ABSDF1519;pseudo=true	pseudo	NA
ABSDF2655	1.73424	6.37432	4.47821e-44	2.84366e-42	ABSDF2655	trehalose-6-phosphate phophatase biosynthetic	otsB
ABSDF0118	-1.53161	6.11362	5.55175e-44	3.45885e-42	ABSDF0118	hypothetical protein	NA
ABSDF0380	1.18524	11.3377	2.03146e-43	1.2422e-41	ABSDF0380	hypothetical protein	NA
ABSDF2148	1.36867	5.83483	2.33935e-43	1.40446e-41	ABSDF2148;pseudo=true	pseudo	NA
ABSDF2439	-1.18945	11.1181	2.59827e-43	1.53205e-41	ABSDF2439	betaine aldehyde dehydrogenase	betB
ABSDF0280	-1.03925	10.6681	2.9288e-43	1.69665e-41	ABSDF0280	hypothetical protein	NA
ABSDF1209	-1.05394	7.71164	8.89534e-43	5.06421e-41	ABSDF1209	rare lipoprotein A family protein	NA
ABSDF1392	1.04172	9.22661	1.34073e-42	7.50355e-41	ABSDF1392	hypothetical protein	NA
ABSDF1454	1.15808	7.62376	1.52004e-42	8.36527e-41	ABSDF1454	hypothetical protein	NA
ABSDF2217	0.990274	8.24353	3.76628e-41	2.03873e-39	ABSDF2217	transaldolase B	tal
ABSDF0975	1.36703	5.67236	5.92613e-41	3.15614e-39	ABSDF0975	hypothetical protein	NA
ABSDF3336	1.19201	7.72779	2.52688e-40	1.32441e-38	ABSDF3336	anthranilate synthase component I	trpE
ABSDF0493	0.956599	7.39316	2.63511e-40	1.35955e-38	ABSDF0493	dihydrolipoamide dehydrogenase	NA
ABSDF3229	1.26384	7.17542	3.71326e-40	1.88634e-38	ABSDF3229	hypothetical protein	NA
ABSDF3330	2.08645	4.44558	5.55027e-40	2.77682e-38	ABSDF3330	ATP-binding	NA
ABSDF2717	1.1431	7.88161	5.7398e-40	2.82878e-38	ABSDF2717	hypothetical protein	NA
ABSDF0708	0.99682	7.40371	9.05559e-40	4.39729e-38	ABSDF0708	hypothetical protein	NA
ABSDF3540	1.32932	7.20438	1.13642e-39	5.43835e-38	ABSDF3540	DNA integration protein	NA
ABSDF0336	1.27601	6.5812	3.35761e-39	1.58383e-37	ABSDF0336	hypothetical protein	NA
ABSDF0117	-1.44771	8.04518	4.42082e-39	2.05599e-37	ABSDF0117	alanine racemase 2 PLP-binding catabolic	dadX
ABSDF3147	1.92924	4.53984	7.53341e-39	3.4549e-37	ABSDF3147	amino-acid efflux transmembrane protein	NA
ABSDF0533	2.3536	3.95915	1.31927e-38	5.96746e-37	ABSDF0533	hypothetical protein	NA
ABSDF2047	1.3485	6.23055	2.22042e-38	9.90786e-37	ABSDF2047	hypothetical protein	NA
ABSDF3546	0.96147	8.58489	5.27035e-37	2.32036e-35	ABSDF3546	hemolysin activator protein	NA
ABSDF0119	-1.10201	7.26975	5.85254e-37	2.54277e-35	ABSDF0119	amino acid APC transporter	cycA
ABSDF3170	-0.914076	7.63198	6.25944e-37	2.68424e-35	ABSDF3170	bifunctional phosphoribosyl-AMP cyclohydrolase phosphoribosyl-ATP pyrophosphatase	hisIE
ABSDF1624	0.901288	7.98332	1.78342e-36	7.5498e-35	ABSDF1624	tRNA delta2-isopentenylpyrophosphate transferase	miaA
ABSDF0934	1.06902	10.4769	1.9595e-36	8.19022e-35	ABSDF0934	porin protein associated with imipenem resistance	NA
ABSDF1479	1.00935	9.6544	2.14879e-36	8.86915e-35	ABSDF1479	hypothetical protein	NA
ABSDF2749	1.65676	4.94499	2.69471e-36	1.09851e-34	ABSDF2749	adenosine deaminase	add
ABSDF2630	-1.14962	9.29654	3.9386e-36	1.58601e-34	ABSDF2630	aspartate alpha-decarboxylase	panD
ABSDF0628	0.980329	8.88172	4.13164e-36	1.64369e-34	ABSDF0628	hypothetical protein	NA
ABSDF0365	1.27458	5.87221	7.54833e-36	2.96721e-34	ABSDF0365	signal peptide	NA
ABSDF3085	-1.07459	9.15985	8.64417e-36	3.35801e-34	ABSDF3085	aspartate-semialdehyde dehydrogenase	asd
ABSDF2311	1.50105	5.95379	9.137e-36	3.50818e-34	ABSDF2311	acetyltransferase	NA
ABSDF2138	-1.02565	7.24765	1.26433e-35	4.79864e-34	ABSDF2138	hypothetical protein	NA
ABSDF2635	-0.912695	7.76204	1.58992e-35	5.96582e-34	ABSDF2635	3 4 dihydroxy-2-butanone-4-phosphate synthase	ribB
ABSDF2964	0.877299	9.35752	1.95266e-35	7.24459e-34	ABSDF2964	aconitate hydratase 1	acnA
ABSDF0608	1.8443	6.48166	2.03788e-35	7.47677e-34	ABSDF0608;pseudo=true	pseudo	NA
ABSDF3293	0.942042	7.797	9.62199e-35	3.49141e-33	ABSDF3293	thiol:disulfide interchange protein	dsbC
ABSDF2083	1.03297	8.87041	1.03628e-34	3.71934e-33	ABSDF2083	hypothetical protein	NA
ABSDF0810	1.56276	5.07526	1.13375e-34	4.02542e-33	ABSDF0810;pseudo=true	pseudo	NA
ABSDF2437	-0.998163	10.6958	6.58686e-34	2.31381e-32	ABSDF2437	choline carnitine betaine transporter family protein	NA
ABSDF0607	1.76956	6.50319	1.09617e-33	3.81004e-32	ABSDF0607;pseudo=true	pseudo	NA
ABSDF0291	1.31164	5.69135	1.60537e-33	5.5218e-32	ABSDF0291	23S ribosomal RNA G745 methyltransferase	rrm
ABSDF0067	0.953995	8.09475	2.54533e-33	8.6646e-32	ABSDF0067	nucleoside-diphosphate sugar epimerase	NA
ABSDF3331	1.75753	5.18589	2.92527e-33	9.85635e-32	ABSDF3331	transposase	NA
ABSDF0279	-0.955227	8.99546	7.36197e-33	2.45548e-31	ABSDF0279	glutamyl-tRNA synthetase	gltX
ABSDF3320	0.931358	7.41403	1.09983e-32	3.63162e-31	ABSDF3320	hypothetical protein	NA
ABSDF1892	1.43343	5.56028	1.33402e-32	4.36132e-31	ABSDF1892;pseudo=true	pseudo	NA
ABSDF2040	2.08908	4.57774	1.94657e-32	6.30154e-31	ABSDF2040;pseudo=true	pseudo	fadH
ABSDF1340	1.4268	6.05842	8.5767e-32	2.74954e-30	ABSDF1340;pseudo=true	pseudo	NA
ABSDF1740	0.875079	8.73946	1.88025e-31	5.91395e-30	ABSDF1740	hypothetical protein	NA
ABSDF0076	1.38568	5.44025	1.88057e-31	5.91395e-30	ABSDF0076	glycosyltransferase	NA
ABSDF1919	1.04092	7.62941	1.93064e-31	6.01414e-30	ABSDF1919	hypothetical protein	NA
ABSDF0320	-0.826528	7.90754	5.38145e-31	1.66071e-29	ABSDF0320	bifunctional guanosine-3 5-bis pyrophosphate 3-pyrophosphohydrolase pppGpp synthetase II	NA
ABSDF0631	0.883965	9.54709	2.02224e-30	6.1828e-29	ABSDF0631	hypothetical protein	NA
ABSDF0544	1.37356	5.38365	2.05726e-30	6.23217e-29	ABSDF0544	hypothetical protein	NA
ABSDF3052	-0.933622	7.69064	2.64002e-30	7.92485e-29	ABSDF3052	thymidylate synthase	thyA
ABSDF1334	0.955927	9.71324	4.57299e-30	1.36036e-28	ABSDF1334	hypothetical protein	NA
ABSDF3035	-0.81878	9.0672	5.45037e-30	1.60689e-28	ABSDF3035	hypothetical protein	NA
ABSDF2674	0.946677	6.90029	1.39722e-29	4.08286e-28	ABSDF2674	signal peptide	NA
ABSDF3313	-0.852829	7.54775	2.87331e-29	8.32253e-28	ABSDF3313	DNA modification methylase	NA
ABSDF2750	1.14381	5.65304	3.3449e-29	9.60423e-28	ABSDF2750	integrase	NA
ABSDF0930	0.958303	9.13421	3.6269e-29	1.03241e-27	ABSDF0930	hypothetical protein	NA
ABSDF2525	-0.77942	7.80625	7.67278e-29	2.16543e-27	ABSDF2525	delta-aminolevulinic acid dehydratase	hemB
ABSDF0366	1.15337	6.06451	1.14798e-28	3.2124e-27	ABSDF0366	signal peptide	NA
ABSDF1699	1.18308	5.91201	1.18764e-28	3.29546e-27	ABSDF1699	hypothetical protein	NA
ABSDF3181	-0.78608	10.8038	1.34923e-28	3.71263e-27	ABSDF3181	transcription elongation factor NusA	nusA
ABSDF3294	-0.829728	8.94161	1.76576e-28	4.81862e-27	ABSDF3294	homoserine dehydrogenase	hom
ABSDF0648	0.883701	7.68412	1.87085e-28	5.06356e-27	ABSDF0648	bacteriolytic lipoprotein entericidin B	ecnB
ABSDF2687	1.00959	6.44312	2.85884e-28	7.6747e-27	ABSDF2687	hypothetical protein	NA
ABSDF0077	1.01539	6.36193	5.6241e-28	1.49764e-26	ABSDF0077	glycosyl transferase family protein	NA
ABSDF1675	-1.0125	8.57569	1.30132e-27	3.43758e-26	ABSDF1675	ornithine carbamoyltransferase	argF
ABSDF2881	1.28337	6.08085	1.66727e-27	4.36931e-26	ABSDF2881	hypothetical protein	NA
ABSDF1689	-0.824532	9.07822	2.05416e-27	5.34081e-26	ABSDF1689	3R-hydroxymyristoyl-ACP dehydratase	fabZ
ABSDF2977	-0.814185	9.50647	3.21807e-27	8.30163e-26	ABSDF2977	acetolactate synthase 3 catalytic subunit	ilvI
ABSDF0260	-0.847211	8.86667	3.98177e-27	1.01921e-25	ABSDF0260	hypothetical protein	NA
ABSDF2896	1.07913	6.45198	7.23743e-27	1.83831e-25	ABSDF2896	hypothetical protein	NA
ABSDF2044	1.07475	6.04378	1.20673e-26	3.04169e-25	ABSDF2044	hypothetical protein	NA
ABSDF3579	1.44312	5.0174	1.22708e-26	3.06955e-25	ABSDF3579	signal peptide	NA
ABSDF3353	2.14274	3.56947	1.82863e-26	4.53995e-25	ABSDF3353	hypothetical protein	NA
ABSDF3356	1.78629	4.14534	2.94473e-26	7.25635e-25	ABSDF3356	hypothetical protein	NA
ABSDF1251	-0.752624	7.579	5.28372e-26	1.29236e-24	ABSDF1251	bifunctional chorismate mutase P prephenate dehydratase	pheA
ABSDF0074	1.11973	5.75077	5.8322e-26	1.41602e-24	ABSDF0074	polysaccharide biosynthesis protein	NA
ABSDF0339	-0.776546	8.45256	7.39852e-26	1.78321e-24	ABSDF0339	FAD FMN-containing dehydrogenase	NA
ABSDF3536	0.845176	7.58759	8.38982e-26	2.00748e-24	ABSDF3536	hypothetical protein	NA
ABSDF2195	1.2209	5.57732	9.71e-26	2.30665e-24	ABSDF2195	TetR family transcriptional regulator	NA
ABSDF1500	-0.96391	6.07668	1.21464e-25	2.8648e-24	ABSDF1500	copper-transporting P-type ATPase	actP
ABSDF2839	-0.760531	8.03389	1.62827e-25	3.81316e-24	ABSDF2839	histidinol dehydrogenase	hisD
ABSDF0069	0.897052	7.25519	2.35323e-25	5.4721e-24	ABSDF0069	UDP-N-acetylglucosamine 2-epimerase	NA
ABSDF0970	-0.788037	10.0208	5.36886e-25	1.23972e-23	ABSDF0970	excinuclease ABC subunit B	uvrB
ABSDF0390	-0.765207	7.85914	5.45086e-25	1.24991e-23	ABSDF0390	inositol monophosphatase	suhB
ABSDF2126	1.02904	5.9353	7.05052e-25	1.60557e-23	ABSDF2126	phosphinothricin N-acetyltransferase	NA
ABSDF0150	0.79186	9.8884	1.03951e-24	2.351e-23	ABSDF0150;pseudo=true	pseudo	NA
ABSDF2401	1.93358	4.26174	1.14725e-24	2.57702e-23	ABSDF2401	signal peptide	NA
ABSDF0874	-1.21203	8.12589	1.38864e-24	3.09817e-23	ABSDF0874	phosphoserine aminotransferase	serC
ABSDF1867	0.98659	6.36908	2.02238e-24	4.48182e-23	ABSDF1867	siderophore biosynthesis protein	NA
ABSDF3542	0.997322	5.78047	2.07743e-24	4.57311e-23	ABSDF3542	hypothetical protein	NA
ABSDF1229	-0.862558	7.22407	2.12674e-24	4.65066e-23	ABSDF1229	ferredoxin--NADP reductase	fpr
ABSDF3335	0.803528	7.61399	2.28795e-24	4.97028e-23	ABSDF3335	bifunctional para-aminobenzoate synthase glutamine amidotransferase component II anthranilate synthase component II	trpG
ABSDF2686	-0.784321	8.12439	2.7599e-24	5.95634e-23	ABSDF2686	methionyl-tRNA synthetase	metG
ABSDF1534	0.851377	8.3255	3.03664e-24	6.51104e-23	ABSDF1534	AraC family transcriptional regulator	NA
ABSDF1207	2.11623	3.40346	3.1188e-24	6.64406e-23	ABSDF1207	membrane protein branched-chain amino acid permease azaleucine resistance	NA
ABSDF0108	1.41867	4.60896	4.46201e-24	9.44458e-23	ABSDF0108	hypothetical protein	NA
ABSDF2186	-0.695629	7.83845	6.86587e-24	1.44402e-22	ABSDF2186;pseudo=true	pseudo	NA
ABSDF2967	-0.916988	7.92668	9.16014e-24	1.91435e-22	ABSDF2967	hypothetical protein	NA
ABSDF3053	-0.974874	6.01379	1.1097e-23	2.30454e-22	ABSDF3053	dihydrofolate reductase	folA
ABSDF2404	-0.835607	7.43226	1.32326e-23	2.73087e-22	ABSDF2404	rubredoxin-NAD reductase	rubB
ABSDF0072	0.7831	7.70548	1.57991e-23	3.2403e-22	ABSDF0072	polysaccharide biosynthesis protein	NA
ABSDF3098	-0.85736	11.9139	2.12348e-23	4.32822e-22	ABSDF3098	isopropylmalate isomerase large subunit	leuC
ABSDF2629	-0.71434	7.48378	2.4971e-23	5.05854e-22	ABSDF2629	peptidyl-tRNA hydrolase	pth
ABSDF2808	-0.765013	8.02684	3.94168e-23	7.93623e-22	ABSDF2808	bifunctional ornithine acetyltransferase N-acetylglutamate synthase	argJ
ABSDF0139	0.955758	6.69376	4.37617e-23	8.75765e-22	ABSDF0139	integral membrane protein DedA	NA
ABSDF3404	0.997649	6.26215	4.51491e-23	8.98086e-22	ABSDF3404	diguanylate cyclase	NA
ABSDF0792	-1.50785	4.6775	4.58651e-23	9.06866e-22	ABSDF0792;pseudo=true	pseudo	NA
ABSDF0129	0.935922	5.93471	6.15326e-23	1.20941e-21	ABSDF0129	MFS family transporter	NA
ABSDF3405	-0.804676	8.33258	7.76017e-23	1.51622e-21	ABSDF3405	hypothetical protein	NA
ABSDF3238	1.31465	6.16366	8.86242e-23	1.7214e-21	ABSDF3238	hypothetical protein	NA
ABSDF1057	0.844512	8.23762	1.3237e-22	2.55605e-21	ABSDF1057	hypothetical protein	NA
ABSDF1151	1.54298	4.63763	1.88496e-22	3.61868e-21	ABSDF1151	hypothetical protein	NA
ABSDF2174	-0.758977	7.51918	2.2945e-22	4.37945e-21	ABSDF2174	uridylyltransferase	glnD
ABSDF0281	1.34785	4.82248	3.17933e-22	6.03342e-21	ABSDF0281	sulfate ABC transporter substrate-binding protein	sbp
ABSDF1494	-0.97187	7.00511	3.29269e-22	6.21284e-21	ABSDF1494	3-oxoacyl-ACP synthase	NA
ABSDF3606	-0.704864	10.1301	4.72441e-22	8.86364e-21	ABSDF3606	dihydrodipicolinate synthase	dapA
ABSDF1701	1.30985	4.88305	5.41435e-22	1.01007e-20	ABSDF1701	acetyltransferase	NA
ABSDF1185	1.10972	5.78741	7.01368e-22	1.30108e-20	ABSDF1185	hypothetical protein	NA
ABSDF3485	1.16437	5.54294	8.20466e-22	1.51351e-20	ABSDF3485	diguanylate cyclase	NA
ABSDF2088	-1.00472	8.38306	8.62795e-22	1.58275e-20	ABSDF2088	acetylornithine aminotransferase	argD
ABSDF1893	1.82663	3.87045	9.37703e-22	1.71066e-20	ABSDF1893;pseudo=true	pseudo	NA
ABSDF1922	0.915243	7.08259	1.06397e-21	1.93035e-20	ABSDF1922	hypothetical protein	NA
ABSDF1862	1.28154	4.85956	1.26657e-21	2.28536e-20	ABSDF1862	acyl-CoA dehydrogenase	NA
ABSDF3593	-0.720812	10.7577	2.18405e-21	3.91943e-20	ABSDF3593	fumarylacetoacetase	hmgB
ABSDF0404	0.933945	5.69114	2.23811e-21	3.99472e-20	ABSDF0404	RND type efflux pump involved in aminoglycoside resistance adeT	NA
ABSDF3133	-0.689924	8.31133	2.88935e-21	5.12937e-20	ABSDF3133	electron transfer flavoprotein-ubiquinone oxidoreductase	etfD
ABSDF3325	2.45162	3.22232	3.17481e-21	5.606e-20	ABSDF3325	hypothetical protein	NA
ABSDF1533	1.15289	5.68065	5.18763e-21	9.11146e-20	ABSDF1533	hypothetical protein	NA
ABSDF3608	-0.865766	8.6491	5.44751e-21	9.51728e-20	ABSDF3608	phosphoribosylaminoimidazole-succinocarboxamide synthase	purC
ABSDF3048	0.884444	6.05645	5.49124e-21	9.54319e-20	ABSDF3048	prolipoprotein diacylglyceryl transferase	lgt
ABSDF2526	-0.915477	5.72324	6.34466e-21	1.09686e-19	ABSDF2526	D-amino acid oxidase	NA
ABSDF3607	-0.693051	8.78892	7.22186e-21	1.24201e-19	ABSDF3607	lipoprotein-34 NlpB	NA
ABSDF0422	-0.657159	11.529	7.44239e-21	1.2733e-19	ABSDF0422	30S ribosomal protein S10	rpsJ
ABSDF1206	2.10419	2.46675	7.93371e-21	1.35037e-19	ABSDF1206;pseudo=true	pseudo	NA
ABSDF2863	0.744481	11.448	8.29835e-21	1.40519e-19	ABSDF2863	50S ribosomal protein L13	rplM
ABSDF1690	-0.766326	9.83721	1.03731e-20	1.74755e-19	ABSDF1690	UDP-N-acetylglucosamine acyltransferase	lpxA
ABSDF0202	1.42346	5.10237	1.24616e-20	2.08874e-19	ABSDF0202	hypothetical protein	NA
ABSDF1308	1.11674	5.26491	1.33777e-20	2.23097e-19	ABSDF1308	proline glycine betaine transporter	proP
ABSDF3062	-0.903925	8.57681	1.39636e-20	2.31697e-19	ABSDF3062	coniferyl aldehyde dehydrogenase CALDH	calB
ABSDF1503	0.966355	5.94026	1.61515e-20	2.6666e-19	ABSDF1503	hypothetical protein	NA
ABSDF0063	0.847737	9.12128	1.75884e-20	2.8894e-19	ABSDF0063	tyrosine-protein kinase autophosphorylates	ptk
ABSDF1425	0.675116	8.4828	2.04657e-20	3.34543e-19	ABSDF1425	hypothetical protein	NA
ABSDF2968	-0.638623	8.79751	2.64272e-20	4.29865e-19	ABSDF2968	peptide chain release factor 3	prfC
ABSDF3034	-0.678184	8.78124	3.28114e-20	5.31094e-19	ABSDF3034	methionine biosynthesis protein	metW
ABSDF1581	0.728752	7.22307	3.76189e-20	6.0594e-19	ABSDF1581	hypothetical protein	NA
ABSDF3554	0.90278	6.90887	5.90559e-20	9.46614e-19	ABSDF3554	hypothetical protein	NA
ABSDF0637	2.09452	2.78157	6.00817e-20	9.58404e-19	ABSDF0637;pseudo=true	pseudo	NA
ABSDF1384	1.09994	7.27384	7.08704e-20	1.12507e-18	ABSDF1384	hemolysin activator protein	NA
ABSDF0344	0.658032	7.56185	7.24078e-20	1.14397e-18	ABSDF0344	superoxide dismutase Cu-Zn	sodC
ABSDF0509	0.897098	6.05436	8.19465e-20	1.28851e-18	ABSDF0509	phosphoesterase	NA
ABSDF1938	-0.847608	6.25329	9.00621e-20	1.40941e-18	ABSDF1938	hypothetical protein	NA
ABSDF2230	0.837521	6.14869	9.24967e-20	1.44068e-18	ABSDF2230	hypothetical protein	NA
ABSDF0727	2.07442	2.661	1.20651e-19	1.87038e-18	ABSDF0727	SAM-dependent methyltransferase	NA
ABSDF2891	1.21385	4.73843	1.21324e-19	1.87201e-18	ABSDF2891;pseudo=true	pseudo	ohr
ABSDF2249	-0.758588	12.3329	1.36181e-19	2.09149e-18	ABSDF2249	hypothetical protein	NA
ABSDF3569	0.849791	6.22724	1.40213e-19	2.14345e-18	ABSDF3569	phosphatidylglycerophosphatase A	pgpA
ABSDF1838	1.69934	3.76543	1.43488e-19	2.1834e-18	ABSDF1838;pseudo=true	pseudo	NA
ABSDF3376	0.834267	6.46928	1.61381e-19	2.44441e-18	ABSDF3376	glutathione-dependent formaldehyde-activating	NA
ABSDF1281	0.807837	6.44654	1.91376e-19	2.88549e-18	ABSDF1281	hypothetical protein	NA
ABSDF1583	1.35399	4.41008	2.01777e-19	3.02849e-18	ABSDF1583;pseudo=true	pseudo	NA
ABSDF3329	2.26315	2.17115	2.38297e-19	3.56043e-18	ABSDF3329	hypothetical protein	NA
ABSDF0862	1.95549	3.18703	3.0178e-19	4.48864e-18	ABSDF0862;pseudo=true	pseudo	NA
ABSDF0081	0.655787	7.43006	3.21405e-19	4.75911e-18	ABSDF0081	glucose-6-phosphate isomerase	pgi
ABSDF0522	-0.639295	7.78799	3.73473e-19	5.50539e-18	ABSDF0522;pseudo=true	pseudo	NA
ABSDF1453	0.982988	5.83663	3.99807e-19	5.86739e-18	ABSDF1453	hypothetical protein	NA
ABSDF0561	1.09083	5.37667	5.71891e-19	8.35569e-18	ABSDF0561;pseudo=true	pseudo	NA
ABSDF1925	-0.625869	7.91361	5.873e-19	8.54302e-18	ABSDF1925	hypothetical protein	NA
ABSDF0602	-0.642437	7.30761	6.84505e-19	9.91332e-18	ABSDF0602	acetyl-CoA acetyltransferase acetoacetyl-CoA thiolase	NA
ABSDF3358	1.11275	7.9707	8.02085e-19	1.15654e-17	ABSDF3358	hypothetical protein	NA
ABSDF0075	1.94385	3.13175	9.99764e-19	1.43531e-17	ABSDF0075	polysaccharide biosynthesis protein	NA
ABSDF3484	0.771066	7.0175	1.068e-18	1.52664e-17	ABSDF3484	esterase	est
ABSDF0080	0.620366	7.89563	1.39237e-18	1.98172e-17	ABSDF0080	UDP-glucose 6-dehydrogenase Ugd Udg	NA
ABSDF2332	-0.702227	7.57579	1.61443e-18	2.28792e-17	ABSDF2332	hypothetical protein	NA
ABSDF3071	0.751858	7.24818	1.77403e-18	2.50335e-17	ABSDF3071	hypothetical protein	NA
ABSDF1255	0.895651	6.05158	1.88547e-18	2.64928e-17	ABSDF1255	ribonuclease Z RNase Z tRNA 3 endonuclease	rnz
ABSDF3334	1.78999	3.68777	2.24958e-18	3.14751e-17	ABSDF3334	hypothetical protein	NA
ABSDF2529	0.988036	5.53232	2.64255e-18	3.68173e-17	ABSDF2529	hypothetical protein	NA
ABSDF3180	-0.701469	12.116	2.93515e-18	4.07221e-17	ABSDF3180	translation initiation factor IF-2	infB
ABSDF1205	1.19209	4.99709	3.28831e-18	4.54309e-17	ABSDF1205;pseudo=true	pseudo	NA
ABSDF0881	0.631073	8.2265	3.86596e-18	5.31892e-17	ABSDF0881	outer membrane lipoproteins ABC transporter membrane protein	lolC
ABSDF3445	0.679001	9.71076	3.96496e-18	5.43249e-17	ABSDF3445	hypothetical protein	NA
ABSDF0745	0.820255	7.87719	4.00552e-18	5.46538e-17	ABSDF0745	outer-membrane lipoproteins carrier protein	lolA
ABSDF1830	0.874714	6.47054	4.32439e-18	5.87619e-17	ABSDF1830	hypothetical protein	NA
ABSDF1420	1.90981	2.63796	4.54557e-18	6.15143e-17	ABSDF1420	TetR AcrR family transcriptional regulator	NA
ABSDF1929	-0.821789	6.59923	5.652e-18	7.61752e-17	ABSDF1929	N5-glutamine S-adenosyl-L-methionine-dependent methyltransferase	NA
ABSDF3584	-0.624298	12.2694	6.29902e-18	8.45502e-17	ABSDF3584	urocanate hydratase	hutU
ABSDF2640	-0.652518	9.86536	6.56625e-18	8.77804e-17	ABSDF2640	3-oxoacyl-ACP reductase	fabG
ABSDF0852	0.868838	6.59408	7.08713e-18	9.43617e-17	ABSDF0852	ADP-ribosylglycohydrolase	NA
ABSDF1474	0.630677	7.81492	8.61233e-18	1.14209e-16	ABSDF1474	hypothetical protein	NA
ABSDF2563	-0.890047	7.388	8.97314e-18	1.18517e-16	ABSDF2563	arginyl-tRNA-protein transferase	NA
ABSDF2658	-0.624568	9.38734	9.38497e-18	1.23463e-16	ABSDF2658	bacterioferritin	bfrA
ABSDF1615	-0.800183	7.22064	9.65718e-18	1.2654e-16	ABSDF1615	transcriptional regulator	metR
ABSDF0116	-0.798397	10.2944	1.3449e-17	1.75528e-16	ABSDF0116	D-amino acid dehydrogenase small subunit	dadA
ABSDF2991	-0.841445	8.92144	1.38273e-17	1.79756e-16	ABSDF2991	hypothetical protein	NA
ABSDF1162	-0.86446	6.44637	1.62486e-17	2.10403e-16	ABSDF1162	indole-3-glycerol-phosphate synthase	trpC
ABSDF0713	-0.652501	8.17388	1.7216e-17	2.22059e-16	ABSDF0713	hypothetical protein	NA
ABSDF3295	-0.682437	9.60718	1.89477e-17	2.43445e-16	ABSDF3295	threonine synthase	thrC
ABSDF1118	0.861561	6.71623	2.03246e-17	2.60123e-16	ABSDF1118	prophage integrase	NA
ABSDF0124	0.749971	6.27828	2.38257e-17	3.03755e-16	ABSDF0124	acyl-CoA dehydrogenase	NA
ABSDF2352	1.32476	4.68394	2.77873e-17	3.52899e-16	ABSDF2352	signal peptide	NA
ABSDF2714	-0.66245	7.99808	2.87935e-17	3.64276e-16	ABSDF2714	NADH dehydrogenase I subunit A	nuoA
ABSDF2992	-0.708683	8.48456	3.35634e-17	4.23001e-16	ABSDF2992	glutaredoxin	grx
ABSDF1609	1.16292	4.58639	3.72072e-17	4.67142e-16	ABSDF1609	hypothetical protein	NA
ABSDF2646	-0.630882	7.2831	3.79427e-17	4.74571e-16	ABSDF2646	hypothetical protein	NA
ABSDF2325	-0.634574	7.60252	4.37702e-17	5.45393e-16	ABSDF2325	cysteinyl-tRNA synthetase	cysS
ABSDF2392	0.851452	5.68971	4.39562e-17	5.45651e-16	ABSDF2392	hypothetical protein	NA
ABSDF1283	-0.654541	9.45023	4.43159e-17	5.48057e-16	ABSDF1283	30S ribosomal protein S21	rpsU
ABSDF1676	-0.830111	6.57263	4.58379e-17	5.64764e-16	ABSDF1676	transcriptional regulator	NA
ABSDF2221	1.02381	6.20161	5.04495e-17	6.19272e-16	ABSDF2221	transporter transmembrane protein magnesium transporter	NA
ABSDF2923	-0.587718	10.2193	8.30741e-17	1.01597e-15	ABSDF2923	threonyl-tRNA synthetase	thrS
ABSDF2899	-0.577542	7.34782	8.40895e-17	1.02459e-15	ABSDF2899	pyrroline-5-carboxylate reductase	proC
ABSDF3021	0.750331	6.92959	8.72474e-17	1.05916e-15	ABSDF3021	phosphogluconate dehydratase	edd
ABSDF0073	0.799025	6.34436	8.90542e-17	1.07713e-15	ABSDF0073	polysaccharide biosynthesis protein	NA
ABSDF0842	1.71297	3.1288	9.21179e-17	1.11012e-15	ABSDF0842	hypothetical protein	NA
ABSDF2051	-0.588016	7.72771	9.26517e-17	1.11249e-15	ABSDF2051	N-acetyl-gamma-glutamyl-phosphate reductase	argC
ABSDF3658	-0.589538	7.55164	9.36341e-17	1.12022e-15	ABSDF3658	phosphoribosylaminoimidazole carboxylase ATPase subunit	purK
ABSDF3024	-0.631901	9.33934	1.00581e-16	1.19898e-15	ABSDF3024	fumarate hydratase	fumA
ABSDF2436	-0.730213	8.27951	1.05176e-16	1.24924e-15	ABSDF2436	choline transport protein BetT	betT
ABSDF1371	0.813279	5.79485	1.23495e-16	1.46104e-15	ABSDF1371;pseudo=true	pseudo	NA
ABSDF1182	-0.698483	8.49653	1.23892e-16	1.46104e-15	ABSDF1182	multifunctional tRNA nucleotidyl transferase 23-cyclic phosphodiesterase 2nucleotidase phosphatase	cca
ABSDF1470	0.757434	5.94259	1.4901e-16	1.75099e-15	ABSDF1470	M24 M37 family peptidase	NA
ABSDF0071	0.864333	6.29135	1.7939e-16	2.10052e-15	ABSDF0071	hypothetical protein	NA
ABSDF3001	-0.694778	7.51628	2.20193e-16	2.56918e-15	ABSDF3001	4-hydroxy-3-methylbut-2-en-1-yl diphosphate synthase	ispG
ABSDF3171	-0.816392	6.75607	2.44942e-16	2.84788e-15	ABSDF3171	DNA helicase	NA
ABSDF2434	-0.769557	7.81081	2.77865e-16	3.21933e-15	ABSDF2434	acyl-CoA thioester hydrolase	NA
ABSDF1860	1.0028	7.19638	3.12638e-16	3.60955e-15	ABSDF1860	terminal alkane-1-monooxygenase	alkM
ABSDF1378	-0.667964	8.62434	3.43731e-16	3.9465e-15	ABSDF1378	argininosuccinate synthase	argG
ABSDF3154	-0.605873	11.2424	3.44213e-16	3.9465e-15	ABSDF3154	polynucleotide phosphorylase polyadenylase	pnp
ABSDF1178	1.78607	3.32881	3.51335e-16	4.01422e-15	ABSDF1178;pseudo=true	pseudo	NA
ABSDF1725	1.09769	5.14957	3.57147e-16	4.06655e-15	ABSDF1725	DNA polymerase III delta prime subunit	holB
ABSDF3553	0.791274	6.65411	3.69094e-16	4.18814e-15	ABSDF3553	hypothetical protein	NA
ABSDF3477	1.39009	4.20076	4.01054e-16	4.5352e-15	ABSDF3477;pseudo=true	pseudo	NA
ABSDF1005	1.85935	2.44708	4.58302e-16	5.16489e-15	ABSDF1005	hypothetical protein	NA
ABSDF1168	-0.629153	8.22351	4.79692e-16	5.38756e-15	ABSDF1168	bifunctional para-aminobenzoate synthase glutamine amidotransferase component II anthranilate synthase component II	trpG
ABSDF3164	-0.752734	9.1267	5.39765e-16	6.04171e-15	ABSDF3164	S-adenosylmethionine: 2-DMK methyltransferase and 2-octaprenyl-6-methoxy-1 4-benzoquinone methylase	ubiE
ABSDF2403	-0.64122	7.28571	5.72901e-16	6.39094e-15	ABSDF2403	hydrolase EstB	NA
ABSDF1134	0.55064	7.33866	6.2441e-16	6.94209e-15	ABSDF1134	transporter	NA
ABSDF0483	0.833403	6.29045	7.96783e-16	8.82879e-15	ABSDF0483	hypothetical protein	NA
ABSDF3165	-0.687084	6.72671	8.45483e-16	9.33707e-15	ABSDF3165	hypothetical protein	NA
ABSDF1916	0.713224	6.72738	8.50427e-16	9.36036e-15	ABSDF1916	ribonuclease D	rnd
ABSDF3266	1.42341	3.80252	8.63061e-16	9.46787e-15	ABSDF3266	hypothetical protein	NA
ABSDF3574	-0.607792	9.23577	9.42941e-16	1.03074e-14	ABSDF3574	hypothetical protein	NA
ABSDF1452	0.77508	6.04006	9.45832e-16	1.03074e-14	ABSDF1452	hypothetical protein	NA
ABSDF1433	-0.575382	9.3707	1.10893e-15	1.2045e-14	ABSDF1433	alanyl-tRNA synthetase	alaS
ABSDF2830	0.633183	10.0032	1.12411e-15	1.21699e-14	ABSDF2830	pilus assembly protein FilF	NA
ABSDF0565	-0.797549	7.03413	1.15802e-15	1.2496e-14	ABSDF0565	tryptophan synthase subunit beta	trpB
ABSDF0680	-0.609732	8.81941	1.2109e-15	1.30241e-14	ABSDF0680	rod shape-determining protein MreB	mreB
ABSDF0525	-0.658485	9.80066	1.27241e-15	1.36412e-14	ABSDF0525	branched-chain amino acid aminotransferase	ilvE
ABSDF2906	0.58355	7.63926	1.31957e-15	1.41011e-14	ABSDF2906	integration host factor subunit alpha	ihfA
ABSDF0853	0.87378	5.5887	1.38669e-15	1.47705e-14	ABSDF0853	hypothetical protein	NA
ABSDF0932	-0.580375	7.29803	1.39578e-15	1.48195e-14	ABSDF0932	radical activating enzyme	NA
ABSDF0980	-0.613147	7.95869	1.4617e-15	1.54696e-14	ABSDF0980	gamma-glutamyl kinase	proB
ABSDF0123	0.627861	7.51021	1.52208e-15	1.60572e-14	ABSDF0123	acetyl-CoA synthetase AMP-fatty acid ligase	NA
ABSDF1984	1.05323	5.00926	1.67564e-15	1.76209e-14	ABSDF1984	Zn-dependent dipeptidase	acdP
ABSDF2115	1.15842	4.45174	1.68107e-15	1.76219e-14	ABSDF2115	signal peptide	NA
ABSDF0002	-0.607603	9.42993	1.84929e-15	1.93239e-14	ABSDF0002	DNA polymerase III subunit beta	dnaN
ABSDF3630	-0.892793	5.91328	1.95495e-15	2.03247e-14	ABSDF3630	2 5-diketo-D-gluconate reductase B	dkgB
ABSDF3288	-0.685151	7.534	1.95738e-15	2.03247e-14	ABSDF3288	UDP-N-acetylmuramoyl-L-alanyl-D-glutamate synthetase	murD
ABSDF3403	-0.646003	8.74063	2.46914e-15	2.55583e-14	ABSDF3403	excinuclease ABC subunit A	uvrA
ABSDF2296	1.38162	4.00263	2.55454e-15	2.63597e-14	ABSDF2296;pseudo=true	pseudo	NA
ABSDF2402	-0.649908	7.8147	2.60352e-15	2.67814e-14	ABSDF2402	esterase operon transcriptional regulator	estR
ABSDF1388	1.23386	4.56503	2.62226e-15	2.68904e-14	ABSDF1388	hypothetical protein	NA
ABSDF3233	0.936635	5.52486	2.98855e-15	3.05517e-14	ABSDF3233	hypothetical protein	NA
ABSDF1904	1.30631	4.01633	3.05507e-15	3.11353e-14	ABSDF1904	hypothetical protein	NA
ABSDF2339	-0.74877	7.88338	3.86264e-15	3.92444e-14	ABSDF2339;pseudo=true	pseudo	dctA
ABSDF0397	0.627879	7.56539	3.87507e-15	3.92499e-14	ABSDF0397	toluene-tolerance protein Ttg2E	NA
ABSDF0056	-0.803119	7.19438	3.91974e-15	3.9581e-14	ABSDF0056	nicotinate-nucleotide pyrophosphorylase quinolinate phosphoribosyltransferase	nadC
ABSDF1639	-0.716476	6.7369	4.03825e-15	4.06533e-14	ABSDF1639	transcriptional regulator	NA
ABSDF3675	0.725286	7.23711	4.67256e-15	4.68961e-14	ABSDF3675	hypothetical protein	NA
ABSDF0882	0.725756	6.88995	5.78368e-15	5.78698e-14	ABSDF0882	outer membrane lipoproteins ABC transporter ATP-binding protein	lolD
ABSDF0389	-0.557021	8.29105	5.80101e-15	5.78698e-14	ABSDF0389	1-deoxy-D-xylulose-5-phosphate synthase	dxs
ABSDF0185	-0.598112	8.52856	6.54727e-15	6.51177e-14	ABSDF0185	peptide deformylase	def
ABSDF0085	-0.965274	5.28894	7.01986e-15	6.96083e-14	ABSDF0085;pseudo=true	pseudo	lldP
ABSDF2807	-0.659994	7.0386	7.37423e-15	7.29033e-14	ABSDF2807	quinolinate synthetase	nadA
ABSDF0423	-0.5796	12.6286	7.66904e-15	7.55916e-14	ABSDF0423	50S ribosomal protein L3	rplC
ABSDF2444	1.63496	3.16942	7.69887e-15	7.56597e-14	ABSDF2444	hypothetical protein	NA
ABSDF2947	-0.745142	5.75495	8.40927e-15	8.23959e-14	ABSDF2947	3-hydroxyisobutyrate dehydrogenase	NA
ABSDF3583	-0.676578	10.6771	9.31567e-15	9.09155e-14	ABSDF3583	histidine ammonia-lyase	hutH
ABSDF0261	1.24622	4.10589	9.33384e-15	9.09155e-14	ABSDF0261	signal peptide	NA
ABSDF3543	0.551247	8.01331	9.75885e-15	9.47612e-14	ABSDF3543	hypothetical protein	NA
ABSDF3249	-0.58616	9.53366	9.78606e-15	9.47612e-14	ABSDF3249	preprotein translocase subunit SecE	secE
ABSDF3120	0.899566	5.36536	1.01498e-14	9.79964e-14	ABSDF3120	50S ribosomal protein L31	rpmE2
ABSDF0424	-0.614992	11.1941	1.09012e-14	1.04944e-13	ABSDF0424	50S ribosomal protein L4	rplD
ABSDF2649	-0.548859	8.06391	1.09593e-14	1.05197e-13	ABSDF2649	ribosomal large subunit pseudouridine synthase B	NA
ABSDF1598	-0.903426	6.20775	1.10859e-14	1.06103e-13	ABSDF1598	potassium-transporting ATPase subunit B	kdpB
ABSDF2070	-0.853476	6.16911	1.22184e-14	1.16605e-13	ABSDF2070	cytochrome d terminal oxidase polypeptide subunit I	cydA
ABSDF2107	-0.60135	11.1111	1.33324e-14	1.2687e-13	ABSDF2107	SSS family major sodium proline symporter	putP
ABSDF0573	-0.561362	10.5129	1.43678e-14	1.36329e-13	ABSDF0573	tryptophan synthase subunit alpha	trpA
ABSDF0237	-0.798435	7.87008	1.46123e-14	1.38252e-13	ABSDF0237	1-5-phosphoribosyl-5- 5-phosphoribosylaminomethylideneamino imidazole-4-carboxamide isomerase	hisA
ABSDF2250	-0.626651	11.0302	1.50346e-14	1.41841e-13	ABSDF2250	hypothetical protein	NA
ABSDF0303	0.539775	7.56466	1.55381e-14	1.46173e-13	ABSDF0303	hypothetical protein	NA
ABSDF0894	-0.719254	8.93944	1.63035e-14	1.52938e-13	ABSDF0894	phosphoribosylaminoimidazole synthetase	purM
ABSDF0474	1.07893	4.71236	1.68921e-14	1.58011e-13	ABSDF0474	hypothetical protein	NA
ABSDF2038	0.730901	5.7869	1.73675e-14	1.61999e-13	ABSDF2038	hypothetical protein	NA
ABSDF2039	1.25787	4.84887	1.78938e-14	1.66438e-13	ABSDF2039	hypothetical protein	NA
ABSDF0396	0.597231	9.73482	1.90008e-14	1.76237e-13	ABSDF0396	toluene tolerance protein Ttg2D	NA
ABSDF2832	0.551039	7.94815	1.96129e-14	1.81406e-13	ABSDF2832	pilus assembly protein FilD	NA
ABSDF2602	0.669083	6.88021	2.32901e-14	2.14815e-13	ABSDF2602;pseudo=true	pseudo	NA
ABSDF0782	-0.585001	7.49525	2.4255e-14	2.23092e-13	ABSDF0782	tryptophanyl-tRNA synthetase II	trpS
ABSDF3587	0.897013	5.38627	2.89e-14	2.65078e-13	ABSDF3587	acyltransferase	NA
ABSDF2156	0.581515	8.43157	3.02439e-14	2.76635e-13	ABSDF2156	glutathione S-transferase	NA
ABSDF0113	0.570244	8.15963	4.33993e-14	3.95869e-13	ABSDF0113	ferric siderophore receptor protein	NA
ABSDF3312	-0.741766	7.24135	4.68633e-14	4.26288e-13	ABSDF3312	riboflavin synthase subunit alpha	ribC
ABSDF3638	0.670268	7.14243	5.32629e-14	4.83171e-13	ABSDF3638	Acr family drug resistance transporter	NA
ABSDF0764	1.04398	4.70424	5.38699e-14	4.87338e-13	ABSDF0764	hypothetical protein	NA
ABSDF3195	-0.969136	4.95976	5.40565e-14	4.8769e-13	ABSDF3195	dephospho-CoA kinase	coaE
ABSDF0551	0.532127	8.03445	5.50326e-14	4.95144e-13	ABSDF0551	kinase sensor component of a two component signal transduction system	baeS
ABSDF2242	-0.639306	7.50468	5.70175e-14	5.11608e-13	ABSDF2242	outer membrane lipoprotein	NA
ABSDF2394	-0.660025	7.02912	6.15367e-14	5.50662e-13	ABSDF2394	sulfate adenylyltransferase subunit 2	cysD
ABSDF1894	0.986747	4.90142	6.84636e-14	6.10992e-13	ABSDF1894	ABC transporter ATP-binding protein	NA
ABSDF0179	0.769184	6.80777	6.98268e-14	6.21477e-13	ABSDF0179	hypothetical protein	NA
ABSDF0576	0.54192	8.71874	7.73249e-14	6.86362e-13	ABSDF0576	hypothetical protein	NA
ABSDF0538	-0.568313	11.3793	7.76464e-14	6.87368e-13	ABSDF0538	aspartyl-tRNA synthetase	aspS
ABSDF1962	-0.844348	5.81083	7.94388e-14	7.01356e-13	ABSDF1962	nicotinate phosphoribosyltransferase	NA
ABSDF1889	0.7007	6.31807	8.15651e-14	7.18208e-13	ABSDF1889	lipid-A-disaccharide synthase	lpxB
ABSDF2264	0.699637	8.61606	8.40428e-14	7.38056e-13	ABSDF2264	Rhs family protein	NA
ABSDF3352	1.10958	4.5797	8.99617e-14	7.87941e-13	ABSDF3352	hypothetical protein	NA
ABSDF1663	0.685532	7.61512	9.0844e-14	7.93563e-13	ABSDF1663	intracellular sulfur oxidation protein DsrE-like	NA
ABSDF0848	-0.527496	7.76646	9.32394e-14	8.12339e-13	ABSDF0848	D-alanine D-serine glycine transport protein	cycA
ABSDF_tRNA49	-0.713358	6.29828	9.82105e-14	8.53397e-13	ABSDF_tRNA49	tRNA-Met	NA
ABSDF0029	-0.631669	8.3745	1.00301e-13	8.69277e-13	ABSDF0029	malic acid transport protein	NA
ABSDF0098	1.08359	4.43222	1.20309e-13	1.03995e-12	ABSDF0098	GNAT family acetyltransferase	NA
ABSDF1184	0.80166	5.93533	1.23757e-13	1.06696e-12	ABSDF1184	hypothetical protein	NA
ABSDF3506	-0.615969	7.09891	1.26114e-13	1.08445e-12	ABSDF3506	hypothetical protein	NA
ABSDF3369	1.02872	4.68745	1.33573e-13	1.1456e-12	ABSDF3369	signal peptide	NA
ABSDF2310	0.716485	6.82185	1.3431e-13	1.14895e-12	ABSDF2310	hypothetical protein	NA
ABSDF0541	0.648374	8.09334	1.52044e-13	1.29728e-12	ABSDF0541	TonB-dependent receptor protein	NA
ABSDF0487	-0.672537	6.64492	1.65929e-13	1.41211e-12	ABSDF0487	phosphatidylserine synthase	pssA
ABSDF3567	0.571392	10.0901	1.68108e-13	1.42698e-12	ABSDF3567	glucosamine--fructose-6-phosphate aminotransferase	glmS
ABSDF2165	0.940286	4.88545	1.84309e-13	1.56049e-12	ABSDF2165	hypothetical protein	NA
ABSDF1910	-0.984377	9.83867	1.90004e-13	1.60459e-12	ABSDF1910	methyltransferase	NA
ABSDF0290	1.24786	4.47244	2.11231e-13	1.7793e-12	ABSDF0290;pseudo=true	pseudo	NA
ABSDF0348	0.539238	7.48878	2.28187e-13	1.91724e-12	ABSDF0348	hypothetical protein	NA
ABSDF3519	0.811101	5.62803	2.57698e-13	2.1597e-12	ABSDF3519	hypothetical protein	NA
ABSDF2817	-0.606172	7.17555	2.76304e-13	2.30976e-12	ABSDF2817	D-ribulose-5-phosphate 3-epimerase	rpe
ABSDF0632	-0.617357	9.16821	3.0186e-13	2.51702e-12	ABSDF0632	prolyl-tRNA synthetase	proS
ABSDF0597	-0.613636	7.0443	3.29799e-13	2.74306e-12	ABSDF0597	sulfite reductase	cysI
ABSDF1180	-0.749496	6.51187	3.53222e-13	2.9305e-12	ABSDF1180	hypothetical protein	NA
ABSDF0122	0.622407	6.8876	4.13512e-13	3.4221e-12	ABSDF0122	3-hydroxyisobutyrate dehydrogenase	mmsB
ABSDF0207	0.61753	7.3743	4.2827e-13	3.53537e-12	ABSDF0207	hypothetical protein	NA
ABSDF0070	0.593303	7.90903	4.99795e-13	4.11552e-12	ABSDF0070	polysaccharide biosynthesis protein	NA
ABSDF0433	-0.541023	10.7954	5.26428e-13	4.32404e-12	ABSDF0433	50S ribosomal protein L14	rplN
ABSDF0338	-0.563698	9.51449	5.75618e-13	4.71635e-12	ABSDF0338	D-3-phosphoglycerate dehydrogenase	serA
ABSDF0756	-0.625209	7.24568	6.11264e-13	4.99602e-12	ABSDF0756	alcohol dehydrogenase	NA
ABSDF0630	0.993423	4.72178	6.36314e-13	5.18792e-12	ABSDF0630	alkylphosphonate uptake protein PhnA in phosphonate metabolism	NA
ABSDF1822	0.70371	6.40345	6.48725e-13	5.27609e-12	ABSDF1822	outer membrane protein TonB-dependent receptor	NA
ABSDF2816	0.687502	6.30292	6.86207e-13	5.56721e-12	ABSDF2816	phosphatase	NA
ABSDF0771	-0.567164	8.26248	7.16168e-13	5.79605e-12	ABSDF0771	succinate dehydrogenase cytochrome b556 subunit	sdhC
ABSDF2823	-0.613527	6.93525	7.23989e-13	5.84501e-12	ABSDF2823	glycoprotein endopeptidase metalloprotease	NA
ABSDF3674	-0.870956	7.49575	8.8724e-13	7.14553e-12	ABSDF3674	hypoxanthine phosphoribosyltransferase	hpt
ABSDF3243	-0.542053	12.3346	9.21926e-13	7.40681e-12	ABSDF3243	DNA-directed RNA polymerase subunit beta	rpoB
ABSDF2641	-0.657628	9.56659	1.07809e-12	8.64041e-12	ABSDF2641	malonyl-CoA- acyl-carrier-protein transacylase	fabD
ABSDF3625	-0.702783	5.84062	1.1034e-12	8.8219e-12	ABSDF3625	alcohol dehydrogenase	NA
ABSDF1857	0.558954	10.8408	1.24017e-12	9.8914e-12	ABSDF1857	DNA-binding protein HU-beta	hupB
ABSDF3683	-0.666597	8.63283	1.30267e-12	1.03426e-11	ABSDF3683	50S ribosomal protein L34	rpmH
ABSDF1963	-0.951443	4.8554	1.303e-12	1.03426e-11	ABSDF1963	hypothetical protein	NA
ABSDF0898	0.557006	8.4479	1.33117e-12	1.05408e-11	ABSDF0898	outer membrane protein	NA
ABSDF0480	0.507217	8.44988	1.40978e-12	1.11187e-11	ABSDF0480	lytic murein transglycosylase soluble Slt	NA
ABSDF3025	1.01202	4.41849	1.41089e-12	1.11187e-11	ABSDF3025	hypothetical protein	NA
ABSDF0004	-0.504027	10.689	1.49524e-12	1.17555e-11	ABSDF0004	DNA gyrase subunit B	gyrB
ABSDF0343	0.814884	5.36596	1.53314e-12	1.20141e-11	ABSDF0343	hypothetical protein	NA
ABSDF3596	-0.485112	7.35345	1.53541e-12	1.20141e-11	ABSDF3596	HMG transcriptional repressor	hmgR
ABSDF2980	-0.510573	9.35754	1.57709e-12	1.2311e-11	ABSDF2980	leucyl-tRNA synthetase	leuS
ABSDF2248	-0.677803	6.85987	1.58812e-12	1.23679e-11	ABSDF2248	hypothetical protein	NA
ABSDF0574	-0.569635	9.52478	1.73809e-12	1.35039e-11	ABSDF0574	acetylCoA carboxylase subunit beta	accD
ABSDF1739	0.549048	8.94567	1.76151e-12	1.36404e-11	ABSDF1739	integration host factor IHF beta subunit site specific recombination	himD
ABSDF3121	-0.668553	6.06192	1.76392e-12	1.36404e-11	ABSDF3121	type III effector HopPmaJ	NA
ABSDF2553	-0.614649	8.65791	1.9948e-12	1.53898e-11	ABSDF2553	acyltransferase	NA
ABSDF3363	1.14546	4.11471	2.19515e-12	1.6896e-11	ABSDF3363	hypothetical protein	NA
ABSDF0434	-0.525834	11.0482	2.24944e-12	1.72736e-11	ABSDF0434	50S ribosomal protein L24	rplX
ABSDF0094	0.942198	4.96244	2.48229e-12	1.90175e-11	ABSDF0094	hypothetical protein	NA
ABSDF3359	1.29796	3.98157	2.49526e-12	1.90725e-11	ABSDF3359	hypothetical protein	NA
ABSDF1210	0.588764	6.65514	2.72198e-12	2.07574e-11	ABSDF1210	membrane-bound lytic murein transglycosylase B	mltB
ABSDF1562	0.948831	5.38331	2.73193e-12	2.07854e-11	ABSDF1562;pseudo=true	pseudo	NA
ABSDF0203	1.20727	3.90144	2.93186e-12	2.22551e-11	ABSDF0203;pseudo=true	pseudo	NA
ABSDF1520	-0.550385	8.19789	2.95424e-12	2.23736e-11	ABSDF1520	tRNA uridine 5-carboxymethylaminomethyl modification protein GidA	gidA
ABSDF0907	0.558929	8.74491	2.9871e-12	2.25707e-11	ABSDF0907	peptidoglycan-associated lipoprotein	pal
ABSDF2990	-0.589168	6.66497	3.02421e-12	2.2799e-11	ABSDF2990	hypothetical protein	NA
ABSDF0276	0.921173	5.00248	3.0608e-12	2.30222e-11	ABSDF0276	hypothetical protein	NA
ABSDF1906	0.95283	4.86783	3.11875e-12	2.34048e-11	ABSDF1906	hypothetical protein	NA
ABSDF1493	-0.5439	8.04972	3.35285e-12	2.50551e-11	ABSDF1493	ATP-dependent helicase	hrpA
ABSDF0761	-0.576883	11.2186	3.35383e-12	2.50551e-11	ABSDF0761	sigma D sigma 70 factor of RNA polymerase major sigma factor during exponential growth	rpoD
ABSDF0027	-0.613645	9.18429	3.71163e-12	2.76654e-11	ABSDF0027	isoleucyl-tRNA synthetase	ileS
ABSDF1899	0.61274	6.7677	3.80744e-12	2.83157e-11	ABSDF1899;pseudo=true	pseudo	NA
ABSDF3333	0.994045	5.10778	3.99778e-12	2.96644e-11	ABSDF3333	hypothetical protein	NA
ABSDF0610	-0.601003	6.67494	4.27013e-12	3.16143e-11	ABSDF0610	ribosomal RNA small subunit methyltransferase C	rsmC
ABSDF1194	-0.493481	9.60947	4.30971e-12	3.18359e-11	ABSDF1194	lipoyl synthase	lipA
ABSDF3097	-0.667532	10.5043	4.55918e-12	3.36036e-11	ABSDF3097	isopropylmalate isomerase small subunit	leuD
ABSDF3248	-0.545007	10.9754	4.5696e-12	3.36054e-11	ABSDF3248	transcription antitermination protein	nusG
ABSDF1232	1.0345	4.95902	4.5916e-12	3.36921e-11	ABSDF1232;pseudo=true	pseudo	NA
ABSDF2063	0.866947	5.83571	4.87564e-12	3.5697e-11	ABSDF2063;pseudo=true	pseudo	NA
ABSDF1548	-0.767684	5.9957	5.01848e-12	3.66615e-11	ABSDF1548	GntR family transcriptional regulator	NA
ABSDF1311	0.819145	5.30802	5.49028e-12	4.00196e-11	ABSDF1311	hypothetical protein	NA
ABSDF1277	-0.705121	8.9049	5.50809e-12	4.00611e-11	ABSDF1277	amidophosphoribosyltransferase	purF
ABSDF3407	1.41144	3.16188	5.61234e-12	4.07296e-11	ABSDF3407;pseudo=true	pseudo	NA
ABSDF1813	0.677094	5.64947	5.63598e-12	4.08114e-11	ABSDF1813	hypothetical protein	NA
ABSDF3563	0.772312	5.49077	5.6567e-12	4.08718e-11	ABSDF3563	transposon Tn7-like transposition protein	NA
ABSDF1853	-0.52194	10.4853	6.10992e-12	4.40501e-11	ABSDF1853	tRNA 4-thiouridine sulfurtransferase	iscS
ABSDF0564	-0.580367	6.7361	6.49349e-12	4.67135e-11	ABSDF0564	N-5-phosphoribosylanthranilate isomerase PRAI	trpF
ABSDF1536	0.677027	6.61277	6.80749e-12	4.88659e-11	ABSDF1536	hypothetical protein	NA
ABSDF2963	0.716561	5.75708	6.87538e-12	4.92462e-11	ABSDF2963	hypothetical protein	NA
ABSDF3247	-0.535335	11.6001	6.89094e-12	4.92509e-11	ABSDF3247	50S ribosomal protein L11	rplK
ABSDF2915	-0.537811	10.8444	6.92819e-12	4.94101e-11	ABSDF2915	50S ribosomal protein L35	rpmI
ABSDF2383	-0.58104	9.48045	7.00464e-12	4.98454e-11	ABSDF2383	isocitrate lyase	aceA
ABSDF3222	-0.651957	6.56992	7.01942e-12	4.98454e-11	ABSDF3222	hypothetical protein	NA
ABSDF1164	1.0126	4.22648	7.0386e-12	4.98744e-11	ABSDF1164;pseudo=true	pseudo	NA
ABSDF2654	0.959012	4.69659	7.09367e-12	5.0157e-11	ABSDF2654	hydrolase biotin biosynthesis BioH	NA
ABSDF1980	0.56257	7.24629	7.29836e-12	5.1494e-11	ABSDF1980	pyrroloquinoline quinone biosynthesis protein PqqB	pqqB
ABSDF0968	0.693912	5.90302	8.96396e-12	6.31109e-11	ABSDF0968	hypothetical protein	NA
ABSDF3441	0.632956	6.15138	9.05309e-12	6.36028e-11	ABSDF3441	3-deoxy-D-manno-2-octulosonate transferase	kdtA
ABSDF0976	1.21248	3.81853	9.17199e-12	6.43013e-11	ABSDF0976	hypothetical protein	NA
ABSDF3321	1.38847	2.93995	9.52383e-12	6.66264e-11	ABSDF3321	MutT NUDIX hydrolase	NA
ABSDF0231	0.591277	7.47077	9.86089e-12	6.88386e-11	ABSDF0231	transmembrane protein	NA
ABSDF0897	0.480038	9.3943	1.05193e-11	7.32798e-11	ABSDF0897	hypothetical protein	NA
ABSDF3032	-0.509662	10.7173	1.09525e-11	7.61373e-11	ABSDF3032	2-isopropylmalate synthase	leuA
ABSDF0066	0.632792	7.06347	1.12409e-11	7.79781e-11	ABSDF0066	UDP-glucose GDP-mannose dehydrogenase	NA
ABSDF1926	-0.632072	6.42482	1.20845e-11	8.36543e-11	ABSDF1926	hypothetical protein	NA
ABSDF0322	-0.664858	6.90084	1.24124e-11	8.57441e-11	ABSDF0322	guanylate kinase	gmk
ABSDF2713	-0.494205	8.46673	1.29118e-11	8.90077e-11	ABSDF2713	NADH dehydrogenase subunit B	nuoB
ABSDF0953	-0.576621	7.10164	1.36678e-11	9.40138e-11	ABSDF0953	GTP-binding protein Era	era
ABSDF0671	0.62733	6.00706	1.36949e-11	9.40138e-11	ABSDF0671	threonine dehydratase catabolic	tdcB
ABSDF1440	0.507015	7.79724	1.52136e-11	1.04223e-10	ABSDF1440	hypothetical protein	NA
ABSDF0788	-0.525422	8.29671	1.54496e-11	1.0562e-10	ABSDF0788	transcription elongation factor GreA	greA
ABSDF3146	-0.636093	8.62881	1.67363e-11	1.1418e-10	ABSDF3146	heat shock protein HSP33	hslO
ABSDF3665	1.02175	4.27555	1.72471e-11	1.17423e-10	ABSDF3665	hypothetical protein	NA
ABSDF3179	-0.59716	8.70169	1.86879e-11	1.2697e-10	ABSDF3179	ribosome-binding factor A	rbfA
ABSDF1076	-0.864646	4.87656	2.05776e-11	1.39522e-10	ABSDF1076;pseudo=true	pseudo	NA
ABSDF3317	-0.500502	8.34145	2.08183e-11	1.40865e-10	ABSDF3317	regulatory protein P-II 2 for nitrogen assimilation by glutamine synthetase regulates GlnL NRII and GlnE ATase	glnK
ABSDF1152	-0.599969	7.65952	2.12172e-11	1.4327e-10	ABSDF1152	signal peptide	NA
ABSDF3426	0.901994	4.66518	2.32159e-11	1.56447e-10	ABSDF3426;pseudo=true	pseudo	NA
ABSDF2179	0.560871	7.03036	2.47173e-11	1.66225e-10	ABSDF2179	glutathione peroxidase	gpo
ABSDF3305	-0.485567	7.82957	2.50601e-11	1.68188e-10	ABSDF3305	phosphoglyceromutase	gpmI
ABSDF3132	-0.613351	6.28715	2.57126e-11	1.72217e-10	ABSDF3132	hypothetical protein	NA
ABSDF3014	-0.486549	8.65496	2.58891e-11	1.73048e-10	ABSDF3014	gamma-glutamyl phosphate reductase	proA
ABSDF0435	-0.519015	11.3907	2.60925e-11	1.74056e-10	ABSDF0435	50S ribosomal protein L5	rplE
ABSDF1485	0.48056	9.74388	2.93062e-11	1.95099e-10	ABSDF1485	hypothetical protein	NA
ABSDF0816	0.594104	7.53419	2.98048e-11	1.98019e-10	ABSDF0816;pseudo=true	pseudo	NA
ABSDF1614	1.74184	1.76142	3.16736e-11	2.10012e-10	ABSDF1614;pseudo=true	pseudo	NA
ABSDF0916	-0.642871	5.89271	3.51509e-11	2.32602e-10	ABSDF0916	Holliday junction DNA helicase RuvA	ruvA
ABSDF2103	-0.480531	7.61996	3.65439e-11	2.41336e-10	ABSDF2103	AraC family transcriptional regulator	NA
ABSDF3110	-0.539143	9.86208	3.90571e-11	2.57418e-10	ABSDF3110	ribonuclease E	rne
ABSDF0757	-0.621853	6.40196	4.01162e-11	2.63872e-10	ABSDF0757	hypothetical protein	NA
ABSDF1885	-0.509979	7.78998	4.04286e-11	2.65398e-10	ABSDF1885	phospho-2-dehydro-3-deoxyheptonate aldolase	aro
ABSDF0426	-0.554824	12.2122	4.07858e-11	2.67212e-10	ABSDF0426	50S ribosomal protein L2	rplB
ABSDF1874	0.623088	5.93631	4.09933e-11	2.68039e-10	ABSDF1874	acetyltransferase	NA
ABSDF2064	-0.554832	7.16919	4.17402e-11	2.72383e-10	ABSDF2064	sugar kinase	NA
ABSDF3372	0.965398	4.44044	4.2281e-11	2.75369e-10	ABSDF3372	hypothetical protein	NA
ABSDF3314	-0.642803	6.19871	4.27838e-11	2.78094e-10	ABSDF3314	bifunctional diaminohydroxyphosphoribosylaminopyrimidine deaminase 5-amino-6-5-phosphoribosylaminouracil reductase	ribD
ABSDF2281	-0.513791	7.50331	4.29175e-11	2.78416e-10	ABSDF2281	heme oxygenase	hemO
ABSDF1861	0.843055	5.061	4.42466e-11	2.86475e-10	ABSDF1861	acyl-CoA dehydrogenase	NA
ABSDF3611	1.03468	4.21112	4.84978e-11	3.13385e-10	ABSDF3611;pseudo=true	pseudo	NA
ABSDF1812	0.792349	5.4405	4.94297e-11	3.18783e-10	ABSDF1812	hypothetical protein	NA
ABSDF3659	-0.553966	7.24587	5.06734e-11	3.26167e-10	ABSDF3659	phosphoribosylaminoimidazole carboxylase mutase subunit	purE
ABSDF3444	-0.527184	7.63883	5.18377e-11	3.33012e-10	ABSDF3444	peptide chain release factor 2	prfB
ABSDF0234	1.51779	2.60098	5.26654e-11	3.37672e-10	ABSDF0234	IS5 family transposase	NA
ABSDF1389	1.13505	4.1772	5.30185e-11	3.39193e-10	ABSDF1389	hypothetical protein	NA
ABSDF1475	-0.476571	8.10595	5.31081e-11	3.39193e-10	ABSDF1475	23S rRNA m2G2445 methyltransferase	rlmL
ABSDF2993	-0.698941	9.25787	5.66365e-11	3.60889e-10	ABSDF2993	preprotein translocase subunit SecB	secB
ABSDF1691	0.518309	7.47517	5.67236e-11	3.60889e-10	ABSDF1691	hypothetical protein	NA
ABSDF3296	-0.469308	9.60196	6.07101e-11	3.85509e-10	ABSDF3296	D-alanyl-D-alanine endopeptidase	pbpG
ABSDF1112	-0.452448	7.94496	6.22877e-11	3.94768e-10	ABSDF1112	hypothetical protein	NA
ABSDF3573	-0.471469	9.14775	6.25823e-11	3.95875e-10	ABSDF3573	bifunctional 3 4-dihydroxy-2-butanone 4-phosphate synthase GTP cyclohydrolase II	ribB/A
ABSDF2955	0.772544	5.6562	6.62882e-11	4.18516e-10	ABSDF2955	hypothetical protein	NA
ABSDF2676	0.590828	6.59698	6.71824e-11	4.23352e-10	ABSDF2676	hypothetical protein	NA
ABSDF3676	0.640911	5.7567	7.03545e-11	4.42496e-10	ABSDF3676	thiol:disulfide interchange protein	NA
ABSDF0919	0.564807	7.86978	7.08762e-11	4.4493e-10	ABSDF0919	drug resistance transporter	NA
ABSDF3297	-0.503725	7.73743	7.53529e-11	4.72135e-10	ABSDF3297	response regulator	gacA
ABSDF3453	1.03372	4.09184	7.98989e-11	4.99671e-10	ABSDF3453;pseudo=true	pseudo	NA
ABSDF1686	0.504022	10.3393	8.36102e-11	5.21892e-10	ABSDF1686	outer membrane protein	NA
ABSDF2180	0.494102	7.76857	8.48997e-11	5.28941e-10	ABSDF2180	peptide methionine sulfoxide reductase	msrB
ABSDF3005	-0.46354	8.24265	8.55026e-11	5.31694e-10	ABSDF3005	hypothetical protein	NA
ABSDF1309	1.37026	2.7446	9.03723e-11	5.6092e-10	ABSDF1309	hypothetical protein	NA
ABSDF2087	0.545041	9.07709	1.04143e-10	6.45179e-10	ABSDF2087	hypothetical protein	NA
ABSDF0549	-0.524344	10.2691	1.05516e-10	6.52459e-10	ABSDF0549	acyl-CoA dehydrogenase	acdB
ABSDF0830	-0.577311	8.48295	1.0962e-10	6.76571e-10	ABSDF0830	hypothetical protein	NA
ABSDF3060	-0.590705	7.90905	1.1021e-10	6.78945e-10	ABSDF3060	formyltetrahydrofolate deformylase	purU1
ABSDF3246	-0.538295	11.9767	1.20424e-10	7.40481e-10	ABSDF3246	50S ribosomal protein L1	rplA
ABSDF1924	-0.546063	6.94936	1.2379e-10	7.59765e-10	ABSDF1924	hypothetical protein	NA
ABSDF2931	-0.464404	7.89245	1.27639e-10	7.81935e-10	ABSDF2931	hypothetical protein	NA
ABSDF1069	-0.521192	8.59225	1.31776e-10	8.05786e-10	ABSDF1069	transporter	NA
ABSDF2666	-0.465478	8.92725	1.3835e-10	8.44424e-10	ABSDF2666	GTP-binding signal recognition particle protein	ffh
ABSDF3002	-0.59633	7.10573	1.38725e-10	8.45146e-10	ABSDF3002	hypothetical protein	NA
ABSDF3262	-0.577644	7.00716	1.53951e-10	9.3618e-10	ABSDF3262	porphobilinogen deaminase	hemC
ABSDF0903	-0.450614	9.39967	1.55565e-10	9.44255e-10	ABSDF0903	RNA polymerase factor sigma-70	NA
ABSDF0621	1.62146	1.99503	1.60157e-10	9.70348e-10	ABSDF0621;pseudo=true	pseudo	NA
ABSDF3682	-0.6122	7.84294	1.63803e-10	9.90617e-10	ABSDF3682	RNase P C5 component	rnpA
ABSDF0801	0.963438	4.49592	1.7775e-10	1.073e-09	ABSDF0801	alkaline phosphatase D	NA
ABSDF1312	0.996353	4.30506	1.79131e-10	1.07936e-09	ABSDF1312;pseudo=true	pseudo	NA
ABSDF0616	-0.636465	5.85641	1.82496e-10	1.09763e-09	ABSDF0616	formamidopyrimidine-DNA glycosylase	mutM
ABSDF2265	0.485669	8.17042	1.86874e-10	1.12192e-09	ABSDF2265	hypothetical protein	NA
ABSDF0728	-0.473971	8.56751	1.9457e-10	1.16601e-09	ABSDF0728	valyl-tRNA synthetase	valS
ABSDF1393	0.569763	10.1488	2.01339e-10	1.20439e-09	ABSDF1393	Rhs family protein	NA
ABSDF1244	-0.611391	5.9546	2.05804e-10	1.22887e-09	ABSDF1244	hypothetical protein	NA
ABSDF3103	-0.431785	7.30226	2.07396e-10	1.23614e-09	ABSDF3103	phosphoenolpyruvate-protein phosphotransferase	ptsP
ABSDF3575	-0.437129	7.57963	2.09255e-10	1.24497e-09	ABSDF3575	phosphoserine phosphatase	serB
ABSDF0726	0.821936	5.2862	2.27741e-10	1.35252e-09	ABSDF0726	hypothetical protein	NA
ABSDF3234	1.16033	3.8866	2.38671e-10	1.41488e-09	ABSDF3234	outer membrane protein W	NA
ABSDF2897	-0.478489	7.74146	2.39466e-10	1.41706e-09	ABSDF2897	DNA polymerase I	polA
ABSDF0520	1.21088	3.5466	2.56753e-10	1.51664e-09	ABSDF0520	hypothetical protein	NA
ABSDF0746	0.583446	6.10976	2.70671e-10	1.59599e-09	ABSDF0746	hypothetical protein	NA
ABSDF3182	-0.489621	7.94002	2.81429e-10	1.65647e-09	ABSDF3182	hypothetical protein	NA
ABSDF3633	0.452861	8.2021	2.89674e-10	1.70196e-09	ABSDF3633	dihydrodipicolinate reductase	dapB
ABSDF2898	-0.768617	6.6243	2.91076e-10	1.70716e-09	ABSDF2898	hypothetical protein	NA
ABSDF3131	-0.614681	6.8346	3.45144e-10	2.02068e-09	ABSDF3131	glutamate racemase	murI
ABSDF2576	0.896806	4.55514	3.64147e-10	2.12817e-09	ABSDF2576	hypothetical protein	NA
ABSDF1557	-0.609867	5.86313	4.02114e-10	2.3459e-09	ABSDF1557	serine acetyltransferase	cysE
ABSDF1124	-0.567313	6.56562	4.11719e-10	2.3977e-09	ABSDF1124	tRNA-specific 2-thiouridylase MnmA	mnmA
ABSDF0427	-0.504694	11.0741	4.23716e-10	2.46203e-09	ABSDF0427	30S ribosomal protein S19	rpsS
ABSDF1731	0.896566	4.40707	4.24257e-10	2.46203e-09	ABSDF1731	general secretion pathway protein J PilD-dependent protein pddD	xcpW
ABSDF0979	-0.475546	8.61237	4.25837e-10	2.46686e-09	ABSDF0979	GTPase ObgE	obgE
ABSDF1268	-0.465192	8.94185	4.57327e-10	2.64465e-09	ABSDF1268	ATP-dependent RNA helicase RhlB	rhlB
ABSDF3033	-0.567538	6.87259	4.78415e-10	2.76176e-09	ABSDF3033	homoserine O-acetyltransferase	metX
ABSDF1282	-0.519871	10.1944	4.84455e-10	2.79175e-09	ABSDF1282	hypothetical protein	NA
ABSDF2372	-0.516684	7.25075	4.92781e-10	2.83478e-09	ABSDF2372	urease accessory protein UreE	ureE
ABSDF1713	0.519427	8.85478	5.26226e-10	3.02191e-09	ABSDF1713	peptidyl-prolyl cis-trans isomerase	surA
ABSDF2422	-0.522724	9.20629	5.89192e-10	3.37763e-09	ABSDF2422	membrane-bound protein in GNT I transport system GntY	NA
ABSDF3482	0.649615	6.36766	6.2915e-10	3.60044e-09	ABSDF3482	hypothetical protein	NA
ABSDF2657	-0.536227	8.92843	6.33177e-10	3.61722e-09	ABSDF2657	ABC transporter permease	NA
ABSDF0974	-0.627934	9.79405	6.52109e-10	3.71894e-09	ABSDF0974	glyceraldehyde-3-phosphate dehydrogenase	gap
ABSDF1161	-0.651741	5.7601	6.83278e-10	3.88997e-09	ABSDF1161	hypothetical protein	NA
ABSDF0420	1.06784	3.87408	7.60389e-10	4.32152e-09	ABSDF0420	hypothetical protein	NA
ABSDF2055	-0.486096	7.33035	8.44942e-10	4.79381e-09	ABSDF2055	ribose-5-phosphate isomerase A	rpiA
ABSDF3073	-0.451101	9.29626	8.48377e-10	4.80504e-09	ABSDF3073	DNA topoisomerase I	topA
ABSDF0045	-0.582678	7.50704	8.62487e-10	4.8766e-09	ABSDF0045	3-demethylubiquinone-9 3-methyltransferase	ubiG
ABSDF2861	-0.545666	6.54323	8.75221e-10	4.94014e-09	ABSDF2861	dimethyladenosine transferase	ksgA
ABSDF0163	-0.443838	11.1998	9.2726e-10	5.22493e-09	ABSDF0163	F0F1 ATP synthase subunit A	atpB
ABSDF1682	-0.517376	7.0339	9.41005e-10	5.29335e-09	ABSDF1682	undecaprenyl pyrophosphate synthetase	ispU
ABSDF0524	-0.43362	8.81342	1.01075e-09	5.67599e-09	ABSDF0524	bifunctional glutamine-synthetase adenylyltransferase deadenyltransferase	glnE
ABSDF2371	-0.581817	6.36032	1.15582e-09	6.47963e-09	ABSDF2371	urease accessory protein	ureF
ABSDF0510	1.04815	4.11274	1.17616e-09	6.58252e-09	ABSDF0510;pseudo=true	pseudo	NA
ABSDF0710	1.21353	3.77576	1.27262e-09	7.11029e-09	ABSDF0710	integrase	NA
ABSDF1612	1.49588	2.23159	1.35677e-09	7.56766e-09	ABSDF1612;pseudo=true	pseudo	NA
ABSDF2133	-0.531169	10.0224	1.40518e-09	7.82447e-09	ABSDF2133	biotin synthetase	bioB
ABSDF1514	-0.437664	8.51814	1.4222e-09	7.90588e-09	ABSDF1514	DNA-binding protein for site-specific recombination transcription of rRNA and tRNA operons and DNA replication	fis
ABSDF3398	-0.630954	5.93115	1.45195e-09	8.05773e-09	ABSDF3398	TenA family transcriptional activator	NA
ABSDF1296	0.550011	7.20152	1.48756e-09	8.24146e-09	ABSDF1296;pseudo=true	pseudo	NA
ABSDF2065	-0.631582	5.65627	1.50516e-09	8.32505e-09	ABSDF2065	hypothetical protein	NA
ABSDF1297	1.24984	3.1494	1.51637e-09	8.37299e-09	ABSDF1297	hypothetical protein	NA
ABSDF1202	-0.489961	13.1614	1.52155e-09	8.38757e-09	ABSDF1202	30S ribosomal protein S2	rpsB
ABSDF2565	-0.445824	11.2529	1.57975e-09	8.69386e-09	ABSDF2565	hypothetical protein	NA
ABSDF2421	0.679445	6.66438	1.59984e-09	8.78979e-09	ABSDF2421	outer membrane receptor FepA	pfeA
ABSDF3383	0.474517	7.37498	1.61428e-09	8.8544e-09	ABSDF3383	NADP -dependent succinate semialdehyde dehydrogenase	gabD
ABSDF0609	-0.537444	8.16676	1.67294e-09	9.16094e-09	ABSDF0609	lysine-specific permease	lysP
ABSDF0484	-0.421737	7.57873	1.67999e-09	9.18434e-09	ABSDF0484	hypothetical protein	NA
ABSDF2625	0.74548	5.09511	1.80843e-09	9.87016e-09	ABSDF2625	outer-membrane lipoprotein	lolB
ABSDF3414	0.834027	4.99899	1.83737e-09	1.00115e-08	ABSDF3414	type I restriction-modification system specificity determinant for hsdM and hsdR HsdS	NA
ABSDF0083	0.426631	8.07659	1.85945e-09	1.01152e-08	ABSDF0083	bifunctional phosphomannomutase phosphoglucomutas	manB
ABSDF2034	-0.437226	9.87088	1.8702e-09	1.01569e-08	ABSDF2034	CTP synthetase	pyrG
ABSDF0744	-0.483206	9.21275	1.979e-09	1.07301e-08	ABSDF0744	50S ribosomal protein L27	rpmA
ABSDF0494	0.827805	5.52073	2.02725e-09	1.09737e-08	ABSDF0494;pseudo=true	pseudo	NA
ABSDF2057	0.713362	5.38257	2.14957e-09	1.16168e-08	ABSDF2057	potassium uptake protein	NA
ABSDF0863	1.39686	2.66183	2.28628e-09	1.23355e-08	ABSDF0863;pseudo=true	pseudo	NA
ABSDF2996	-0.438766	8.00544	2.3892e-09	1.28697e-08	ABSDF2996	GTP-binding protein EngA	engA
ABSDF2549	0.410179	7.54462	2.69527e-09	1.44948e-08	ABSDF2549	phosphomannomutase	algC
ABSDF0689	-0.475871	11.1016	2.74947e-09	1.47622e-08	ABSDF0689	long-chain fatty acid transport protein	NA
ABSDF3647	-0.508553	11.009	2.77802e-09	1.48913e-08	ABSDF3647	dihydroxy-acid dehydratase	ilvD
ABSDF3127	-0.57253	5.75222	2.85634e-09	1.52863e-08	ABSDF3127	hypothetical protein	NA
ABSDF1683	-0.464783	7.61054	2.87237e-09	1.53472e-08	ABSDF1683	phosphatidate cytidylyltransferase	cdsA
ABSDF2844	0.446952	7.6893	2.97438e-09	1.58489e-08	ABSDF2844	RNA polymerase factor sigma-54	rpoN
ABSDF3096	-0.563892	10.9036	2.97588e-09	1.58489e-08	ABSDF3096	hypothetical protein	NA
ABSDF3632	0.493516	7.2051	2.9954e-09	1.59272e-08	ABSDF3632	hypothetical protein	NA
ABSDF2689	0.791898	4.79319	3.14901e-09	1.67171e-08	ABSDF2689	TetR family transcriptional regulator	NA
ABSDF1927	-0.605534	6.45167	3.24502e-09	1.71991e-08	ABSDF1927	tryptophan synthase subunit beta	trpB
ABSDF2446	0.961767	4.04848	3.25066e-09	1.72014e-08	ABSDF2446;pseudo=true	pseudo	NA
ABSDF1459	-0.580741	9.31884	3.47372e-09	1.83523e-08	ABSDF1459	serine hydroxymethyltransferase	glyA
ABSDF3672	0.500066	7.20307	3.5451e-09	1.86995e-08	ABSDF3672	guanine deaminase	guaD
ABSDF0292	0.468137	8.76643	3.65423e-09	1.92444e-08	ABSDF0292	penicillin binding protein PonA	NA
ABSDF2901	-0.527719	8.90712	3.67937e-09	1.9346e-08	ABSDF2901	acetyl-coenzyme A carboxylase carboxyl transferase subunit alpha	accA
ABSDF3511	0.631638	7.00611	4.27999e-09	2.24683e-08	ABSDF3511;pseudo=true	pseudo	NA
ABSDF0144	-0.419944	9.81299	4.34852e-09	2.27918e-08	ABSDF0144	GMP synthase	guaA
ABSDF1058	0.738493	4.9678	5.05671e-09	2.64616e-08	ABSDF1058	hypothetical protein	NA
ABSDF0790	-0.419333	9.00376	5.08395e-09	2.6562e-08	ABSDF0790	carbamoyl phosphate synthase small subunit	carA
ABSDF2164	-0.498061	7.58109	5.20594e-09	2.71564e-08	ABSDF2164	GTP-dependent nucleic acid-binding protein EngD	NA
ABSDF3150	0.807734	4.67092	5.25069e-09	2.73466e-08	ABSDF3150;pseudo=true	pseudo	cbpA
ABSDF0090	-0.49518	7.92908	5.28655e-09	2.74901e-08	ABSDF0090	GntR family transcriptional regulator	NA
ABSDF3631	-0.637653	5.73664	5.36574e-09	2.7858e-08	ABSDF3631	MFS family transporter	NA
ABSDF3285	-0.599259	10.6407	5.5154e-09	2.859e-08	ABSDF3285	DnaK suppressor protein	dksA
ABSDF2904	-0.433994	10.1296	5.66686e-09	2.93291e-08	ABSDF2904	transcription termination factor Rho	rho
ABSDF3079	-0.445684	7.87791	5.87702e-09	3.03692e-08	ABSDF3079	ABC transporter ATP-binding protein	uup
ABSDF0893	-0.641121	5.66827	6.22503e-09	3.21172e-08	ABSDF0893	phosphoribosylglycinamide formyltransferase 1	purN
ABSDF2944	-0.478667	7.12288	6.32615e-09	3.25881e-08	ABSDF2944	cysteine synthase B	cysM
ABSDF1742	0.905348	4.14496	6.36811e-09	3.27531e-08	ABSDF1742	hypothetical protein	NA
ABSDF2902	-0.401829	7.82063	6.53721e-09	3.35706e-08	ABSDF2902	exopolyphosphatase exopolypase metaphosphatase	ppx
ABSDF2643	-0.426689	11.3908	6.55161e-09	3.35923e-08	ABSDF2643	hypothetical protein	NA
ABSDF2648	-0.545484	6.20815	6.65546e-09	3.40719e-08	ABSDF2648	hypothetical protein	NA
ABSDF1451	0.641066	5.53771	6.75728e-09	3.45395e-08	ABSDF1451	hypothetical protein	NA
ABSDF2914	-0.511587	10.8194	6.97743e-09	3.56097e-08	ABSDF2914	50S ribosomal protein L20	rplT
ABSDF3308	-0.507097	6.78218	7.6789e-09	3.91292e-08	ABSDF3308	leucyl aminopeptidase	pepA
ABSDF1599	-0.823229	4.29466	7.82453e-09	3.98098e-08	ABSDF1599	potassium-transporting ATPase subunit C	kdpC
ABSDF1367	0.467467	9.79059	8.0909e-09	4.11018e-08	ABSDF1367	FMN oxidoreductase	NA
ABSDF1535	0.88179	4.34754	8.24633e-09	4.1827e-08	ABSDF1535	hypothetical protein	NA
ABSDF0656	0.738743	4.97911	8.31418e-09	4.21065e-08	ABSDF0656	hypothetical protein	NA
ABSDF1831	0.538918	6.95766	8.96932e-09	4.53548e-08	ABSDF1831	adenosine 3-phosphate 5-phosphosulfate 32 5-bisphosphate nucleotidase	cysQ
ABSDF1456	1.16949	2.97471	9.05678e-09	4.5727e-08	ABSDF1456	hypothetical protein	NA
ABSDF1923	-0.411808	7.68866	9.34655e-09	4.7118e-08	ABSDF1923	hypothetical protein	NA
ABSDF2638	0.475279	10.1734	9.38344e-09	4.72319e-08	ABSDF2638	LysM domain BON superfamily protein	NA
ABSDF0945	-0.458171	7.13361	9.54192e-09	4.79565e-08	ABSDF0945	L-aspartate oxidase	nadB
ABSDF0755	-0.460254	8.48161	9.81065e-09	4.92322e-08	ABSDF0755	amino acid APC transporter	NA
ABSDF3072	0.951403	4.17819	1.05485e-08	5.28544e-08	ABSDF3072;pseudo=true	pseudo	NA
ABSDF3261	-0.589519	6.13465	1.08906e-08	5.4486e-08	ABSDF3261	alginate biosynthesis regulatory protein	algR
ABSDF0905	0.479137	8.35423	1.11977e-08	5.59375e-08	ABSDF0905	fructose-1 6-bisphosphatase	fbp
ABSDF3374	-0.406641	9.72081	1.18999e-08	5.93556e-08	ABSDF3374	MFS family transporter	NA
ABSDF2122	0.438213	8.84128	1.21062e-08	6.02937e-08	ABSDF2122	hypothetical protein	NA
ABSDF3218	-0.452539	7.67546	1.23383e-08	6.1357e-08	ABSDF3218	beta-hydroxylase	lpxO
ABSDF1287	-0.427307	7.64417	1.23957e-08	6.15496e-08	ABSDF1287	hypothetical protein	NA
ABSDF1648	-0.475556	9.79506	1.43166e-08	7.09809e-08	ABSDF1648	aminopeptidase N	pepN
ABSDF0886	1.22182	3.40714	1.4773e-08	7.30453e-08	ABSDF0886;pseudo=true	pseudo	comA
ABSDF2703	-0.537739	9.80285	1.47772e-08	7.30453e-08	ABSDF2703	NADH dehydrogenase subunit M	nuoM
ABSDF0160	0.525265	6.45846	1.52239e-08	7.51409e-08	ABSDF0160	high affinity Zn ABC transporter substrate-binding protein	znuA
ABSDF3366	-0.606412	5.75245	1.5719e-08	7.74687e-08	ABSDF3366	AraC family transcriptional regulator	NA
ABSDF1115	-0.439661	7.62272	1.77036e-08	8.71198e-08	ABSDF1115	7-Fe ferredoxin	fdxA
ABSDF1621	0.803181	4.80589	1.78112e-08	8.75188e-08	ABSDF1621	pseudouridylate synthase	NA
ABSDF2571	0.421032	10.067	1.78506e-08	8.75822e-08	ABSDF2571	hypothetical protein	NA
ABSDF0739	0.460023	9.07135	1.81026e-08	8.86868e-08	ABSDF0739	phosphatidylglycerophosphatase B	NA
ABSDF1597	-0.817499	7.86378	1.85754e-08	9.08681e-08	ABSDF1597	potassium-transporting ATPase subunit A	kdpA
ABSDF0861	0.938149	3.87235	1.89632e-08	9.26282e-08	ABSDF0861;pseudo=true	pseudo	NA
ABSDF3368	1.03702	3.65973	1.93903e-08	9.45741e-08	ABSDF3368	signal peptide	NA
ABSDF1187	-0.46789	11.6934	1.95742e-08	9.53306e-08	ABSDF1187	S-adenosyl-L-homocysteine hydrolase	sahH
ABSDF1276	-0.494001	6.93724	2.02559e-08	9.85053e-08	ABSDF1276	membrane protein required for colicin V production CvpA	NA
ABSDF0950	-0.480916	7.1609	2.16889e-08	1.05319e-07	ABSDF0950	leader peptidase signal peptidase I serine protease	lepB
ABSDF1684	-0.474733	7.16269	2.22094e-08	1.07688e-07	ABSDF1684	1-deoxy-D-xylulose 5-phosphate reductoisomerase	dxr
ABSDF0697	0.718554	4.92616	2.40656e-08	1.16517e-07	ABSDF0697	AraC family transcriptional regulator	NA
ABSDF1882	0.96451	3.77374	2.43253e-08	1.17602e-07	ABSDF1882	hypothetical protein	NA
ABSDF0005	-0.471041	8.47713	2.4466e-08	1.18109e-07	ABSDF0005	of cytochrome b562 CybC	NA
ABSDF3636	-0.500797	9.4846	2.45288e-08	1.18239e-07	ABSDF3636	chaperone protein DnaJ	dnaJ
ABSDF1560	1.46077	2.63259	2.52103e-08	1.21348e-07	ABSDF1560;pseudo=true	pseudo	NA
ABSDF1461	-0.716547	4.82875	2.60022e-08	1.24977e-07	ABSDF1461;pseudo=true	pseudo	NA
ABSDF0486	-0.419418	7.55702	2.6196e-08	1.25726e-07	ABSDF0486	hypothetical protein	NA
ABSDF2999	-0.493222	7.01708	2.69741e-08	1.29272e-07	ABSDF2999	hypothetical protein	NA
ABSDF2049	0.415153	7.65864	2.73093e-08	1.30689e-07	ABSDF2049	ATP-dependent Clp protease adaptor protein ClpS	clpS
ABSDF1891	1.11016	3.73264	2.83998e-08	1.35711e-07	ABSDF1891;pseudo=true	pseudo	NA
ABSDF1975	1.39523	2.79748	2.8658e-08	1.36747e-07	ABSDF1975;pseudo=true	pseudo	NA
ABSDF0436	-0.429016	10.3569	2.91068e-08	1.38688e-07	ABSDF0436	30S ribosomal protein S14	rpsN
ABSDF1116	0.795165	4.43171	2.91784e-08	1.38828e-07	ABSDF1116	acetyltransferase	NA
ABSDF1103	-0.405469	8.24042	2.98966e-08	1.42041e-07	ABSDF1103	phosphate transporter ATP-binding protein	pstB
ABSDF3029	-0.441506	10.5662	3.2389e-08	1.53662e-07	ABSDF3029	trigger factor	tig
ABSDF2833	0.422868	9.21388	3.3572e-08	1.58931e-07	ABSDF2833	pilus assembly protein FilC	NA
ABSDF0145	0.528643	5.7211	3.3596e-08	1.58931e-07	ABSDF0145	streptomycin 3-adenylyltransferase	NA
ABSDF3635	1.23781	2.6419	3.45163e-08	1.63051e-07	ABSDF3635	signal peptide	NA
ABSDF1346	0.398757	8.19423	3.61323e-08	1.70441e-07	ABSDF1346	FAD-dependent monooxygenase	NA
ABSDF0627	-0.466038	6.91042	3.80814e-08	1.7919e-07	ABSDF0627	hypothetical protein	NA
ABSDF0479	-0.401348	8.71922	3.80955e-08	1.7919e-07	ABSDF0479	dimethylallyladenosine tRNA methylthiotransferase	NA
ABSDF1732	0.680534	5.29022	4.11015e-08	1.93054e-07	ABSDF1732	general secretion pathway protein K	xcpX
ABSDF3462	-0.442067	9.48408	4.12733e-08	1.93586e-07	ABSDF3462	dihydrolipoamide S-acetyltransferase E2 component of the pyruvate dehydrogenase complex	aceF
ABSDF2652	-0.506555	6.43826	4.34916e-08	2.03701e-07	ABSDF2652	8-amino-7-oxononanoate synthase	bioF
ABSDF1490	0.533401	6.22895	4.67547e-08	2.18674e-07	ABSDF1490;pseudo=true	pseudo	NA
ABSDF0908	0.410783	8.5946	4.81426e-08	2.24847e-07	ABSDF0908	translocation protein TolB	tolB
ABSDF0240	-0.414458	9.23222	4.8369e-08	2.25586e-07	ABSDF0240	hypothetical protein	NA
ABSDF2048	0.390035	10.8941	4.85066e-08	2.25908e-07	ABSDF2048	ATP-binding protease component	clpA
ABSDF2718	0.429777	8.57541	4.95495e-08	2.30328e-07	ABSDF2718	sensory histidine kinase in two-component regulatory system	NA
ABSDF0355	-0.409897	9.31045	4.95952e-08	2.30328e-07	ABSDF0355	bifunctional succinylornithine transaminase acetylornithine transaminase	astC
ABSDF3286	-0.504368	6.02295	4.99118e-08	2.31473e-07	ABSDF3286	glutamyl t-RNA synthetase	NA
ABSDF2956	0.834968	4.21764	5.00999e-08	2.32019e-07	ABSDF2956	hypothetical protein	NA
ABSDF0268	-0.481253	7.01052	5.15296e-08	2.38306e-07	ABSDF0268	cation efflux system protein	czcD
ABSDF2058	0.707379	5.22669	5.1923e-08	2.3979e-07	ABSDF2058	potassium uptake protein TrkH	NA
ABSDF3643	0.516685	5.93526	5.26928e-08	2.43005e-07	ABSDF3643	uracil transport protein	NA
ABSDF2892	1.05966	3.46776	5.86691e-08	2.70189e-07	ABSDF2892;pseudo=true	pseudo	ohr
ABSDF0138	0.562165	6.15935	5.91348e-08	2.71954e-07	ABSDF0138	hypothetical protein	NA
ABSDF1163	-0.456099	7.24056	5.94317e-08	2.72939e-07	ABSDF1163	anthranilate phosphoribosyltransferase	trpD
ABSDF2937	0.721133	5.80996	6.11495e-08	2.80438e-07	ABSDF2937	nucleoside triphosphate pyrophosphohydrolase	mazG
ABSDF0136	-0.45808	6.63088	6.24103e-08	2.85823e-07	ABSDF0136	ParA family ATPase	NA
ABSDF1110	0.754179	4.59718	6.27398e-08	2.86934e-07	ABSDF1110	hypothetical protein	NA
ABSDF0309	0.78459	4.41116	6.50827e-08	2.97238e-07	ABSDF0309	hypothetical protein	NA
ABSDF1476	1.04642	3.48606	6.57724e-08	2.99973e-07	ABSDF1476	hypothetical protein	NA
ABSDF1631	-0.407746	9.18311	6.79636e-08	3.09539e-07	ABSDF1631	glutaminyl-tRNA synthetase	glnS
ABSDF2435	-0.557183	6.43761	6.92063e-08	3.14765e-07	ABSDF2435	hypothetical protein	NA
ABSDF0750	0.90375	4.08505	7.43809e-08	3.37834e-07	ABSDF0750;pseudo=true	pseudo	NA
ABSDF2558	-0.481943	7.48312	7.76831e-08	3.52348e-07	ABSDF2558	hypothetical protein	NA
ABSDF3520	0.381865	9.2382	7.83729e-08	3.54989e-07	ABSDF3520	short-chain dehydrogenase	NA
ABSDF2396	0.445331	9.16109	8.34734e-08	3.77514e-07	ABSDF2396	signal peptide	NA
ABSDF0155	-0.421428	8.42551	8.35745e-08	3.77514e-07	ABSDF0155	arginyl-tRNA synthetase	argS
ABSDF0086	-0.804363	4.30353	8.4909e-08	3.83018e-07	ABSDF0086	DNA-binding transcriptional repressor LldR	lldR
ABSDF0532	0.696564	5.29715	8.75192e-08	3.94254e-07	ABSDF0532	glycosyltransferase involved in LPS biosynthesis	NA
ABSDF3221	0.450201	10.6609	9.28922e-08	4.17889e-07	ABSDF3221	3-ketoacyl-CoA thiolase	fadA
ABSDF2865	0.826633	4.43595	9.32871e-08	4.19094e-07	ABSDF2865	stringent starvation protein A	sspA
ABSDF2715	0.831936	4.31637	9.37136e-08	4.20438e-07	ABSDF2715;pseudo=true	pseudo	NA
ABSDF2875	0.609995	5.91003	9.77087e-08	4.37767e-07	ABSDF2875	acyl-CoA dehydrogenase	NA
ABSDF0949	-0.408638	8.84209	9.81331e-08	4.39072e-07	ABSDF0949	GTP-binding protein LepA	lepA
ABSDF1465	-0.530442	5.94314	1.00506e-07	4.4908e-07	ABSDF1465	LysR family transcriptional regulator	NA
ABSDF0242	-0.453342	8.06934	1.01388e-07	4.52412e-07	ABSDF0242	imidazoleglycerol-phosphate dehydratase	hisB
ABSDF2029	0.637879	5.48676	1.03631e-07	4.61792e-07	ABSDF2029;pseudo=true	pseudo	NA
ABSDF0387	-0.527028	6.3173	1.09589e-07	4.87684e-07	ABSDF0387	coproporphyrinogen III oxidase	hemF
ABSDF2208	-0.397661	7.37885	1.11673e-07	4.96292e-07	ABSDF2208	DNA polymerase III subunits tau and gamma	dnaX
ABSDF2247	-0.490756	7.12038	1.14379e-07	5.07635e-07	ABSDF2247	hypothetical protein	NA
ABSDF0909	0.482197	6.99207	1.17482e-07	5.20707e-07	ABSDF0909	group A colicins tolerance protein	tolA
ABSDF3197	-0.485104	6.59017	1.2201e-07	5.40051e-07	ABSDF3197	tRNA rRNA methyltransferase	NA
ABSDF1511	-0.433882	8.46625	1.23676e-07	5.46691e-07	ABSDF1511	lipoprotein attached to the cytoplasmic membrane	NA
ABSDF3257	0.571377	6.86623	1.26037e-07	5.56382e-07	ABSDF3257	general secretion pathway protein	NA
ABSDF0613	0.491702	6.23437	1.2742e-07	5.61691e-07	ABSDF0613	large-conductance mechanosensitive channel	mscL
ABSDF3020	0.583362	5.6471	1.2758e-07	5.61691e-07	ABSDF3020	bifunctional 4-hydroxy-2-oxoglutarate aldolase 2-dehydro-3-deoxyphosphogluconate aldolase	eda
ABSDF2280	-0.721105	5.16073	1.27875e-07	5.62243e-07	ABSDF2280	hypothetical protein	NA
ABSDF0684	-0.406812	7.29517	1.30369e-07	5.72443e-07	ABSDF0684	ribonuclease G	cafA
ABSDF2045	0.476964	6.91186	1.31155e-07	5.75133e-07	ABSDF2045	hypothetical protein	NA
ABSDF1578	-0.450929	6.8203	1.321e-07	5.77829e-07	ABSDF1578	hypothetical protein	NA
ABSDF2380	0.680558	4.98398	1.3212e-07	5.77829e-07	ABSDF2380	hypothetical protein	NA
ABSDF0837	-0.55125	5.99889	1.38042e-07	6.0293e-07	ABSDF0837	nitroreductase	NA
ABSDF2589	0.625855	5.40777	1.40123e-07	6.10778e-07	ABSDF2589;pseudo=true	pseudo	NA
ABSDF2266	0.621663	5.404	1.40209e-07	6.10778e-07	ABSDF2266	beta-lactamase	NA
ABSDF0767	0.880013	4.05088	1.42022e-07	6.17862e-07	ABSDF0767	hypothetical protein	NA
ABSDF1912	-0.452908	7.36498	1.46254e-07	6.35434e-07	ABSDF1912	O-succinylhomoserine sulfhydrylase	metZ
ABSDF2716	1.09222	3.28037	1.53085e-07	6.6424e-07	ABSDF2716;pseudo=true	pseudo	NA
ABSDF1558	-0.591942	5.52783	1.53684e-07	6.65962e-07	ABSDF1558	tRNA rRNA methyltransferase	NA
ABSDF1121	0.774318	4.65907	1.61837e-07	7.00375e-07	ABSDF1121	hypothetical protein	NA
ABSDF1539	1.13206	2.45019	1.66276e-07	7.18644e-07	ABSDF1539;pseudo=true	pseudo	NA
ABSDF0248	-0.465264	11.4627	1.78084e-07	7.68672e-07	ABSDF0248	acetyl-CoA hydrolase transferase	NA
ABSDF1344	-0.380509	7.65005	1.89383e-07	8.16375e-07	ABSDF1344	aminopeptidase P	pepP
ABSDF1261	-0.477331	6.94679	1.90214e-07	8.18889e-07	ABSDF1261	thiazole synthase	thiG
ABSDF2178	0.631517	5.26408	1.91418e-07	8.22999e-07	ABSDF2178	AraC family transcriptional regulator	NA
ABSDF1359	3.06106	5.97542	1.9209e-07	8.24814e-07	ABSDF1359	IS982 family transposase	NA
ABSDF0687	-0.372842	7.2835	1.94001e-07	8.31936e-07	ABSDF0687	phosphoadenosine phosphosulfate reductase	NA
ABSDF1127	-0.459045	9.99163	2.03791e-07	8.72787e-07	ABSDF1127	D-ala-D-ala-carboxypeptidase penicillin-binding protein 5	dacC
ABSDF3568	0.371295	8.43366	2.05839e-07	8.80415e-07	ABSDF3568	bifunctional UDP-N-acetylglucosamine pyrophosphorylase glucosamine-1-phosphate N-acetyltransferase	glmU
ABSDF1852	-0.376735	9.22343	2.08157e-07	8.88334e-07	ABSDF1852	scaffold protein	iscU
ABSDF2837	1.2559	2.57907	2.08229e-07	8.88334e-07	ABSDF2837	p-aminobenzoate synthetase	pabB
ABSDF1875	-0.414229	8.86861	2.13272e-07	9.08676e-07	ABSDF1875	haloacid dehalogenase-like family hydrolase	NA
ABSDF3479	0.886067	4.10017	2.23488e-07	9.50977e-07	ABSDF3479;pseudo=true	pseudo	NA
ABSDF_misc_RNA_2	-0.656674	5.32036	2.24422e-07	9.53721e-07	ABSDF_misc_RNA_2	NA	NA
ABSDF1728	-0.48047	6.92728	2.25488e-07	9.5702e-07	ABSDF1728	transcriptional regulator	NA
ABSDF2572	-0.448468	8.81359	2.30116e-07	9.75408e-07	ABSDF2572	beta-ketoacyl-ACP synthase	fabB
ABSDF0084	-0.69588	5.47905	2.5265e-07	1.06955e-06	ABSDF0084;pseudo=true	pseudo	lldP
ABSDF1136	-0.636603	5.27011	2.57215e-07	1.08748e-06	ABSDF1136	hypothetical protein	NA
ABSDF0850	-0.396573	7.9841	2.64942e-07	1.11872e-06	ABSDF0850	diaminopimelate decarboxylase	lysA
ABSDF0752	-1.32037	1.81734	2.65455e-07	1.11945e-06	ABSDF0752;pseudo=true	pseudo	NA
ABSDF2633	0.9479	3.7908	2.66937e-07	1.12427e-06	ABSDF2633;pseudo=true	pseudo	NA
ABSDF2405	-0.496924	7.71323	2.67721e-07	1.12613e-06	ABSDF2405	rubredoxin	rubA
ABSDF2704	-0.45803	9.8557	2.71038e-07	1.13864e-06	ABSDF2704	NADH dehydrogenase subunit L	nuoL
ABSDF2958	-0.518897	7.28733	3.0143e-07	1.2647e-06	ABSDF2958	tRNA-dihydrouridine synthase A	dusA
ABSDF_tRNA26	-0.926457	3.83615	3.03501e-07	1.27178e-06	ABSDF_tRNA26	tRNA-Lys	NA
ABSDF3245	-0.405861	12.3019	3.06546e-07	1.28291e-06	ABSDF3245	50S ribosomal protein L10	rplJ
ABSDF1859	0.597987	5.32339	3.07067e-07	1.28346e-06	ABSDF1859	XylS AraC family transcriptional regulator	alkR
ABSDF2683	0.713286	4.80978	3.25349e-07	1.35816e-06	ABSDF2683	MTA SAH nucleosidase	NA
ABSDF0243	-0.469646	6.62959	3.46608e-07	1.44508e-06	ABSDF0243	hypothetical protein	NA
ABSDF2933	-0.562655	6.25132	3.51695e-07	1.46443e-06	ABSDF2933	3-methyl-2-oxobutanoate hydroxymethyltransferase	panB
ABSDF1670	0.388042	9.06324	3.52262e-07	1.46495e-06	ABSDF1670	D-amino acid dehydrogenase small subunit	dadA
ABSDF2243	-0.510829	7.35326	3.59277e-07	1.49224e-06	ABSDF2243	hypothetical protein	NA
ABSDF0577	1.05546	3.30329	3.73346e-07	1.54873e-06	ABSDF0577	phosphatase	NA
ABSDF1930	-0.434389	7.13576	3.79455e-07	1.5721e-06	ABSDF1930	chorismate synthase	aroC
ABSDF1964	-0.475013	5.90548	3.85073e-07	1.59246e-06	ABSDF1964	methylenetetrahydrofolate reductase	NA
ABSDF2644	-0.421676	9.51615	3.85334e-07	1.59246e-06	ABSDF2644	hypothetical protein	NA
ABSDF0592	-0.374784	9.47328	3.91412e-07	1.61555e-06	ABSDF0592	AraC family transcriptional regulator	NA
ABSDF1275	-0.420117	6.89384	3.92346e-07	1.61739e-06	ABSDF1275	dihydroorotate dehydrogenase 2	pyrD
ABSDF0082	0.382386	8.04514	4.18048e-07	1.72119e-06	ABSDF0082	UDP-glucose 4-epimerase	galE
ABSDF2504	0.52657	5.743	4.20638e-07	1.7297e-06	ABSDF2504	hypothetical protein	NA
ABSDF3100	-0.626752	5.05002	4.49052e-07	1.84424e-06	ABSDF3100	LysR family transcriptional regulator	NA
ABSDF1559	-0.367563	7.3298	4.64214e-07	1.90414e-06	ABSDF1559	DNA polymerase III subunit alpha	dnaE
ABSDF0406	-0.365231	8.10393	4.7456e-07	1.94416e-06	ABSDF0406	acyl-CoA thioesterase II	tesB
ABSDF2702	-0.441297	9.96749	4.95822e-07	2.02876e-06	ABSDF2702	NADH dehydrogenase I subunit N	nuoN
ABSDF3572	-0.363895	7.95681	5.04055e-07	2.05989e-06	ABSDF3572	6 7-dimethyl-8-ribityllumazine synthase	ribH
ABSDF0362	1.0094	3.29056	5.18488e-07	2.11625e-06	ABSDF0362	signal peptide	NA
ABSDF0250	-0.417751	9.04604	5.20472e-07	2.12173e-06	ABSDF0250	osmolarity response regulator	ompR
ABSDF1486	-0.477768	6.16929	5.21494e-07	2.12327e-06	ABSDF1486	alkyl hydroperoxide reductase subunit	ahpF
ABSDF0901	-0.463187	6.34563	5.41413e-07	2.20166e-06	ABSDF0901	hypothetical protein	NA
ABSDF2723	-0.463193	11.566	5.466e-07	2.22002e-06	ABSDF2723	ribonucleotide-diphosphate reductase subunit beta	nrdB
ABSDF3410	-0.412499	7.78154	5.56414e-07	2.25585e-06	ABSDF3410	hypothetical protein	NA
ABSDF1866	1.20999	2.14534	5.5679e-07	2.25585e-06	ABSDF1866;pseudo=true	pseudo	NA
ABSDF3443	-0.748671	4.48061	5.6703e-07	2.29453e-06	ABSDF3443	ArsR family transcriptional regulator	NA
ABSDF1051	0.449333	6.21392	5.71653e-07	2.3104e-06	ABSDF1051	acyltransferase	NA
ABSDF3545	1.01253	3.82427	5.81086e-07	2.34565e-06	ABSDF3545	ACP:hemolysin acyltransferase	NA
ABSDF2721	-0.414828	12.32	6.03926e-07	2.43488e-06	ABSDF2721	ribonucleotide-diphosphate reductase subunit alpha	nrdA
ABSDF0411	-0.469745	5.81641	6.25826e-07	2.52009e-06	ABSDF0411;pseudo=true	pseudo	NA
ABSDF0152	0.997396	2.9534	6.28287e-07	2.52692e-06	ABSDF0152;pseudo=true	pseudo	NA
ABSDF0869	0.772805	4.26648	6.70168e-07	2.69209e-06	ABSDF0869	hypothetical protein	NA
ABSDF3282	-0.563242	5.56715	6.8095e-07	2.73207e-06	ABSDF3282	adenosine diphosphate sugar pyrophosphatase	aspP
ABSDF0454	-0.428235	8.50824	7.01475e-07	2.81101e-06	ABSDF0454	hypothetical protein	NA
ABSDF2333	0.528375	6.53054	7.21835e-07	2.88909e-06	ABSDF2333	exodeoxyribonuclease VII large subunit	xseA
ABSDF2627	-0.404311	10.514	7.23504e-07	2.89226e-06	ABSDF2627	ribose-phosphate pyrophosphokinase	prs
ABSDF1335	0.524527	5.92086	7.24974e-07	2.89464e-06	ABSDF1335	hypothetical protein	NA
ABSDF1354	1.0833	2.81904	7.46966e-07	2.97884e-06	ABSDF1354	hypothetical protein	NA
ABSDF2427	0.394901	7.14211	7.51785e-07	2.99444e-06	ABSDF2427	phosphate transporter	pit
ABSDF0870	0.754534	4.19036	7.62639e-07	3.03402e-06	ABSDF0870	hypothetical protein	NA
ABSDF0582	-0.413398	10.036	7.75153e-07	3.07737e-06	ABSDF0582	preprotein translocase subunit SecA	secA
ABSDF3083	-0.495086	9.95944	7.75544e-07	3.07737e-06	ABSDF3083	glutamate aspartate:proton symporter	gltP
ABSDF0382	-0.446765	6.62794	7.76332e-07	3.07737e-06	ABSDF0382	acyl-CoA dehydrogenase	NA
ABSDF2009	0.984871	3.41755	8.0087e-07	3.17083e-06	ABSDF2009	hypothetical protein	NA
ABSDF1625	0.519848	6.88242	8.1077e-07	3.20618e-06	ABSDF1625	host factor I for bacteriophage Q beta replication a growth-like protein	hfq
ABSDF2071	-0.66926	4.85545	8.12697e-07	3.20996e-06	ABSDF2071	cytochrome d terminal oxidase polypeptide subunit II	cydB
ABSDF2932	-0.434449	7.06742	8.4059e-07	3.31616e-06	ABSDF2932	pantoate--beta-alanine ligase	panC
ABSDF0323	-0.348515	8.05656	8.52049e-07	3.35736e-06	ABSDF0323	4-hydroxy-3-methylbut-2-enyl diphosphate reductase	ispH
ABSDF2330	0.77123	4.57537	8.71006e-07	3.42796e-06	ABSDF2330	hypothetical protein	NA
ABSDF1129	1.01166	3.0991	8.87708e-07	3.48954e-06	ABSDF1129	signal peptide	NA
ABSDF2340	0.93834	3.62965	8.89526e-07	3.49253e-06	ABSDF2340	transcriptional regulator	NA
ABSDF1372	-0.5262	6.22425	9.19681e-07	3.60294e-06	ABSDF1372	ribonuclease T	rnt
ABSDF0887	0.704301	4.75463	9.19829e-07	3.60294e-06	ABSDF0887;pseudo=true	pseudo	comA
ABSDF2025	0.495919	5.93032	9.30608e-07	3.64084e-06	ABSDF2025	2-C-methyl-D-erythritol 4-phosphate cytidylyltransferase	ispD
ABSDF0719	-0.512437	6.19081	9.43213e-07	3.68579e-06	ABSDF0719	hypothetical protein	NA
ABSDF0595	-0.357019	9.31449	9.51299e-07	3.71299e-06	ABSDF0595	glucose-sensitive porin OprB-like	NA
ABSDF3207	-0.443808	6.38149	9.56852e-07	3.73026e-06	ABSDF3207	transcriptional regulator	NA
ABSDF1567	-0.356954	7.33056	9.71009e-07	3.78098e-06	ABSDF1567	replicative DNA helicase chromosome replication chain elongation	dnaB
ABSDF2653	-0.529642	7.27511	1.00179e-06	3.89626e-06	ABSDF2653	adenosylmethionine-8-amino-7-oxononanoate aminotransferase	bioA
ABSDF0307	0.37447	8.55498	1.00308e-06	3.89665e-06	ABSDF0307	hypothetical protein	NA
ABSDF3226	0.459561	6.41367	1.01232e-06	3.92795e-06	ABSDF3226	hypothetical protein	NA
ABSDF0888	0.457962	5.96428	1.04641e-06	4.05547e-06	ABSDF0888	lipid A biosynthesis lauroyl acyltransferase	NA
ABSDF1642	-0.414877	6.89705	1.08955e-06	4.21768e-06	ABSDF1642	helicase	NA
ABSDF1436	-0.355112	9.62377	1.17065e-06	4.52634e-06	ABSDF1436	ATP phosphoribosyltransferase regulatory subunit	hisZ
ABSDF1571	-0.430483	8.61587	1.17938e-06	4.55476e-06	ABSDF1571	protoheme IX farnesyltransferase	cyoE
ABSDF0857	0.437721	6.20505	1.18805e-06	4.58286e-06	ABSDF0857	site-specific tyrosine recombinase	xerC
ABSDF0591	-0.607761	5.0831	1.19074e-06	4.58788e-06	ABSDF0591	acetyl-CoA acetyltransferase	NA
ABSDF2109	-0.384676	13.4776	1.19779e-06	4.60967e-06	ABSDF2109	bifunctional proline dehydrogenase pyrroline-5-carboxylate dehydrogenase	putA
ABSDF2966	-0.35945	7.88419	1.22239e-06	4.69888e-06	ABSDF2966	hypothetical protein	NA
ABSDF2391	1.09259	2.98918	1.24451e-06	4.77298e-06	ABSDF2391;pseudo=true	pseudo	NA
ABSDF0620	0.600161	5.341	1.24508e-06	4.77298e-06	ABSDF0620;pseudo=true	pseudo	NA
ABSDF1715	-0.470011	6.8615	1.24601e-06	4.77298e-06	ABSDF1715	hypothetical protein	NA
ABSDF2843	0.417652	10.3597	1.25878e-06	4.81635e-06	ABSDF2843	sigma54 modulation protein RpoX	NA
ABSDF2858	-0.521133	5.61069	1.28765e-06	4.9211e-06	ABSDF2858	hypothetical protein	NA
ABSDF1484	0.507737	5.88942	1.29244e-06	4.93369e-06	ABSDF1484	glutathionine S-transferase	NA
ABSDF3112	0.822916	3.98697	1.30952e-06	4.9931e-06	ABSDF3112	LysR family transcriptional regulator	NA
ABSDF2668	-0.637911	6.50404	1.31523e-06	5.00909e-06	ABSDF2668	tRNA-dihydrouridine synthase C	dusC
ABSDF0738	0.376256	10.7251	1.34405e-06	5.11298e-06	ABSDF0738	membrane fusion protein AdeA-like	NA
ABSDF1610	-0.378186	9.6749	1.35907e-06	5.16416e-06	ABSDF1610	bifunctional aconitate hydratase 2 2-methylisocitrate dehydratase	acnB
ABSDF3270	1.21859	1.8767	1.38268e-06	5.24784e-06	ABSDF3270;pseudo=true	pseudo	algZ
ABSDF2127	0.741778	5.10319	1.38842e-06	5.26356e-06	ABSDF2127	transcriptional regulator	NA
ABSDF1137	-0.349333	10.4876	1.40999e-06	5.33919e-06	ABSDF1137	50S ribosomal protein L31	rpmE
ABSDF1157	-0.417432	6.57175	1.47544e-06	5.58064e-06	ABSDF1157	GTP cyclohydrolase I	folE
ABSDF0241	-0.501808	7.11875	1.50043e-06	5.66867e-06	ABSDF0241	imidazole glycerol phosphate synthase subunit HisH	hisH
ABSDF0990	-0.675936	4.37538	1.50446e-06	5.67741e-06	ABSDF0990;pseudo=true	pseudo	ndh
ABSDF3594	-0.411633	8.71987	1.51156e-06	5.69767e-06	ABSDF3594	maleylacetoacetate isomerase MAAI	hmgC
ABSDF3624	-0.66456	5.02595	1.53256e-06	5.77025e-06	ABSDF3624	3-methyladenine DNA glycosylase	tag
ABSDF0425	-0.498132	10.779	1.5845e-06	5.95903e-06	ABSDF0425	50S ribosomal protein L23	rplW
ABSDF2556	0.367644	10.5548	1.67483e-06	6.29157e-06	ABSDF2556	cell division inhibitor a membrane ATPase activates minC	minD
ABSDF2679	-0.35648	8.41686	1.68692e-06	6.3298e-06	ABSDF2679	deoxycytidine triphosphate deaminase	dcd
ABSDF_tRNA50	1.35057	1.83909	1.72723e-06	6.4737e-06	ABSDF_tRNA50	tRNA-Arg	NA
ABSDF3054	-0.408838	6.61872	1.80189e-06	6.74587e-06	ABSDF3054	hypothetical protein	NA
ABSDF0301	0.456566	6.18624	1.85509e-06	6.93715e-06	ABSDF0301	shikimate kinase	aroK
ABSDF3681	-0.479377	6.41715	1.91683e-06	7.15993e-06	ABSDF3681	hypothetical protein	NA
ABSDF2190	0.384074	9.23229	1.96663e-06	7.33765e-06	ABSDF2190	biotin carboxylase A subunit of acetyl-CoA carboxylase	accC
ABSDF2922	-0.36672	9.66209	1.97645e-06	7.36595e-06	ABSDF2922	translation initiation factor IF-3	infC
ABSDF0912	-0.495287	7.14153	2.01564e-06	7.50355e-06	ABSDF0912	Acyl-CoA thioester hydrolase	NA
ABSDF1252	-0.401797	8.32608	2.04041e-06	7.58721e-06	ABSDF1252	bifunctional cyclohexadienyl dehydrogenase 3-phosphoshikimate 1-carboxyvinyltransferase	NA
ABSDF2911	1.14631	3.02849	2.05039e-06	7.61575e-06	ABSDF2911;pseudo=true	pseudo	NA
ABSDF1195	-0.389499	8.69315	2.22736e-06	8.26377e-06	ABSDF1195	soluble pyridine nucleotide transhydrogenase	sthA
ABSDF2872	0.711153	4.16968	2.27086e-06	8.41569e-06	ABSDF2872	dehydrogenase	NA
ABSDF3316	-0.335471	7.38818	2.29221e-06	8.48529e-06	ABSDF3316	ammonium transporter	amtB
ABSDF2382	0.939828	3.21348	2.29686e-06	8.49298e-06	ABSDF2382	lipoprotein	NA
ABSDF3061	-0.563474	5.42237	2.32812e-06	8.59894e-06	ABSDF3061	TetR family transcriptional regulator	NA
ABSDF1504	-0.943056	4.30952	2.34063e-06	8.63549e-06	ABSDF1504	IS982 family transposase	NA
ABSDF2622	-0.402646	7.07933	2.3465e-06	8.64747e-06	ABSDF2622	DNA primase	dnaG
ABSDF1284	-0.431801	7.07758	2.3976e-06	8.82595e-06	ABSDF1284	DNA-binding iron metalloprotein AP endonuclease	NA
ABSDF3231	0.854078	3.66154	2.46283e-06	9.05596e-06	ABSDF3231;pseudo=true	pseudo	NA
ABSDF0922	1.17164	2.19918	2.55801e-06	9.3955e-06	ABSDF0922	IS5 family transposase	NA
ABSDF3332	0.945557	2.98535	2.60638e-06	9.5625e-06	ABSDF3332	hypothetical protein	NA
ABSDF1570	-0.363503	12.9191	2.63768e-06	9.66661e-06	ABSDF1570	30S ribosomal protein S6	rpsF
ABSDF3438	0.471067	5.66049	2.68757e-06	9.83852e-06	ABSDF3438	hypothetical protein	NA
ABSDF0471	-0.475279	8.20147	2.69147e-06	9.84188e-06	ABSDF0471	xanthine phosphoribosyltransferase	xpt
ABSDF2046	-0.392242	8.95797	2.76316e-06	1.00929e-05	ABSDF2046	phospho-2-dehydro-3-deoxyheptonate aldolase	aro
ABSDF0332	1.11358	2.22944	2.77313e-06	1.01181e-05	ABSDF0332	lipase chaperone	lifO
ABSDF3378	-0.36168	9.4401	2.81545e-06	1.02612e-05	ABSDF3378	hypothetical protein	NA
ABSDF1569	-0.345214	11.0894	2.82506e-06	1.02848e-05	ABSDF1569	30S ribosomal protein S18	rpsR
ABSDF1711	0.496246	6.66145	2.92504e-06	1.06371e-05	ABSDF1711	hypothetical protein	NA
ABSDF2943	-0.517562	5.54277	2.99569e-06	1.0882e-05	ABSDF2943	hypothetical protein	NA
ABSDF2675	0.352186	8.13616	3.01141e-06	1.09271e-05	ABSDF2675	hypothetical protein	NA
ABSDF0611	-0.428669	6.19595	3.04281e-06	1.10289e-05	ABSDF0611	transporter	NA
ABSDF0455	-0.466578	5.96251	3.06049e-06	1.10808e-05	ABSDF0455	hypothetical protein	NA
ABSDF3338	0.331607	10.6397	3.12703e-06	1.13094e-05	ABSDF3338	delta-aminolevulinic acid dehydratase	NA
ABSDF1992	0.337317	8.64315	3.1837e-06	1.15017e-05	ABSDF1992	hypothetical protein	NA
ABSDF_tRNA22	0.887001	3.43417	3.28873e-06	1.18682e-05	ABSDF_tRNA22	tRNA-Met	NA
ABSDF0287	-0.42618	7.40271	3.30969e-06	1.19308e-05	ABSDF0287	phospho-N-acetylmuramoyl-pentapeptide-transferase	mraY
ABSDF3592	-0.356466	9.71929	3.39944e-06	1.22409e-05	ABSDF3592	aromatic amino acid APC transporter	aroP
ABSDF1977	0.333667	7.52654	3.40728e-06	1.22558e-05	ABSDF1977	polyphosphate kinase	ppk
ABSDF1050	0.87693	3.42517	3.56108e-06	1.27937e-05	ABSDF1050	hypothetical protein	NA
ABSDF2324	-0.358818	8.18442	3.56456e-06	1.27937e-05	ABSDF2324	D-arabinose 5-phosphate isomerase	kdsD
ABSDF0178	0.610578	5.16003	3.62612e-06	1.29927e-05	ABSDF0178	TetR AcrR family transcriptional regulator	NA
ABSDF1292	0.56582	5.27739	3.62788e-06	1.29927e-05	ABSDF1292;pseudo=true	pseudo	NA
ABSDF2712	-0.369667	9.44686	3.65282e-06	1.30678e-05	ABSDF2712	bifunctional NADH:ubiquinone oxidoreductase subunit C D	nuoCD
ABSDF3267	0.468832	7.49369	3.66891e-06	1.31112e-05	ABSDF3267	DNA binding protein	NA
ABSDF0249	-0.404526	7.18682	3.93361e-06	1.40419e-05	ABSDF0249	sensory histidine kinase in two-component regulatory system with OmpR	envZ
ABSDF2834	0.393011	8.13677	4.00948e-06	1.42973e-05	ABSDF2834	pilus assembly protein FilB	NA
ABSDF0440	-0.366289	11.7672	4.10032e-06	1.46055e-05	ABSDF0440	30S ribosomal protein S5	rpsE
ABSDF3626	-0.546635	6.16239	4.23996e-06	1.50866e-05	ABSDF3626	transcriptional regulator	NA
ABSDF0895	0.338893	8.68374	4.25947e-06	1.51397e-05	ABSDF0895	PerM family permease	NA
ABSDF2062	0.615828	4.72784	4.29745e-06	1.52583e-05	ABSDF2062;pseudo=true	pseudo	NA
ABSDF1257	0.673246	4.5707	4.31252e-06	1.52953e-05	ABSDF1257;pseudo=true	pseudo	NA
ABSDF0353	1.00746	2.46291	4.46141e-06	1.58064e-05	ABSDF0353	IS5 family transposase	NA
ABSDF1582	0.421486	5.88734	4.47033e-06	1.5821e-05	ABSDF1582	hypothetical protein	NA
ABSDF0206	0.333614	9.79779	4.49175e-06	1.58798e-05	ABSDF0206	hypothetical protein	NA
ABSDF0428	-0.418625	10.5011	4.52462e-06	1.59789e-05	ABSDF0428	50S ribosomal protein L22	rplV
ABSDF3155	-0.35508	11.5639	4.54794e-06	1.60441e-05	ABSDF3155	30S ribosomal protein S15	rpsO
ABSDF3454	1.34029	3.24061	4.65159e-06	1.63923e-05	ABSDF3454	IS982 family transposase	NA
ABSDF3571	-0.338581	7.96173	4.84991e-06	1.70729e-05	ABSDF3571	transcription antitermination protein NusB	nusB
ABSDF3388	0.823008	3.77759	5.06389e-06	1.78072e-05	ABSDF3388	hypothetical protein	NA
ABSDF2220	0.747922	3.97335	5.17501e-06	1.81786e-05	ABSDF2220	benzoate membrane transport protein	NA
ABSDF2086	0.311516	7.85595	5.29707e-06	1.85876e-05	ABSDF2086	hypothetical protein	NA
ABSDF2862	-0.409471	6.58906	5.35936e-06	1.87862e-05	ABSDF2862	4-hydroxythreonine-4-phosphate dehydrogenase	pdxA
ABSDF2570	-0.348806	12.2056	5.38024e-06	1.88394e-05	ABSDF2570	30S ribosomal protein S12	rpsL
ABSDF2168	0.392044	7.48775	5.42953e-06	1.89919e-05	ABSDF2168	hypothetical protein	NA
ABSDF3013	-0.370604	9.748	5.56085e-06	1.94306e-05	ABSDF3013	hydrolase	NA
ABSDF3242	-0.391314	13.4057	5.60851e-06	1.95764e-05	ABSDF3242	DNA-directed RNA polymerase subunit beta	rpoC
ABSDF0039	-0.413981	6.30289	5.69691e-06	1.9864e-05	ABSDF0039	N-acetylglutamate synthase	argA
ABSDF2363	-0.521882	5.74023	5.73644e-06	1.99807e-05	ABSDF2363	endonuclease III DNA glycosylase apyrimidinic AP lyase	nth
ABSDF1823	0.426041	5.88416	5.79585e-06	2.01664e-05	ABSDF1823	oligopeptide permease system periplasmic oligopeptide binding protein	NA
ABSDF2634	0.771211	3.82695	5.82702e-06	2.02535e-05	ABSDF2634;pseudo=true	pseudo	NA
ABSDF3019	0.389409	6.75558	5.85933e-06	2.03444e-05	ABSDF3019	GntP family high-affinity gluconate permease	gntT
ABSDF0730	-0.41334	6.70322	6.00948e-06	2.08438e-05	ABSDF0730	oxidoreductase dehydrogenase	NA
ABSDF0395	0.337581	7.77553	6.10375e-06	2.11486e-05	ABSDF0395	toluene tolerance efflux ABC transporter substrate-binding protein	ttg2C
ABSDF1747	0.565573	4.87308	6.11751e-06	2.1174e-05	ABSDF1747	phage integrase recombinase	NA
ABSDF3560	0.667961	5.29648	6.33904e-06	2.19178e-05	ABSDF3560	specificity determinant for hsdM and hsdR	hsdS
ABSDF0681	-0.381203	7.02142	6.42045e-06	2.21761e-05	ABSDF0681	rod shape-determining protein MreC	mreC
ABSDF2946	-0.515288	5.54734	6.47031e-06	2.23249e-05	ABSDF2946	enoyl-CoA hydratase	NA
ABSDF1165	-1.35683	1.38432	6.49935e-06	2.24017e-05	ABSDF1165	IS982 family transposase	NA
ABSDF0548	-0.336202	7.47045	6.58822e-06	2.26844e-05	ABSDF0548	acyl-CoA dehydrogenase	acdA
ABSDF2467	-0.428501	5.75559	6.61183e-06	2.27419e-05	ABSDF2467	hypothetical protein	NA
ABSDF0462	1.01514	3.29079	6.6601e-06	2.28841e-05	ABSDF0462;pseudo=true	pseudo	NA
ABSDF2840	-0.407374	7.35743	6.67733e-06	2.29195e-05	ABSDF2840	ATP phosphoribosyltransferase catalytic subunit	hisG
ABSDF0259	-0.341677	10.9121	6.6951e-06	2.29566e-05	ABSDF0259	ABC transporter ATP-binding protein	NA
ABSDF0877	-0.326731	7.77461	6.73798e-06	2.30797e-05	ABSDF0877	hypothetical protein	NA
ABSDF3162	0.380809	7.25904	6.77663e-06	2.3188e-05	ABSDF3162	polyphosphate-AMP phosphotransferase	pap
ABSDF0413	-0.404135	6.18667	6.82578e-06	2.3332e-05	ABSDF0413	ribosome biogenesis GTP-binding protein YsxC	engB
ABSDF2121	-0.32027	7.33162	6.92798e-06	2.36569e-05	ABSDF2121	S-adenosylmethionine synthetase	metK
ABSDF1646	0.369841	9.75176	7.06831e-06	2.41111e-05	ABSDF1646	hypothetical protein	NA
ABSDF1552	0.918313	2.85872	7.1868e-06	2.4479e-05	ABSDF1552	tetracycline resistance protein	NA
ABSDF0629	0.870442	3.49126	7.19097e-06	2.4479e-05	ABSDF0629	hypothetical protein	NA
ABSDF1545	0.662759	4.34171	7.50563e-06	2.55238e-05	ABSDF1545	LysR family transcriptional regulator	NA
ABSDF2335	0.607768	5.14703	7.70096e-06	2.61611e-05	ABSDF2335	hypothetical protein	NA
ABSDF2628	-0.371066	9.32264	7.73293e-06	2.62427e-05	ABSDF2628	50S ribosomal protein L25	rplY
ABSDF0329	-0.359795	10.4439	7.89009e-06	2.67485e-05	ABSDF0329	50S ribosomal protein L19	rplS
ABSDF3172	-0.377667	7.10973	7.96762e-06	2.69837e-05	ABSDF3172	hypothetical protein	NA
ABSDF_misc_RNA_8	-0.445035	5.65475	8.0434e-06	2.72124e-05	ABSDF_misc_RNA_8	NA	NA
ABSDF3091	-0.331774	7.83579	8.41741e-06	2.84486e-05	ABSDF3091	AraC family transcriptional regulator	NA
ABSDF2262	0.425212	6.43319	8.48676e-06	2.86537e-05	ABSDF2262	hypothetical protein	NA
ABSDF0657	0.3587	8.1129	8.56288e-06	2.88811e-05	ABSDF0657	bifunctional sulfite reductase flavoprotein alpha-component iron-uptake factor	NA
ABSDF1242	0.366659	8.94111	8.69339e-06	2.92914e-05	ABSDF1242	penicillin-binding protein 1B	mrcB
ABSDF2976	-0.464326	8.59393	8.73162e-06	2.93902e-05	ABSDF2976	acetolactate synthase 3 regulatory subunit	ilvH
ABSDF2291	0.852902	3.51111	8.76673e-06	2.94784e-05	ABSDF2291;pseudo=true	pseudo	NA
ABSDF3427	-0.371059	10.704	9.09317e-06	3.05449e-05	ABSDF3427	acetate permease	actP
ABSDF1510	-0.356757	8.2959	9.18144e-06	3.08101e-05	ABSDF1510	D-and L-methionine ABC transporter ATP-binding protein	NA
ABSDF0148	0.308421	8.19748	9.22995e-06	3.09414e-05	ABSDF0148	hypothetical protein	NA
ABSDF2399	0.640601	4.49411	9.30582e-06	3.11641e-05	ABSDF2399;pseudo=true	pseudo	NA
ABSDF3028	-0.326928	8.53002	9.58542e-06	3.2068e-05	ABSDF3028	ATP-dependent Clp protease proteolytic subunit	clpP
ABSDF3406	0.349463	7.68399	9.65115e-06	3.22552e-05	ABSDF3406	high affinity choline transport protein Bet-like	NA
ABSDF0174	0.433777	6.48292	9.89101e-06	3.30234e-05	ABSDF0174;pseudo=true	pseudo	NA
ABSDF0889	0.32647	7.29924	9.95793e-06	3.32132e-05	ABSDF0889	protease signal peptide peptidase sppA	NA
ABSDF1940	0.832762	3.50988	1.00298e-05	3.34191e-05	ABSDF1940	homoserine dehydrogenase HDH	NA
ABSDF3397	1.71439	2.11265	1.02552e-05	3.41358e-05	ABSDF3397;pseudo=true	pseudo	NA
ABSDF0618	0.367864	7.01536	1.03985e-05	3.45417e-05	ABSDF0618	tonB-dependent receptor protein	NA
ABSDF3106	-0.435161	6.19295	1.03989e-05	3.45417e-05	ABSDF3106	phosphoglycolate phosphatase	NA
ABSDF0678	-0.331937	8.69746	1.04085e-05	3.45417e-05	ABSDF0678	aspartyl glutamyl-tRNA amidotransferase subunit A	gatA
ABSDF2748	-0.695767	4.59794	1.04242e-05	3.45588e-05	ABSDF2748;pseudo=true	pseudo	NA
ABSDF0135	-0.519295	5.37222	1.0531e-05	3.4878e-05	ABSDF0135	hypothetical protein	NA
ABSDF2838	-0.450928	5.91454	1.12122e-05	3.70969e-05	ABSDF2838	histidinol-phosphate aminotransferase	hisC
ABSDF0737	0.3535	12.1047	1.14988e-05	3.80072e-05	ABSDF0737	RND protein AdeB-like	NA
ABSDF3451	0.624443	4.92388	1.15851e-05	3.82541e-05	ABSDF3451	hypothetical protein	NA
ABSDF1065	0.698539	5.27002	1.16386e-05	3.83923e-05	ABSDF1065;pseudo=true	pseudo	NA
ABSDF2864	0.423601	10.1677	1.18079e-05	3.8901e-05	ABSDF2864	30S ribosomal protein S9	rpsI
ABSDF0973	0.955696	2.73154	1.18164e-05	3.8901e-05	ABSDF0973;pseudo=true	pseudo	rarD
ABSDF0543	-0.510664	5.33009	1.20277e-05	3.95573e-05	ABSDF0543	hypothetical protein	NA
ABSDF3612	0.800728	3.81212	1.25496e-05	4.12326e-05	ABSDF3612;pseudo=true	pseudo	NA
ABSDF3480	-0.49098	6.64603	1.26302e-05	4.14563e-05	ABSDF3480	orotate phosphoribosyltransferase	pyrE
ABSDF0430	-0.371656	11.6489	1.28129e-05	4.20142e-05	ABSDF0430	50S ribosomal protein L16	rplP
ABSDF1633	0.537714	5.42952	1.32239e-05	4.33189e-05	ABSDF1633	glutamine amidotransferase	NA
ABSDF1681	-0.422971	8.32631	1.32943e-05	4.35063e-05	ABSDF1681	ribosome recycling factor	frr
ABSDF1898	-0.810036	3.72487	1.33703e-05	4.37118e-05	ABSDF1898	hypothetical protein	NA
ABSDF0442	-0.386084	11.3571	1.3963e-05	4.56041e-05	ABSDF0442	50S ribosomal protein L15	rplO
ABSDF0772	-0.340596	8.07709	1.43254e-05	4.67415e-05	ABSDF0772	succinate dehydrogenase hydrophobic subunit	sdhD
ABSDF2093	0.305633	7.9201	1.46038e-05	4.7603e-05	ABSDF2093	methionine aminopeptidase	map
ABSDF0340	0.339445	7.97631	1.51505e-05	4.93362e-05	ABSDF0340;pseudo=true	pseudo	NA
ABSDF0693	0.911452	2.89224	1.57655e-05	5.12884e-05	ABSDF0693;pseudo=true	pseudo	NA
ABSDF1501	-0.455493	5.87725	1.58726e-05	5.15861e-05	ABSDF1501	HTH-type transcriptional regulator	hmrR
ABSDF1196	0.898588	2.98437	1.60482e-05	5.21055e-05	ABSDF1196	signal pepetide	NA
ABSDF2726	-0.945065	2.59765	1.6096e-05	5.22092e-05	ABSDF2726;pseudo=true	pseudo	NA
ABSDF1087	0.377336	6.70983	1.62118e-05	5.25333e-05	ABSDF1087	TetR family transcriptional regulator	NA
ABSDF0670	0.38174	6.57155	1.63205e-05	5.28336e-05	ABSDF0670	hypothetical protein	NA
ABSDF2951	-0.489694	5.35409	1.6558e-05	5.35501e-05	ABSDF2951	hypothetical protein	NA
ABSDF2662	-0.37206	6.61464	1.69489e-05	5.47605e-05	ABSDF2662	GntR family transcriptional regulator	NA
ABSDF2413	0.881515	3.70969	1.75043e-05	5.64997e-05	ABSDF2413;pseudo=true	pseudo	NA
ABSDF1298	0.756042	3.97554	1.75276e-05	5.65195e-05	ABSDF1298	hypothetical protein	NA
ABSDF1568	-0.413471	11.7314	1.76135e-05	5.67411e-05	ABSDF1568	50S ribosomal protein L9	rplI
ABSDF0354	-0.327296	11.0814	1.78991e-05	5.76049e-05	ABSDF0354	glutamate dehydrogenase	gdh
ABSDF3269	0.932442	3.05283	1.80329e-05	5.79791e-05	ABSDF3269;pseudo=true	pseudo	algZ
ABSDF3223	0.712627	3.9507	1.81908e-05	5.84301e-05	ABSDF3223	signal peptide	NA
ABSDF2551	-0.383081	6.95762	1.84479e-05	5.91981e-05	ABSDF2551	ATP-dependent DNA helicase	rep
ABSDF1677	0.379541	7.71369	1.89578e-05	6.07755e-05	ABSDF1677	two-component regulatory system response regulator	glnG
ABSDF1491	-0.410013	11.3295	1.90504e-05	6.10132e-05	ABSDF1491	alkyl hydroperoxide reductase C22 subunit	ahpC
ABSDF2251	-0.347784	8.3465	1.92363e-05	6.15488e-05	ABSDF2251	hypothetical protein	NA
ABSDF1387	0.656808	4.11327	1.97347e-05	6.30823e-05	ABSDF1387;pseudo=true	pseudo	NA
ABSDF0035	-0.745145	3.70701	1.98095e-05	6.326e-05	ABSDF0035	alkanesulfonate monooxygenase	ssuD
ABSDF3281	-0.337908	9.02554	1.98537e-05	6.33399e-05	ABSDF3281	thiamine biosynthesis protein ThiC	thiC
ABSDF0528	0.398224	5.82062	2.11199e-05	6.73147e-05	ABSDF0528	polysaccharide deacetylase	NA
ABSDF2975	-0.388705	10.3099	2.13638e-05	6.80262e-05	ABSDF2975	ketol-acid reductoisomerase	ilvC
ABSDF3463	-0.348369	10.1357	2.19584e-05	6.98523e-05	ABSDF3463	pyruvate dehydrogenase subunit E1	aceE
ABSDF2003	-0.639753	4.69855	2.2204e-05	7.05655e-05	ABSDF2003;pseudo=true	pseudo	NA
ABSDF_tRNA34	-0.569996	5.00578	2.27369e-05	7.21897e-05	ABSDF_tRNA34	tRNA-Trp	NA
ABSDF1462	-0.650864	4.20708	2.33742e-05	7.41419e-05	ABSDF1462	multidrug ABC transporter	NA
ABSDF0251	0.302579	8.89969	2.34575e-05	7.43346e-05	ABSDF0251	hypothetical protein	NA
ABSDF3129	0.806744	3.55164	2.36684e-05	7.49311e-05	ABSDF3129;pseudo=true	pseudo	NA
ABSDF2452	0.617324	4.51275	2.3762e-05	7.51553e-05	ABSDF2452	hypothetical protein	NA
ABSDF2183	-0.392672	11.2376	2.42692e-05	7.66859e-05	ABSDF2183	glutaminase-asparaginase	aspQ
ABSDF0994	-0.301727	8.97327	2.48945e-05	7.85866e-05	ABSDF0994	hypothetical protein	NA
ABSDF3515	-0.390095	5.82028	2.51206e-05	7.91611e-05	ABSDF3515	hypothetical protein	NA
ABSDF2841	-0.36474	8.69385	2.51244e-05	7.91611e-05	ABSDF2841	UDP-N-acetylglucosamine 1-carboxyvinyltransferase	murA
ABSDF1243	-0.300375	7.71185	2.53865e-05	7.99107e-05	ABSDF1243	inorganic polyphosphate ATP-NAD kinase	ppnK
ABSDF0121	0.407095	8.86157	2.64618e-05	8.32159e-05	ABSDF0121	methylmalonate-semialdehyde dehydrogenase oxidoreductase protein	mmsA
ABSDF0933	-0.343541	9.18561	2.68456e-05	8.43426e-05	ABSDF0933	2 3 4 5-tetrahydropyridine-2 6-carboxylate N-succinyltransferase	dapD
ABSDF1850	-0.349636	7.1417	2.71859e-05	8.53305e-05	ABSDF1850	co-chaperone protein Hsc20 believed to be involved in assembly of Fe-S clusters	hscB
ABSDF1981	0.376061	6.23296	2.72994e-05	8.55559e-05	ABSDF1981	pyrroloquinoline quinone biosynthesis protein PqqC	pqqC
ABSDF0061	0.349569	7.61912	2.73095e-05	8.55559e-05	ABSDF0061	FKBP-type 22KD peptidyl-prolyl cis-trans isomerase	fklB
ABSDF1204	0.697664	4.97115	2.77741e-05	8.6929e-05	ABSDF1204	hypothetical protein	NA
ABSDF0300	0.56495	5.01057	2.79128e-05	8.7206e-05	ABSDF0300;pseudo=true	pseudo	NA
ABSDF2166	0.629747	4.18211	2.79154e-05	8.7206e-05	ABSDF2166	hypothetical protein	NA
ABSDF1814	0.495174	5.28724	2.82589e-05	8.81955e-05	ABSDF1814	hypothetical protein	NA
ABSDF2568	-0.342374	14.4328	2.87421e-05	8.9619e-05	ABSDF2568	elongation factor G	fusA
ABSDF1577	-0.321972	11.4951	2.91544e-05	9.08188e-05	ABSDF1577	phosphoenolpyruvate synthase	ppsA
ABSDF1679	-0.306387	8.44891	2.93737e-05	9.14156e-05	ABSDF1679	ribosomal protein S12 methylthiotransferase	rimO
ABSDF0218	-0.360052	10.4493	2.95048e-05	9.17371e-05	ABSDF0218	acyl-CoA synthetase	fadD
ABSDF1432	-0.342827	9.22018	3.01881e-05	9.37735e-05	ABSDF1432	aspartate kinase	lysC
ABSDF2912	0.573903	4.82233	3.09487e-05	9.60455e-05	ABSDF2912	acetyltransferase	NA
ABSDF2381	0.862557	3.57404	3.17007e-05	9.82871e-05	ABSDF2381	IS5 family transposase	NA
ABSDF3161	0.31626	7.4695	3.19689e-05	9.90255e-05	ABSDF3161	hypothetical protein	NA
ABSDF1843	0.329805	7.66336	3.20015e-05	9.90338e-05	ABSDF1843	transcription-repair coupling factor	mfd
ABSDF2888	-0.381992	6.30352	3.22084e-05	9.95806e-05	ABSDF2888	hypothetical protein	NA
ABSDF0714	-0.460815	5.48076	3.25246e-05	0.000100464	ABSDF0714	geranyltranstransferase	ispA
ABSDF2913	0.60034	5.26304	3.26896e-05	0.000100879	ABSDF2913	hypothetical protein	NA
ABSDF0965	0.668951	4.87247	3.28333e-05	0.000101177	ABSDF0965	hypothetical protein	NA
ABSDF2082	0.403357	6.17724	3.28472e-05	0.000101177	ABSDF2082	hypothetical protein	NA
ABSDF3080	0.607602	4.30732	3.39838e-05	0.00010458	ABSDF3080	transporter protein	NA
ABSDF2393	-0.316325	7.92842	3.43398e-05	0.000105577	ABSDF2393	ATP-sulfurylase subunit 1	cysN
ABSDF0055	0.912702	2.46906	3.44997e-05	0.00010597	ABSDF0055;pseudo=true	pseudo	NA
ABSDF3027	-0.30118	10.6286	3.47809e-05	0.000106735	ABSDF3027	ATP-dependent protease ATP-binding subunit ClpX	clpX
ABSDF1851	-0.348452	8.51613	3.50475e-05	0.000107453	ABSDF1851	iron-binding protein	iscA
ABSDF2054	-0.61161	4.33915	3.54088e-05	0.00010846	ABSDF2054	hypothetical protein	NA
ABSDF0559	-0.568402	4.81771	3.6088e-05	0.000110438	ABSDF0559	cobalamin adenosyltransferase	NA
ABSDF2916	0.739182	4.17155	3.72798e-05	0.000113979	ABSDF2916;pseudo=true	pseudo	NA
ABSDF3250	-0.490026	10.0478	3.76399e-05	0.000114974	ABSDF3250	elongation factor Tu	tufB
ABSDF1644	-0.469394	5.43922	3.79998e-05	0.000115966	ABSDF1644	hydoxyethylthiazole kinase	thiM
ABSDF1345	-0.391392	6.57659	3.86999e-05	0.000117994	ABSDF1345	ubiH protein 2-octaprenyl-6-methoxyphynol hydroxylase FAD NADP-binding	ubiH
ABSDF0371	-0.33966	8.80999	3.89028e-05	0.000118503	ABSDF0371	glycyl-tRNA synthetase subunit beta	glyS
ABSDF1856	0.359483	8.69118	3.9425e-05	0.000119983	ABSDF1856	polyhydroxyalcanoate granule associated protein	NA
ABSDF2007	0.818479	2.94882	4.0406e-05	0.000122855	ABSDF2007;pseudo=true	pseudo	NA
ABSDF1320	0.297645	7.3674	4.06815e-05	0.000123579	ABSDF1320	repressor protein from bacteriophage	NA
ABSDF3470	-0.314221	7.97102	4.18772e-05	0.000127057	ABSDF3470	D-alanine--D-alanine ligase	ddl
ABSDF0227	-0.37502	6.91196	4.19035e-05	0.000127057	ABSDF0227	imidazole glycerol phosphate synthase subunit HisF	hisF
ABSDF1673	0.401051	5.78791	4.27079e-05	0.000129378	ABSDF1673	hypothetical protein	NA
ABSDF3104	1.19224	1.48977	4.29828e-05	0.000130091	ABSDF3104	IS982 family transposase	NA
ABSDF3304	-0.567934	4.7793	4.41651e-05	0.000133547	ABSDF3304	periplasmic carboxyl-terminal protease	NA
ABSDF1618	0.408029	5.81627	4.46522e-05	0.000134896	ABSDF1618	16S rRNA pseudouridylate 516 synthase	rsuA
ABSDF3669	0.853199	3.14338	4.5259e-05	0.000136604	ABSDF3669	signal peptide	NA
ABSDF1093.2	0.361221	6.95686	4.57616e-05	0.000137995	ABSDF1093.2	signal peptide	NA
ABSDF3494	-0.380287	6.2262	4.66527e-05	0.000140554	ABSDF3494;pseudo=true	pseudo	NA
ABSDF0845	-0.305453	10.4316	4.72395e-05	0.000142192	ABSDF0845	hypothetical protein	NA
ABSDF1991	0.404939	5.64921	5.00811e-05	0.000150608	ABSDF1991;pseudo=true	pseudo	NA
ABSDF0871	0.432063	5.5087	5.17746e-05	0.000155559	ABSDF0871	hypothetical protein	NA
ABSDF0872	0.359969	6.43423	5.20688e-05	0.000156301	ABSDF0872	hypothetical protein	NA
ABSDF2822	-0.540003	5.49218	5.26292e-05	0.00015784	ABSDF2822	hypothetical protein	NA
ABSDF0222	-0.335421	8.58765	5.28964e-05	0.000158497	ABSDF0222	inorganic pyrophosphatase	ppa
ABSDF1053	1.0993	1.40096	5.41737e-05	0.000162177	ABSDF1053	hypothetical protein	NA
ABSDF0918	-0.304005	10.671	5.53956e-05	0.000165685	ABSDF0918	phosphoribosylformylglycinamidine synthase	purL
ABSDF1738	-0.321076	13.4143	5.60926e-05	0.000167471	ABSDF1738	30S ribosomal protein S1	rpsA
ABSDF0429	-0.384773	12.0402	5.60942e-05	0.000167471	ABSDF0429	30S ribosomal protein S3	rpsC
ABSDF3436	0.830916	3.08716	5.66592e-05	0.000169005	ABSDF3436;pseudo=true	pseudo	NA
ABSDF3504	-0.355323	7.06183	5.74574e-05	0.000171231	ABSDF3504	DNA topoisomerase IV subunit B	parE
ABSDF1304	0.382086	5.85747	5.80853e-05	0.000172946	ABSDF1304	sodium glutamate symport carrier protein	gltS
ABSDF0432	-0.362753	11.6443	5.85964e-05	0.000174176	ABSDF0432	30S ribosomal protein S17	rpsQ
ABSDF2709	-0.386606	10.3527	5.86038e-05	0.000174176	ABSDF2709	NADH dehydrogenase subunit G	nuoG
ABSDF2562	0.437698	5.48628	5.96297e-05	0.000177066	ABSDF2562	leucyl phenylalanyl-tRNA--protein transferase	aat
ABSDF3639	0.445868	5.71266	5.97086e-05	0.000177141	ABSDF3639	RND efflux membrane fusion protein	NA
ABSDF0545	0.505619	5.21092	6.03921e-05	0.000179008	ABSDF0545	hypothetical protein	NA
ABSDF2143	0.783336	3.30851	6.20488e-05	0.000183754	ABSDF2143	LysR family transcriptional regulator	NA
ABSDF0675	0.375248	6.49433	6.5221e-05	0.000192975	ABSDF0675	hypothetical protein	NA
ABSDF1088	-0.343919	8.77877	6.55025e-05	0.000193634	ABSDF1088	oxidoreductase	NA
ABSDF3679	-0.304936	7.34305	6.55946e-05	0.000193733	ABSDF3679	tRNA modification GTPase TrmE	trmE
ABSDF0211	0.281282	8.72086	6.83056e-05	0.000201559	ABSDF0211	hypothetical protein	NA
ABSDF2624	0.333557	6.61396	6.86057e-05	0.000202264	ABSDF2624	hypothetical protein	NA
ABSDF0604	0.37168	7.01186	6.89397e-05	0.000203068	ABSDF0604	type IV fimbrial biogenesis protein	NA
ABSDF1976	0.558155	4.3891	6.90647e-05	0.000203255	ABSDF1976	hypothetical protein	NA
ABSDF1907	0.770347	3.85102	6.9138e-05	0.000203289	ABSDF1907	signal peptide	NA
ABSDF1604	0.588247	4.40276	6.93811e-05	0.000203822	ABSDF1604	hypothetical protein	NA
ABSDF3385	-0.391357	5.78018	6.96126e-05	0.000204321	ABSDF3385	GntR family transcriptional regulator	NA
ABSDF3300	0.804727	3.0024	6.97965e-05	0.000204679	ABSDF3300;pseudo=true	pseudo	pilR
ABSDF3488	0.289605	8.112	7.07906e-05	0.000207409	ABSDF3488	hypothetical protein	NA
ABSDF1390	0.698349	3.99588	7.09106e-05	0.000207577	ABSDF1390	hypothetical protein	NA
ABSDF0768	-0.370492	6.99705	7.16907e-05	0.000209675	ABSDF0768	hypothetical protein	NA
ABSDF3522	-0.318453	7.3435	7.19042e-05	0.000210113	ABSDF3522	positive response regulator for the pho regulon autophosphorylates and phosphorylates sensor PhoR	phoB
ABSDF1186	-0.357457	9.47337	7.38753e-05	0.000215682	ABSDF1186	5 10-methylenetetrahydrofolate reductase	metF
ABSDF1107	0.279173	7.34609	7.45307e-05	0.000217403	ABSDF1107	outer membrane efflux protein type I secretion protein	NA
ABSDF3030	0.37296	7.90367	7.65779e-05	0.000223024	ABSDF3030	ferric siderophore receptor protein	NA
ABSDF3428	-0.314181	8.51219	7.65928e-05	0.000223024	ABSDF3428	hypothetical protein	NA
ABSDF0415	-0.377882	6.53213	7.95467e-05	0.000231421	ABSDF0415	flavohemoprotein hemoglobin-like protein flavohemoglobin	NA
ABSDF1427	-0.377276	7.31413	7.99952e-05	0.000232521	ABSDF1427	adenosine deaminase	add
ABSDF0639	-0.503965	4.87812	8.03589e-05	0.000233373	ABSDF0639	twitching motility protein	pilH
ABSDF3301	0.764073	3.7677	8.047e-05	0.00023349	ABSDF3301;pseudo=true	pseudo	pilR
ABSDF2699	-0.352047	6.66036	8.29438e-05	0.000240457	ABSDF2699	LysR family transcriptional regulator	NA
ABSDF0478	-0.341545	9.80013	8.34916e-05	0.000241833	ABSDF0478	phosphate starvation-inducible protein PhoH-like	phoL
ABSDF2349	-0.484347	5.42252	8.37427e-05	0.000242347	ABSDF2349	paraquat-inducible protein A part 1	pqiA-1
ABSDF2642	-0.30503	9.92116	8.40087e-05	0.000242904	ABSDF2642	50S ribosomal protein L32	rpmF
ABSDF3562	0.399177	5.718	8.46484e-05	0.00024454	ABSDF3562	transposon Tn7-like transposition protein	NA
ABSDF2175	-0.419632	6.65743	8.4724e-05	0.000244544	ABSDF2175	succinyldiaminopimelate transaminase	NA
ABSDF1082	-0.349057	7.85753	8.58234e-05	0.000247501	ABSDF1082	dual specificity pseudouridine synthase for 23S rRNA and tRNAphe modification	rluA
ABSDF2176	1.11653	1.27655	8.94973e-05	0.000257871	ABSDF2176;pseudo=true	pseudo	NA
ABSDF3655	0.657488	5.14913	9.05254e-05	0.000260606	ABSDF3655;pseudo=true	pseudo	NA
ABSDF1262	-0.510321	5.17723	9.33985e-05	0.000268643	ABSDF1262	ThiF ThiS complex protein	thiS
ABSDF2167	1.30338	2.45868	9.52575e-05	0.000273751	ABSDF2167	IS982 family transposase	NA
ABSDF0612	-0.306076	10.6103	9.55964e-05	0.000274486	ABSDF0612	GTP-binding elongation factor family protein	typA
ABSDF3095	-0.367854	10.5281	9.67239e-05	0.000277482	ABSDF3095	3-isopropylmalate dehydrogenase	leuB
ABSDF1071	0.300354	7.53866	9.82358e-05	0.000281575	ABSDF1071	protease	NA
ABSDF2440	-0.320813	11.8279	9.91612e-05	0.000283978	ABSDF2440	choline dehydrogenase	betA
ABSDF2141	-0.302002	7.56988	9.92459e-05	0.000283978	ABSDF2141	inner membrane protein permease for cytosine purines uracil thiamine allantoin	NA
ABSDF3151	0.519432	5.11336	0.000100045	0.000286015	ABSDF3151	hypothetical protein	NA
ABSDF1437	-0.309708	10.0524	0.000100139	0.000286038	ABSDF1437	adenylosuccinate synthetase	purA
ABSDF0314	0.567567	5.56297	0.000100335	0.00028635	ABSDF0314	hypothetical protein	NA
ABSDF1605	-0.434589	5.97594	0.000102711	0.000292876	ABSDF1605	ubiquinone biosynthesis protein	NA
ABSDF_tRNA37	-0.438286	5.47619	0.000102966	0.00029335	ABSDF_tRNA37	tRNA-Met	NA
ABSDF0617	0.453586	5.24836	0.000103263	0.000293942	ABSDF0617	3-methyladenine DNA glycosylase	NA
ABSDF0526	-0.523597	5.24873	0.000104079	0.000296011	ABSDF0526	hypothetical protein	NA
ABSDF3558	0.385212	6.12341	0.000104206	0.000296117	ABSDF3558	insertion sequence ATP-binding protein	NA
ABSDF3092	-0.291944	7.35938	0.000105146	0.000298532	ABSDF3092	translation initiation factor IF-1	infA
ABSDF2667	-0.364586	6.44206	0.000109052	0.000309357	ABSDF2667	hypothetical protein	NA
ABSDF3049	0.683223	3.73081	0.000110685	0.000313717	ABSDF3049	hypothetical protein	NA
ABSDF0047	-0.377906	5.98769	0.000113274	0.00032078	ABSDF0047	transcriptional regulator	NA
ABSDF2098	-0.352711	7.05132	0.000115616	0.000327134	ABSDF2098	serine threonine transporter SstT	sstT
ABSDF_misc_RNA_6	0.5635	5.02264	0.000118162	0.000334052	ABSDF_misc_RNA_6	NA	NA
ABSDF2146	1.01282	1.4386	0.000118353	0.000334304	ABSDF2146;pseudo=true	pseudo	NA
ABSDF0596	-0.342292	9.80013	0.000119402	0.00033698	ABSDF0596	glucose dehydrogenase	gcd
ABSDF2645	1.79403	3.94607	0.000119567	0.000337156	ABSDF2645	IS982 family transposase	NA
ABSDF2272	0.344004	6.07769	0.000120077	0.000338306	ABSDF2272	hydroxyacyl-CoA dehydrogenase	NA
ABSDF2367	-0.332289	6.60239	0.000120819	0.000339995	ABSDF2367	penicillin-binding protein 2	pbpA
ABSDF3244	-0.322073	11.5614	0.000120883	0.000339995	ABSDF3244	50S ribosomal protein L7 L12	rplL
ABSDF0789	-0.348455	10.8223	0.000125577	0.000352897	ABSDF0789	carbamoyl-phosphate synthase large subunit	carB
ABSDF0359	-0.342836	8.20204	0.000128089	0.000359652	ABSDF0359	succinylglutamate desuccinylase	astE
ABSDF2077	0.493572	5.21285	0.000128946	0.000361749	ABSDF2077	hypothetical protein	NA
ABSDF3602	2.27255	4.5302	0.000131123	0.000367545	ABSDF3602	IS982 family transposase	NA
ABSDF2211	0.338306	6.32258	0.000132825	0.000372	ABSDF2211	hypothetical protein	NA
ABSDF1254	0.300754	7.23735	0.000133907	0.000374712	ABSDF1254	aminoacyl-histidine dipeptidase	pepD
ABSDF1019	0.486437	7.38932	0.000136856	0.00038264	ABSDF1019	prophage antirepressor	NA
ABSDF1183	-0.292351	10.4176	0.000137135	0.000383095	ABSDF1183	malic enzyme	NA
ABSDF2066	0.537433	4.44365	0.000137883	0.00038486	ABSDF2066	hypothetical protein	NA
ABSDF0622	0.851905	3.30915	0.000138127	0.000385216	ABSDF0622;pseudo=true	pseudo	NA
ABSDF1140	0.870166	2.93115	0.000138718	0.000386538	ABSDF1140;pseudo=true	pseudo	NA
ABSDF1373	-0.267895	7.73949	0.000141193	0.000393103	ABSDF1373	dihydroorotase	pyrC
ABSDF3367	-0.572993	4.27583	0.000141602	0.00039391	ABSDF3367	oxidoreductase	NA
ABSDF0439	-0.312495	11.0584	0.000142255	0.000395391	ABSDF0439	50S ribosomal protein L18	rplR
ABSDF3000	-0.320788	7.33674	0.000143549	0.000398653	ABSDF3000	histidyl-tRNA synthetase	hisS
ABSDF0368	0.852022	2.22588	0.000143759	0.000398902	ABSDF0368	hypothetical protein	NA
ABSDF0766	0.910315	2.12969	0.00014586	0.00040439	ABSDF0766;pseudo=true	pseudo	NA
ABSDF1199	0.878597	2.38676	0.000150442	0.000416744	ABSDF1199;pseudo=true	pseudo	NA
ABSDF1398	0.699374	3.79655	0.000150691	0.000417084	ABSDF1398;pseudo=true	pseudo	NA
ABSDF0105	0.584245	4.30153	0.000152465	0.000421642	ABSDF0105	short-chain dehydrogenase	NA
ABSDF3203	-0.552629	4.44864	0.000152893	0.00042247	ABSDF3203	hypothetical protein	NA
ABSDF2960	-0.284575	7.52161	0.000156255	0.000431399	ABSDF2960	hypothetical protein	NA
ABSDF0003	-0.257994	7.40313	0.000157061	0.000433261	ABSDF0003	recombination protein F	recF
ABSDF1719	-0.385146	6.98011	0.00015791	0.000435242	ABSDF1719	chromosome partitioning protein	spoOJ
ABSDF3315	-0.353975	5.78615	0.000159753	0.000439953	ABSDF3315	NrdR family transcriptional regulator	nrdR
ABSDF1854	-0.35601	9.77738	0.000159898	0.000439986	ABSDF1854	repressor of the iscRSUA operon involved in assembly of Fe-S clusters	iscR
ABSDF0507	-0.53285	5.40257	0.000160918	0.000442425	ABSDF0507	YciI-like protein	NA
ABSDF1499	-0.46276	6.62218	0.000164611	0.000452201	ABSDF1499	copper chaperone	NA
ABSDF3070	-0.349895	7.01848	0.000166665	0.000457412	ABSDF3070	ATP-dependent DNA helicase PcrA	NA
ABSDF3042	0.753826	2.85011	0.000166785	0.000457412	ABSDF3042	Sec-independent protein translocase protein	tatC
ABSDF0686	-0.283557	8.22315	0.000169752	0.000465162	ABSDF0686	bifunctional wax ester synthase acyl-CoA:diacylglycerol acyltransferase	wax-dgaT
ABSDF1197	0.483125	5.4782	0.000172363	0.000471926	ABSDF1197	MFS transporter	NA
ABSDF1664	0.325423	6.6194	0.000173196	0.000473813	ABSDF1664;pseudo=true	pseudo	NA
ABSDF3566	0.564728	4.32836	0.000175858	0.000480697	ABSDF3566	transposon Tn7-like transposition protein	NA
ABSDF0807	0.33701	6.3073	0.000178492	0.000487493	ABSDF0807	glycerol kinase	glpK
ABSDF1149	0.277064	9.69052	0.000180487	0.000492535	ABSDF1149	hypothetical protein	NA
ABSDF2212	-0.386036	6.36592	0.000181026	0.000493599	ABSDF2212	hypothetical protein	NA
ABSDF2207	0.516792	4.43242	0.000183405	0.000499672	ABSDF2207	phospholipase C	plc
ABSDF1543	0.514657	5.16226	0.000186782	0.000508454	ABSDF1543	AsnC family transcriptional regulator	NA
ABSDF3628	0.852996	2.01975	0.000189185	0.00051457	ABSDF3628	hypothetical protein	NA
ABSDF0158	-0.353843	6.0696	0.00019698	0.000535332	ABSDF0158	high affinity Zn ABC transporter ATP-binding protein	znuC
ABSDF1431	-0.349534	9.19318	0.000198557	0.000539174	ABSDF1431	carbon storage regulator	csrA
ABSDF0865	0.438633	5.8381	0.000199161	0.00054037	ABSDF0865;pseudo=true	pseudo	NA
ABSDF1730	0.704318	3.37732	0.000200798	0.000544363	ABSDF1730	general secretion pathway protein I PilD-dependent protein pddC	xcpV
ABSDF3528	0.377376	7.25218	0.00020114	0.000544843	ABSDF3528	nicotinate phosphoribosyltransferase	pncB
ABSDF2289	0.486335	4.84375	0.0002037	0.000551325	ABSDF2289	hypothetical protein	NA
ABSDF1133	0.278139	9.17854	0.000215558	0.000582942	ABSDF1133	ATP-dependent protease	NA
ABSDF0477	-0.357421	7.81919	0.000219805	0.000593942	ABSDF0477	hypothetical protein	NA
ABSDF3538	0.523686	5.02729	0.00022682	0.000612396	ABSDF3538	hypothetical protein	NA
ABSDF1935	-0.523553	4.46968	0.000227866	0.000614717	ABSDF1935	hypothetical protein	NA
ABSDF0452	0.426086	5.51384	0.000228693	0.000616445	ABSDF0452	hypothetical protein	NA
ABSDF3597	-0.254908	11.1858	0.000230496	0.000620797	ABSDF3597	4-hydroxyphenylpyruvate dioxygenase	hpd
ABSDF0956	-0.375233	5.70838	0.000230764	0.000621012	ABSDF0956	pyridoxine 5-phosphate synthase	pdxJ
ABSDF1250	0.504205	4.68062	0.000238254	0.000640647	ABSDF1250	hypothetical protein	NA
ABSDF3351	-0.269885	7.55933	0.000243739	0.000654861	ABSDF3351	KUP family potassium transport system low affinity	trkD
ABSDF1914	-0.308976	8.11525	0.000244736	0.000657007	ABSDF1914	hypothetical protein	NA
ABSDF0762	0.308685	7.36927	0.000246395	0.000660923	ABSDF0762	hypothetical protein	NA
ABSDF1870	-0.565958	4.22774	0.000246752	0.000661344	ABSDF1870	hypothetical protein	NA
ABSDF0062	0.306616	8.52933	0.000249188	0.000667331	ABSDF0062	FKBP-type peptidyl-prolyl cis-trans isomerase	fkpA
ABSDF3393	-0.26068	8.12113	0.000249677	0.000668097	ABSDF3393	MFS family transporter	NA
ABSDF1336	0.514976	5.38735	0.000258735	0.000691776	ABSDF1336	hypothetical protein	NA
ABSDF1911	-0.321521	7.55774	0.000260054	0.000694741	ABSDF1911	polyR-hydroxyalkanoic acid synthase	NA
ABSDF1497	-0.579878	4.03389	0.000266172	0.00071051	ABSDF1497	benzoate 1 2-dioxygenase subunit alpha	benA
ABSDF2804	-1.24931	3.43295	0.000271384	0.000723837	ABSDF2804	IS982 family transposase	NA
ABSDF1586	-0.322174	6.81915	0.000277127	0.000738454	ABSDF1586	peptide chain release factor 1	prfA
ABSDF1132	0.259407	9.42878	0.000277312	0.000738454	ABSDF1132	LysR family transcriptional regulator	NA
ABSDF1223	-0.847305	1.95925	0.000283588	0.000754559	ABSDF1223;pseudo=true	pseudo	NA
ABSDF0673	0.594941	4.04721	0.000290009	0.000771021	ABSDF0673	hypothetical protein	NA
ABSDF0412	-0.305665	8.7383	0.000294495	0.00078232	ABSDF0412	hypothetical protein	NA
ABSDF1439	0.895264	1.94097	0.000295733	0.000784615	ABSDF1439	hypothetical protein	NA
ABSDF0321	-0.301486	9.243	0.000295835	0.000784615	ABSDF0321	DNA-directed RNA polymerase subunit omega	rpoZ
ABSDF1902	-0.273936	8.33345	0.000297081	0.000787288	ABSDF1902	hypothetical protein	NA
ABSDF2094	-0.299313	6.98017	0.000298582	0.000790632	ABSDF2094	branched chain amino acid transporter	braZ
ABSDF1551	0.595598	4.09708	0.00030157	0.000797903	ABSDF1551	hypothetical protein	NA
ABSDF3375	0.697579	3.00678	0.000306209	0.000808985	ABSDF3375	IS982 family transposase	NA
ABSDF0910	0.346303	5.81351	0.000306248	0.000808985	ABSDF0910	group A colicins tolerance protein	tolR
ABSDF2114	0.280992	7.34016	0.000307543	0.000811757	ABSDF2114	hypothetical protein	NA
ABSDF3160	-0.321382	7.11689	0.000324956	0.000857032	ABSDF3160	exonuclease V subunit gamma	recC
ABSDF1441	-0.341702	6.44381	0.000328072	0.000864561	ABSDF1441	oxidoreductase	NA
ABSDF3283	-0.403427	5.47246	0.000331872	0.000873877	ABSDF3283	cyclic 3 5-adenosine monophosphate phosphodiesterase regulator of lacZ	icc
ABSDF1048	-0.449706	4.99459	0.000336848	0.000886272	ABSDF1048	bacteriophage protein	NA
ABSDF0044	-0.284418	7.27238	0.000339068	0.000891403	ABSDF0044	phosphoglycolate phosphatase	NA
ABSDF3401	-0.323984	6.69557	0.000345674	0.000908047	ABSDF3401	NADPH:quinone reductase and related Zn-dependent oxidoreductase	NA
ABSDF0277	0.321298	6.769	0.000346214	0.000908742	ABSDF0277	S-methylmethionine APC transporter	NA
ABSDF1263	-0.360334	5.66662	0.000349682	0.000917117	ABSDF1263	hypothetical protein	NA
ABSDF0995	-0.294023	10.8607	0.000353675	0.000926853	ABSDF0995	isocitrate dehydrogenase	idh
ABSDF3217	-0.616586	4.68514	0.00036208	0.000948126	ABSDF3217	hypothetical protein	NA
ABSDF0460	-0.288307	9.92262	0.000370711	0.000969959	ABSDF0460	oligopeptidase A	prlC
ABSDF1253	-0.254091	7.98737	0.00037233	0.000973424	ABSDF1253	hypothetical protein	NA
ABSDF0904	0.347221	5.69304	0.000379956	0.000992576	ABSDF0904	tRNA rRNA methyltransferase	NA
ABSDF2601	0.672382	3.79975	0.000381707	0.000996131	ABSDF2601	hypothetical protein	NA
ABSDF0134	-0.392366	5.82429	0.000381921	0.000996131	ABSDF0134	morphogenic pathway activator BolA	NA
ABSDF2567	-0.279929	12.0148	0.000382442	0.000996704	ABSDF2567	elongation factor Tu	tufA
ABSDF0691	0.499408	4.61251	0.000388842	0.00101258	ABSDF0691;pseudo=true	pseudo	NA
ABSDF1231	0.752755	3.22213	0.000389668	0.00101394	ABSDF1231;pseudo=true	pseudo	NA
ABSDF3107	-0.278308	7.13492	0.000391513	0.00101793	ABSDF3107	23S rRNA pseudouridylate synthase	rluC
ABSDF3505	-0.418641	5.2834	0.000399692	0.0010381	ABSDF3505	hypothetical protein	NA
ABSDF1481	-0.309502	6.96814	0.000399897	0.0010381	ABSDF1481	glutathione S-transferase	NA
ABSDF0019	-0.258053	7.72546	0.000410315	0.00106364	ABSDF0019	tyrosyl-tRNA synthetase	tyrS
ABSDF1478	0.249808	7.29478	0.000410382	0.00106364	ABSDF1478	aspartate carbamoyltransferase non-catalytic chain dihydroorotase-like protein	pyrX
ABSDF0915	-0.331131	5.83071	0.000413958	0.00107207	ABSDF0915	Holliday junction DNA helicase RuvB	ruvB
ABSDF0527	-0.322904	6.38791	0.000415724	0.0010758	ABSDF0527	hypothetical protein	NA
ABSDF0952	-0.467037	4.87606	0.000434756	0.00112417	ABSDF0952	ribonuclease III	rnc
ABSDF2355	0.77292	3.15191	0.00045625	0.00117882	ABSDF2355;pseudo=true	pseudo	NA
ABSDF3003	-0.556674	4.31752	0.000466322	0.00120391	ABSDF3003;pseudo=true	pseudo	pilF
ABSDF1848	0.319042	7.02656	0.000468032	0.00120738	ABSDF1848	2FE-2S ferredoxin	fdx
ABSDF0286	-0.427576	6.26245	0.000473075	0.00121943	ABSDF0286	UDP-N-acetylmuramoyl-tripeptide--D-alanyl-D-alanine ligase	murF
ABSDF0690	0.376229	5.57073	0.000474389	0.00122187	ABSDF0690	NADPH quinone oxidoreductase	NA
ABSDF2416	-0.726391	3.28502	0.000481026	0.001238	ABSDF2416;pseudo=true	pseudo	NA
ABSDF0659	0.269078	7.39075	0.000486453	0.00125099	ABSDF0659	hypothetical protein	NA
ABSDF0550	0.28179	7.13774	0.00048747	0.00125263	ABSDF0550	hypothetical protein	NA
ABSDF0944	0.348357	5.76803	0.000488507	0.00125432	ABSDF0944	thioesterase	NA
ABSDF1720	0.331139	5.94571	0.000494092	0.00126767	ABSDF1720	biopolymer transport protein EXBB-like	NA
ABSDF2730	0.411799	5.36539	0.000504388	0.00129308	ABSDF2730	LysR family transcriptional regulator	NA
ABSDF2089	-0.29591	9.2624	0.000505192	0.00129414	ABSDF2089	hypothetical protein	NA
ABSDF0065	0.246104	8.63649	0.000506446	0.00129634	ABSDF0065	polysaccharide export protein	wza
ABSDF1897	-0.29961	6.84081	0.000511309	0.00130778	ABSDF1897	hypothetical protein	NA
ABSDF1509	-0.349535	7.043	0.000515654	0.00131787	ABSDF1509	ABC transporter permease	NA
ABSDF2857	-0.446296	4.83223	0.000517829	0.00132241	ABSDF2857	hypothetical protein	NA
ABSDF3449	-0.267984	9.16907	0.000527408	0.00134583	ABSDF3449	IMP dehydrogenase	guaB
ABSDF0954	-0.506582	4.67563	0.000543461	0.00138572	ABSDF0954	hypothetical protein	NA
ABSDF0111	-0.267215	8.44283	0.000548069	0.00139639	ABSDF0111	hypothetical protein	NA
ABSDF1779	0.410098	5.41776	0.000549658	0.00139936	ABSDF1779	hypothetical protein	NA
ABSDF0317	-0.281023	9.13445	0.000557954	0.00141939	ABSDF0317	bacterioferritin	bfrB
ABSDF3474	0.772157	2.05091	0.000559335	0.00142181	ABSDF3474	hypothetical protein	NA
ABSDF3456	-0.472077	5.04913	0.000576153	0.00146343	ABSDF3456	hypothetical protein	NA
ABSDF1174	-0.391584	5.42282	0.000578695	0.00146876	ABSDF1174	4-hydroxybenzoate octaprenyltransferase	ubiA
ABSDF0092	-0.261429	9.27946	0.000582275	0.00147671	ABSDF0092	methylcitrate synthase	prpC
ABSDF2151	0.728267	2.50303	0.000587835	0.00148966	ABSDF2151	acyltransferase	NA
ABSDF0821	0.562574	4.00123	0.000594831	0.00150624	ABSDF0821	glycerophosphoryl diester phosphodiesterase	NA
ABSDF2006	0.801175	2.02121	0.000596066	0.00150821	ABSDF2006;pseudo=true	pseudo	NA
ABSDF1726	0.41857	5.32732	0.000597598	0.00151093	ABSDF1726	type 4 fimbrial biogenesis protein	pilZ
ABSDF0215	-0.348236	5.91685	0.000600344	0.00151671	ABSDF0215	hypothetical protein	NA
ABSDF0096	0.392404	5.62022	0.00060189	0.00151945	ABSDF0096	hypothetical protein	NA
ABSDF2871	0.461599	4.86313	0.000607948	0.00153357	ABSDF2871	propionyl-CoA carboxylase	NA
ABSDF2397	-0.307516	8.69466	0.000613599	0.00154664	ABSDF2397	lysyl-tRNA synthetase	lysS
ABSDF2182	0.831487	1.91686	0.00063498	0.00159932	ABSDF2182	IS5 family transposase	NA
ABSDF1626	0.723485	2.80791	0.000636783	0.00160264	ABSDF1626;pseudo=true	pseudo	NA
ABSDF1833	-0.262102	9.89858	0.00063791	0.00160425	ABSDF1833	30S ribosomal protein S20	rpsT
ABSDF3498	0.728185	2.92882	0.00063903	0.00160584	ABSDF3498	flavoprotein monooxygenase acting on aromatic compound	NA
ABSDF3585	-0.358531	6.08927	0.000639793	0.00160654	ABSDF3585	hypothetical protein	NA
ABSDF1513	-0.295815	9.14615	0.000649304	0.00162918	ABSDF1513	bifunctional phosphoribosylaminoimidazolecarboxamide formyltransferase IMP cyclohydrolase	purH
ABSDF1045	0.349944	6.65278	0.000665117	0.00166759	ABSDF1045	hypothetical protein	NA
ABSDF2309	0.60358	3.77124	0.000671941	0.00168342	ABSDF2309	IS5 family transposase	NA
ABSDF3145	-0.377612	5.45785	0.000682767	0.00170925	ABSDF3145	glutathione-regulated potassium-efflux system protein K H antiporter	kef
ABSDF1226	0.748769	2.1283	0.00068429	0.00171176	ABSDF1226;pseudo=true	pseudo	NA
ABSDF3194	-0.466031	4.6122	0.000687772	0.00171917	ABSDF3194	type 4 prepilin-like proteins leader peptide processing enzyme	pilD
ABSDF1303	0.610914	3.90865	0.000692347	0.0017293	ABSDF1303	polyR-hydroxyalkanoic acid synthase	NA
ABSDF3642	0.416892	5.31831	0.000697579	0.00174105	ABSDF3642	IS982 family transposase	NA
ABSDF1994	-0.463147	4.77992	0.000703948	0.00175505	ABSDF1994	muconate cycloisomerase I cis cis-muconate lactonizing enzyme I MLE	catB
ABSDF1950	0.729576	3.4528	0.000704254	0.00175505	ABSDF1950;pseudo=true	pseudo	NA
ABSDF2417	0.423046	5.18935	0.000705436	0.00175667	ABSDF2417	multifunctional acyl-CoA thioesterase I protease I lysophospholipaselI	tesA
ABSDF0488	0.319633	6.11167	0.000722392	0.00179754	ABSDF0488	hypothetical protein	NA
ABSDF2577	0.276609	8.91957	0.00072581	0.00180469	ABSDF2577	glutamine-dependent NAD synthetase	NA
ABSDF3523	-0.311099	6.3322	0.000736057	0.00182785	ABSDF3523	two-component sensor	phoR
ABSDF3415	-0.312886	6.38385	0.000736233	0.00182785	ABSDF3415	type I restriction-modification system DNA methylase HsdM	NA
ABSDF1961	-0.496334	4.93987	0.000738412	0.00183188	ABSDF1961	ribose-phosphate pyrophosphokinase	NA
ABSDF3614	0.33013	6.32438	0.000747278	0.00185249	ABSDF3614	PQQ-dependent aldose sugar dehydrogenase	NA
ABSDF1473	0.480065	5.14004	0.000754287	0.00186846	ABSDF1473;pseudo=true	pseudo	NA
ABSDF1177	0.888937	1.55786	0.000767267	0.00189919	ABSDF1177	hypothetical protein	NA
ABSDF2539	-0.24042	8.0142	0.000768899	0.00190087	ABSDF2539	outer membrane lipoprotein	smpA
ABSDF1630	-0.389263	8.08112	0.000769098	0.00190087	ABSDF1630	peptidyl-prolyl cis-trans isomerase PPIase rotamase	ppiB
ABSDF0007	-0.283752	6.91083	0.000791324	0.00195434	ABSDF0007	ABC transporter ATP-binding protein	NA
ABSDF0741	-0.280629	7.20196	0.000792133	0.00195488	ABSDF0741	octaprenyl-diphosphate synthase	ispB
ABSDF0731	0.388086	5.38654	0.000793056	0.00195569	ABSDF0731;pseudo=true	pseudo	NA
ABSDF0165	-0.27202	9.54467	0.000793893	0.00195629	ABSDF0165	membrane-bound ATP synthase F0 sector subunit c	atpE
ABSDF3319	0.456214	4.79039	0.000794579	0.00195653	ABSDF3319;pseudo=true	pseudo	NA
ABSDF2246	0.373882	5.8851	0.00080891	0.00199033	ABSDF2246	hypothetical protein	NA
ABSDF1969	-0.484479	4.65692	0.00081244	0.00199753	ABSDF1969	anthranilate dioxygenase reductase	antC
ABSDF0679	-0.292517	6.43155	0.000821928	0.00201935	ABSDF0679	aspartyl glutamyl-tRNAAsn Gln amidotransferase subunit C	gatC
ABSDF0176	0.433674	4.86229	0.000829776	0.0020371	ABSDF0176	AraC family transcriptional regulator	NA
ABSDF1737	-0.242135	9.94935	0.000830389	0.0020371	ABSDF1737	cytidylate kinase	cmk
ABSDF3148	0.322539	6.52778	0.000839568	0.0020581	ABSDF3148;pseudo=true	pseudo	cbpA
ABSDF1365	0.702599	3.13806	0.000851045	0.00208468	ABSDF1365;pseudo=true	pseudo	NA
ABSDF0855	0.91802	1.55246	0.000855984	0.00209523	ABSDF0855;pseudo=true	pseudo	NA
ABSDF2370	-0.29262	6.96202	0.000859589	0.00210249	ABSDF2370	urease accessory protein	ureG
ABSDF0271	0.259378	8.09372	0.000868258	0.00212212	ABSDF0271	hypothetical protein	NA
ABSDF2050	-0.256985	7.41183	0.000877066	0.00214206	ABSDF2050	hypothetical protein	NA
ABSDF0740	0.266741	7.87375	0.000888277	0.00216784	ABSDF0740	hypothetical protein	NA
ABSDF3466	0.301206	6.45781	0.000906923	0.00221171	ABSDF3466	UDP-3-O- 3-hydroxymyristoyl N-acetylglucosamine deacetylase	lpxC
ABSDF0960	0.361163	6.55939	0.00091023	0.00221814	ABSDF0960	L-allo-threonine dehydrogenase	NA
ABSDF0588	-0.402594	5.25502	0.000926895	0.00225708	ABSDF0588	hypothetical protein	NA
ABSDF2876	0.324174	5.98804	0.000937971	0.00228237	ABSDF2876	hypothetical protein	NA
ABSDF0783	0.485881	4.38492	0.000956966	0.00232688	ABSDF0783;pseudo=true	pseudo	NA
ABSDF1685	-0.26763	7.63685	0.000957909	0.00232746	ABSDF1685	membrane-associated Zn-dependent proteases 1	NA
ABSDF1123	-0.382464	5.24614	0.000971736	0.00235932	ABSDF1123	hypothetical protein	NA
ABSDF2096	1.19871	1.9505	0.000995204	0.00241452	ABSDF2096;pseudo=true	pseudo	NA
ABSDF1307	1.18445	1.46998	0.000999158	0.00242233	ABSDF1307	IS982 family transposase	NA
ABSDF2697	-0.29017	7.05603	0.000999956	0.00242249	ABSDF2697	hypothetical protein	NA
ABSDF0961	0.364316	5.84318	0.00100716	0.00243815	ABSDF0961	hypothetical protein	NA
ABSDF3473	0.31228	7.01139	0.00102764	0.00248591	ABSDF3473	glutathione synthetase	gshB
ABSDF_tRNA48	-0.533271	4.48919	0.00103013	0.00249012	ABSDF_tRNA48	tRNA-Met	NA
ABSDF0088	-0.427689	4.98861	0.00104285	0.00251902	ABSDF0088	D-lactate dehydrogenase	dld
ABSDF0171	-0.267813	10.0014	0.00110267	0.00266155	ABSDF0171	F0F1 ATP synthase subunit epsilon	atpC
ABSDF3530	0.377862	5.28508	0.00111395	0.00268682	ABSDF3530	catalase	katB
ABSDF2226	0.987982	1.33828	0.001121	0.00270185	ABSDF2226	hypothetical protein	NA
ABSDF1707	-0.36107	5.51696	0.00113014	0.0027219	ABSDF1707	hypothetical protein	NA
ABSDF1434	-0.353276	5.75177	0.00114263	0.00274997	ABSDF1434	D-erythrose 4-phosphate dehydrogenase	epd
ABSDF2557	0.280741	7.74587	0.00114401	0.00275129	ABSDF2557	cell division topological specificity factor reverses minC inhibition of FtsZ ring	minE
ABSDF2258	-0.534582	4.16375	0.00117232	0.00281731	ABSDF2258	lactam utilization protein	NA
ABSDF1357	-0.224569	7.56362	0.00117317	0.00281731	ABSDF1357	NUDIX family NADH pyrophosphatase	NA
ABSDF3011	0.345418	5.6592	0.0011744	0.00281821	ABSDF3011	beta-hexosaminidase	nagZ
ABSDF0217	-0.245092	8.77347	0.00117568	0.00281923	ABSDF0217	DNA topoisomerase IV subunit A	parC
ABSDF1943	0.319471	6.34495	0.00118791	0.0028465	ABSDF1943;pseudo=true	pseudo	NA
ABSDF1561	0.881146	1.62611	0.00121167	0.00290133	ABSDF1561;pseudo=true	pseudo	NA
ABSDF1083	-0.249362	9.13773	0.00121429	0.00290551	ABSDF1083	ATP-dependent helicase HepA	hepA
ABSDF3448	-0.232317	7.6893	0.0012226	0.00292327	ABSDF3448	phosphoglucosamine mutase	glmM
ABSDF0020	0.723075	2.9263	0.00124627	0.00297771	ABSDF0020	IS982 family transposase	NA
ABSDF0438	-0.270473	12.1837	0.00125007	0.00298462	ABSDF0438	50S ribosomal protein L6	rplF
ABSDF0537	0.831299	1.95513	0.00128881	0.00307274	ABSDF0537;pseudo=true	pseudo	NA
ABSDF3605	-0.349317	5.52866	0.00128884	0.00307274	ABSDF3605	bifunctional pyrazinamidase nicotinamidase	pncA
ABSDF3276	0.692532	2.86643	0.00129255	0.00307937	ABSDF3276;pseudo=true	pseudo	NA
ABSDF2222	-0.282615	9.0779	0.00129647	0.00308648	ABSDF2222	magnesium-transporting ATPase MgtA	mgtA
ABSDF3354	0.706025	2.28555	0.00131661	0.00313217	ABSDF3354;pseudo=true	pseudo	NA
ABSDF2235	0.443059	5.17547	0.00132671	0.00315392	ABSDF2235	hypothetical protein	NA
ABSDF0929	0.427374	4.71733	0.00133647	0.00317483	ABSDF0929;pseudo=true	pseudo	NA
ABSDF0043	0.230246	8.90996	0.0013527	0.00321108	ABSDF0043	short chain dehydrogenase	NA
ABSDF0166	-0.244083	9.68692	0.00138585	0.00328741	ABSDF0166	F0F1 ATP synthase subunit B	atpF
ABSDF1517	0.449271	4.71106	0.00139641	0.00331006	ABSDF1517	hypothetical protein	NA
ABSDF2252	-0.2382	8.22201	0.0013974	0.00331006	ABSDF2252	hypothetical protein	NA
ABSDF3271	-0.246455	8.1082	0.00140882	0.00333471	ABSDF3271	argininosuccinate lyase	argH
ABSDF3040	0.714802	2.27336	0.00142255	0.00336479	ABSDF3040	Sec-independent protein translocase protein	tatA
ABSDF0763	0.280048	9.09135	0.00142505	0.00336831	ABSDF0763	hypothetical protein	NA
ABSDF1529	0.49559	4.58239	0.00143409	0.00338724	ABSDF1529	carboxylesterase	NA
ABSDF2731	0.977372	1.26195	0.0014465	0.00341412	ABSDF2731	LysE family amino acid efflux protein	NA
ABSDF1360	0.430223	4.70034	0.00147787	0.00348567	ABSDF1360;pseudo=true	pseudo	NA
ABSDF0180	0.2321	7.30068	0.00148049	0.00348935	ABSDF0180	ribosome maturation factor	NA
ABSDF3008	-0.311816	7.24356	0.00148542	0.00349847	ABSDF3008	phosphatidylglycerophosphatase B	NA
ABSDF0936	-0.375271	5.30527	0.00150832	0.00354851	ABSDF0936	sulfate permease	cysA
ABSDF1550	0.634243	3.11168	0.00150882	0.00354851	ABSDF1550;pseudo=true	pseudo	NA
ABSDF1607	0.228152	8.37961	0.00152523	0.00358456	ABSDF1607	hypothetical protein	NA
ABSDF2860	-0.243028	7.4277	0.00152633	0.0035846	ABSDF2860	diadenosine tetraphosphatase	apaH
ABSDF0437	-0.334889	11.0438	0.00153062	0.00359211	ABSDF0437	30S ribosomal protein S8	rpsH
ABSDF0743	-0.265854	12.073	0.00153603	0.00360226	ABSDF0743	50S ribosomal protein L21	rplU
ABSDF2365	-0.232907	8.25883	0.00154759	0.00362678	ABSDF2365	hypothetical protein	NA
ABSDF2547	0.605424	3.46756	0.00155361	0.00363831	ABSDF2547	hypothetical protein	NA
ABSDF0091	-0.263432	8.50347	0.00156394	0.00365991	ABSDF0091	2-methylisocitrate lyase	prpB
ABSDF3483	0.21943	8.8414	0.00156881	0.0036687	ABSDF3483	hypothetical protein	NA
ABSDF0400	-0.392327	5.19547	0.00157701	0.00368447	ABSDF0400	hypothetical protein	NA
ABSDF2378	0.358091	5.47297	0.00157778	0.00368447	ABSDF2378	urease accessory protein	ureD
ABSDF3290	-0.317132	7.75058	0.00159222	0.00371555	ABSDF3290	ferrous iron transport protein B FeoB	NA
ABSDF1890	-0.312158	6.07259	0.00166459	0.00388169	ABSDF1890	TetR family transcriptional regulator	NA
ABSDF0864	0.661151	2.72999	0.00167007	0.00389172	ABSDF0864	hypothetical protein	NA
ABSDF1036	-0.676324	2.16422	0.00170488	0.00397004	ABSDF1036	phage-like protein	NA
ABSDF0161	-0.234886	9.84299	0.00170637	0.0039707	ABSDF0161	ATP synthase protein I	atpI
ABSDF1863	-0.244109	8.33115	0.00172809	0.00401842	ABSDF1863	hypothetical protein	NA
ABSDF0615	-0.550819	4.12494	0.00173507	0.00402921	ABSDF0615	peptidyl-prolyl cis-trans isomerase PPIase rotamase	ppiC
ABSDF1147	0.594519	3.9981	0.00173517	0.00402921	ABSDF1147	hypothetical protein	NA
ABSDF3557	0.295763	6.24117	0.00176446	0.00409435	ABSDF3557	transposase for insertion sequence	NA
ABSDF2283	0.355215	6.53698	0.00179744	0.00416793	ABSDF2283	hypothetical protein	NA
ABSDF2878	0.956333	2.93587	0.0018176	0.00421173	ABSDF2878	IS982 family transposase	NA
ABSDF0201	-0.218493	8.2565	0.00182174	0.00421836	ABSDF0201	subunit of cysteine synthase A and O-acetylserine sulfhydrolase A PLP-dependent enzyme	cysK
ABSDF0441	-0.314417	9.78848	0.00184537	0.00427008	ABSDF0441	50S ribosomal protein L30	rpmD
ABSDF0967	-0.2783	6.37495	0.00184938	0.00427636	ABSDF0967	hypothetical protein	NA
ABSDF1386	0.305759	5.6925	0.00187567	0.00433412	ABSDF1386	hypothetical protein	NA
ABSDF1356	0.304494	5.90885	0.00187857	0.0043378	ABSDF1356	esterase	aesT
ABSDF1266	1.04438	4.48819	0.00188812	0.0043568	ABSDF1266	IS982 family transposase	NA
ABSDF3200	0.261529	6.82569	0.00191513	0.00441602	ABSDF3200	protein used in recombination and DNA repair	recN
ABSDF3513	-0.233333	8.07531	0.00193094	0.00444939	ABSDF3513	gamma-glutamate-cysteine ligase	gshA
ABSDF1126	0.285127	6.51143	0.00194318	0.00447447	ABSDF1126	transferase	NA
ABSDF2279	-0.494175	4.26444	0.00195044	0.00448806	ABSDF2279;pseudo=true	pseudo	NA
ABSDF0476	1.00049	2.94475	0.00196369	0.00451539	ABSDF0476;pseudo=true	pseudo	NA
ABSDF0720	0.513519	3.96632	0.00198365	0.00455811	ABSDF0720	MFS family transporter	NA
ABSDF3442	-0.389872	4.89111	0.00198944	0.00456825	ABSDF3442	xenobiotic reductase	xenB
ABSDF2061	-0.232523	8.93577	0.00200599	0.00460305	ABSDF2061	metalloprotease	NA
ABSDF2879	0.430155	5.08098	0.00202046	0.00463304	ABSDF2879;pseudo=true	pseudo	NA
ABSDF0064	0.270274	6.38547	0.00203689	0.00466747	ABSDF0064	low molecular weight protein-tyrosine-phosphatase	ptp
ABSDF3620	-0.252742	8.9647	0.00208209	0.00476773	ABSDF3620	histidine triad family protein	NA
ABSDF1413	0.932544	1.06983	0.00210077	0.00480718	ABSDF1413;pseudo=true	pseudo	NA
ABSDF3565	0.407942	5.28663	0.00213211	0.00487551	ABSDF3565	transposon Tn7-like transposition protein	NA
ABSDF3227	-0.289317	6.34256	0.00216772	0.0049535	ABSDF3227;pseudo=true	pseudo	NA
ABSDF2952	0.296079	6.30345	0.00217055	0.00495653	ABSDF2952	pyridine nucleotide transhydrogenase subunit beta	pntB
ABSDF1070	-0.361915	5.6707	0.00218834	0.0049937	ABSDF1070	hypothetical protein	NA
ABSDF2908	-0.275295	7.09458	0.00221044	0.00504067	ABSDF2908	phenylalanyl-tRNA synthetase subunit alpha	pheS
ABSDF0649	0.635503	2.50687	0.00222537	0.00507121	ABSDF0649;pseudo=true	pseudo	NA
ABSDF3472	0.240107	7.31299	0.00224555	0.00511367	ABSDF3472	undecaprenyldiphospho-muramoylpentapeptide beta-N- acetylglucosaminyltransferase	murG
ABSDF2692	0.517328	3.89498	0.00224928	0.00511863	ABSDF2692	D-cysteine desulfhydrase	NA
ABSDF2026	0.257394	6.98436	0.00225444	0.00512682	ABSDF2026	cell division protein FtsB-like	NA
ABSDF1150	-0.311902	6.27747	0.0022658	0.00514912	ABSDF1150	uroporphyrinogen decarboxylase	hemE
ABSDF0578	0.462496	4.44529	0.00228123	0.00518061	ABSDF0578	AHL-lactonase	NA
ABSDF2942	-0.237302	8.20665	0.00228706	0.0051903	ABSDF2942	23S rRNA 5-methyluridine methyltransferase	rumA
ABSDF1278	0.295309	6.07387	0.00229499	0.00520472	ABSDF1278	hypothetical protein	NA
ABSDF3144	-0.379275	5.3467	0.00230511	0.00522406	ABSDF3144	primosomal protein N	priA
ABSDF0087	-0.409029	4.8259	0.002311	0.00523383	ABSDF0087	L-lactate dehydrogenase	lldD
ABSDF0112	-0.282067	7.51676	0.00231344	0.00523577	ABSDF0112	hypothetical protein	NA
ABSDF1467	2.08345	3.92441	0.002317	0.00524023	ABSDF1467	IS982 family transposase	NA
ABSDF0214	-0.507799	3.9406	0.00234055	0.00528986	ABSDF0214	hypothetical protein	NA
ABSDF2698	0.286284	6.28902	0.00238039	0.00537622	ABSDF2698	ferredoxin--NADP reductase	fpr
ABSDF2056	-0.2145	8.07715	0.00238369	0.00537999	ABSDF2056	threonine dehydratase	ilvA
ABSDF1353	-0.361985	5.34437	0.00238554	0.00538051	ABSDF1353	methyltransferase	NA
ABSDF2005	-0.408739	4.67008	0.0024255	0.00546689	ABSDF2005	regulatory protein for pca operon activator	pcaU
ABSDF1708	-0.456153	4.32254	0.00244674	0.005511	ABSDF1708	hypothetical protein	NA
ABSDF0159	-0.305596	6.21984	0.0024938	0.00561318	ABSDF0159	Zn transport system transcriptional repressor	zur
ABSDF0515	0.257312	8.73312	0.00249696	0.00561646	ABSDF0515	preprotein translocase subunit SecF	secF
ABSDF1594	-0.217209	8.22685	0.00251151	0.00564533	ABSDF1594	hypothetical protein	NA
ABSDF3224	0.709598	2.61373	0.00257412	0.00577986	ABSDF3224	IS982 family transposase	NA
ABSDF3440	0.508122	4.04186	0.00257486	0.00577986	ABSDF3440	16S ribosomal RNA methyltransferase RsmE	NA
ABSDF0192	0.569698	3.71907	0.00257826	0.00578356	ABSDF0192;pseudo=true	pseudo	NA
ABSDF2584	-0.205454	7.55632	0.00258137	0.00578661	ABSDF2584	phosphopantetheine adenylyltransferase	coaD
ABSDF0828	0.234799	10.0242	0.0025852	0.00579127	ABSDF0828	heat shock protein HtpX	htpX
ABSDF0926	0.277516	6.37456	0.00259553	0.00581048	ABSDF0926	bacterioferritin comigratory protein	bcp
ABSDF0514	-0.295453	6.23901	0.00261148	0.0058422	ABSDF0514	bifunctional 4-phosphopantothenoylcysteine decarboxylase phosphopantothenoylcysteine synthetase FMN-binding	dfp
ABSDF1566	-0.43723	4.27591	0.00261617	0.00584874	ABSDF1566;pseudo=true	pseudo	alr
ABSDF0823	0.59865	3.36033	0.00261924	0.00585165	ABSDF0823;pseudo=true	pseudo	NA
ABSDF0472	0.273558	8.4911	0.00262801	0.00586727	ABSDF0472	hypothetical protein	NA
ABSDF2013	0.440832	4.31452	0.00265536	0.00592433	ABSDF2013	3-dehydroshikimate dehydratase	quiC
ABSDF1688	-0.257178	7.06535	0.00267719	0.00596677	ABSDF1688	UDP-3-O- 3-hydroxymyristoyl glucosamine N-acyltransferase	lpxD
ABSDF1343	-0.235195	7.15429	0.002678	0.00596677	ABSDF1343	hypothetical protein	NA
ABSDF0443	-0.283469	13.3338	0.00268489	0.0059781	ABSDF0443	preprotein translocase subunit SecY	secY
ABSDF0028	-0.246668	7.26668	0.0026896	0.00598453	ABSDF0028	bifunctional riboflavin kinase FMN adenylyltransferase	ribF
ABSDF0619	0.777318	1.69951	0.00270347	0.00601134	ABSDF0619;pseudo=true	pseudo	NA
ABSDF2294	0.609943	2.8762	0.00271024	0.00602235	ABSDF2294;pseudo=true	pseudo	NA
ABSDF2092	0.380743	5.18489	0.00271695	0.00603319	ABSDF2092	LysR family transcriptional regulator	NA
ABSDF2113	0.273242	6.41565	0.00272891	0.00605568	ABSDF2113	tRNA uracil-5--methyltransferase	trmA
ABSDF0143	-0.274895	8.33684	0.00273792	0.00607159	ABSDF0143	hypothetical protein	NA
ABSDF1482	-0.324149	7.00489	0.00274574	0.00608446	ABSDF1482	tRNA guanine-N7--methyltransferase	trmB
ABSDF0943	0.386084	4.83463	0.0027474	0.00608446	ABSDF0943	thymidylate kinase	tmk
ABSDF0516	0.231218	9.5521	0.00275123	0.00608884	ABSDF0516	preprotein translocase subunit SecD	secD
ABSDF1508	-0.298221	6.40828	0.00277589	0.00613931	ABSDF1508	hydroxyacylglutathione hydrolase GloB	NA
ABSDF1274	0.471223	4.4449	0.00281761	0.00622687	ABSDF1274	hypothetical protein	NA
ABSDF1181	0.249321	7.08699	0.00281925	0.00622687	ABSDF1181	HtrA-like serine protease	algW
ABSDF0316	0.260795	6.4985	0.00282498	0.00623535	ABSDF0316	hypothetical protein	NA
ABSDF2214	-0.270858	6.77589	0.0028321	0.0062469	ABSDF2214	acetyl-CoA acetyltransferase	NA
ABSDF1066	0.598194	2.96264	0.00287231	0.00633136	ABSDF1066	hypothetical protein	NA
ABSDF0374	0.595882	3.79687	0.00292678	0.00644712	ABSDF0374;pseudo=true	pseudo	NA
ABSDF3128	-0.291403	5.94751	0.00292916	0.00644806	ABSDF3128	ferrochelatase	hemH
ABSDF2538	-0.242452	9.75574	0.00295781	0.0065068	ABSDF2538	negative regulator of ferric iron uptake	fur
ABSDF1264	0.210201	9.91111	0.0029837	0.00655938	ABSDF1264	RNA polymerase factor sigma-32	rpoH
ABSDF2710	-0.275784	8.72328	0.00299189	0.00657301	ABSDF2710	NADH dehydrogenase I subunit F	nuoF
ABSDF1555	0.296305	6.03052	0.00300829	0.00660464	ABSDF1555	hypothetical protein	NA
ABSDF1081	0.268264	6.42554	0.00301497	0.0066149	ABSDF1081;pseudo=true	pseudo	NA
ABSDF0925	-0.293125	5.66559	0.00303771	0.00666038	ABSDF0925	signal peptide	NA
ABSDF0555	0.262513	7.07394	0.00306989	0.00672646	ABSDF0555	hypothetical protein	NA
ABSDF0456	-0.23676	8.13186	0.00307469	0.00673251	ABSDF0456	integral membrane protein transporter	NA
ABSDF0501	-0.462584	4.36878	0.00307849	0.00673637	ABSDF0501	acyl-CoA thioester hydrolase	NA
ABSDF1117	-0.217148	7.30767	0.00311465	0.00681098	ABSDF1117	DNA mismatch repair protein MutS	mutS
ABSDF2981	-0.225698	7.58371	0.00313395	0.00684865	ABSDF2981	minor lipoprotein	NA
ABSDF2711	-0.244406	7.54529	0.00319624	0.00698015	ABSDF2711	NADH dehydrogenase subunit E	nuoE
ABSDF0285	-0.307013	6.86037	0.00323565	0.00706154	ABSDF0285	UDP-N-acetylmuramoylalanyl-D-glutamate-2 6-diaminopimelate ligase	murE
ABSDF1523	-0.493434	3.86901	0.00325389	0.00709665	ABSDF1523	nitrate reductase electron transfer subunit and nitrite reductase small subunit	NA
ABSDF2815	-0.294959	5.97886	0.00328025	0.00714803	ABSDF2815	hypothetical protein	NA
ABSDF1584	0.521869	3.90053	0.00328177	0.00714803	ABSDF1584;pseudo=true	pseudo	NA
ABSDF0896	0.279771	6.13674	0.00330642	0.00719697	ABSDF0896	chromosomal replication initiator DnaA-type	NA
ABSDF1245	0.355507	5.05855	0.00337675	0.00734521	ABSDF1245	hypothetical protein	NA
ABSDF0685	-0.229313	10.6874	0.00338674	0.00736209	ABSDF0685	hypothetical protein	NA
ABSDF3050	0.56353	3.47129	0.00342911	0.0074493	ABSDF3050	hypothetical protein	NA
ABSDF1763	0.601787	2.53199	0.00346342	0.00751888	ABSDF1763	hypothetical protein	NA
ABSDF1817	-0.243285	9.37109	0.00348313	0.00755669	ABSDF1817	malate synthase G	glcB
ABSDF1855	-0.351834	5.37697	0.00350898	0.00760779	ABSDF1855	hypothetical protein	NA
ABSDF1256	0.602013	3.00875	0.00351529	0.00761646	ABSDF1256;pseudo=true	pseudo	NA
ABSDF3581	-0.241733	7.96732	0.00352557	0.00763372	ABSDF3581	imidazolonepropionase	hutI
ABSDF1546	0.780233	1.35106	0.00353869	0.00765712	ABSDF1546	hypothetical protein	NA
ABSDF1421	0.43285	4.41514	0.00354892	0.00767422	ABSDF1421	hypothetical protein	NA
ABSDF2185	0.509673	3.64475	0.00357464	0.00772477	ABSDF2185	nitrate transport protein NasF	NA
ABSDF3601	0.66513	2.35212	0.00359005	0.00775301	ABSDF3601;pseudo=true	pseudo	NA
ABSDF2524	-0.434503	4.46681	0.0035981	0.00776532	ABSDF2524	hypothetical protein	NA
ABSDF0560	0.764283	2.54711	0.0036254	0.00781913	ABSDF0560;pseudo=true	pseudo	NA
ABSDF3136	0.382231	5.0094	0.00365273	0.00787293	ABSDF3136	small ubiquitous protein required for normal growth	sirA
ABSDF3561	0.240838	7.24405	0.00368461	0.00793645	ABSDF3561	DNA methylase M host modification	hsdM
ABSDF0677	-0.233912	8.62259	0.00370594	0.00797718	ABSDF0677	aspartyl glutamyl-tRNA amidotransferase subunit B	gatB
ABSDF3066	0.207817	9.29766	0.00371259	0.0079863	ABSDF3066	hypothetical protein	NA
ABSDF1341	-0.379333	5.16385	0.00379439	0.00815695	ABSDF1341	hypothetical protein	NA
ABSDF0363	0.366107	4.94223	0.00385492	0.00828168	ABSDF0363	alkaline protease	NA
ABSDF1079	-0.196957	8.04701	0.00388989	0.00834645	ABSDF1079	glutamate-1-semialdehyde aminotransferase	hemL
ABSDF0799	0.654556	3.06892	0.00389012	0.00834645	ABSDF0799	hypothetical protein	NA
ABSDF3646	-0.214371	7.54226	0.00394077	0.00844962	ABSDF3646	hypothetical protein	NA
ABSDF3159	-0.280299	6.92125	0.0039452	0.00845362	ABSDF3159	exonuclease V subunit beta	recB
ABSDF1798	-0.583433	3.5857	0.00395032	0.00845911	ABSDF1798	hypothetical protein	NA
ABSDF0245	0.339244	5.74274	0.00398112	0.00851955	ABSDF0245;pseudo=true	pseudo	NA
ABSDF0947	-2.01011	4.30959	0.00401593	0.00858846	ABSDF0947	IS982 family transposase	NA
ABSDF2022	0.702371	1.94639	0.00405339	0.00865813	ABSDF2022	beta-ketoadipyl CoA thiolase	pcaF
ABSDF_tRNA36	-0.43459	5.05783	0.00405374	0.00865813	ABSDF_tRNA36	tRNA-Met	NA
ABSDF2578	0.41061	5.12251	0.00413963	0.00883585	ABSDF2578	hypothetical protein	NA
ABSDF2518	0.254757	6.28281	0.00419037	0.00893838	ABSDF2518	gamma-glutamyltranspeptidase	ggt
ABSDF1996	-0.373981	5.20664	0.00421193	0.00897855	ABSDF1996	catechol 1 2-dioxygenase	catA
ABSDF3251	0.395539	4.60516	0.00448105	0.00954608	ABSDF3251;pseudo=true	pseudo	trpE
ABSDF1203	-0.233842	10.8442	0.00462573	0.00984795	ABSDF1203	elongation factor Ts	tsf
ABSDF0554	-0.222366	11.2204	0.0046305	0.00985174	ABSDF0554	fatty acid desaturase	NA
ABSDF0635	-0.261913	6.23748	0.00465025	0.00988739	ABSDF0635	nodulation protein	nolF
ABSDF1734	0.200875	7.3153	0.00474057	0.010073	ABSDF1734	uracil-DNA glycosylase	ung
ABSDF2719	0.235375	8.55726	0.00478328	0.0101572	ABSDF2719	OmpR family response regulator	NA
ABSDF0470	0.272915	6.57337	0.00482246	0.0102338	ABSDF0470	tryptophan repressor binding protein	wrbA
ABSDF2677	0.1969	9.22642	0.00483154	0.0102465	ABSDF2677	hypothetical protein	NA
ABSDF0988	0.484554	3.82935	0.00492416	0.0104362	ABSDF0988;pseudo=true	pseudo	phrB
ABSDF0168	-0.217702	11.9836	0.00492978	0.0104414	ABSDF0168	F0F1 ATP synthase subunit alpha	atpA
ABSDF0540	0.499543	3.76093	0.0049427	0.0104621	ABSDF0540	hypothetical protein	NA
ABSDF1293	0.272752	5.77213	0.00497275	0.0105176	ABSDF1293;pseudo=true	pseudo	NA
ABSDF2880	0.57347	2.83322	0.0049753	0.0105176	ABSDF2880;pseudo=true	pseudo	NA
ABSDF3455	0.39939	5.04002	0.00498373	0.0105287	ABSDF3455;pseudo=true	pseudo	NA
ABSDF1455	0.440976	4.18181	0.00499277	0.010541	ABSDF1455	IS5 family transposase	NA
ABSDF3348	0.307089	5.51059	0.00502381	0.0105998	ABSDF3348	LysE family efflux protein	NA
ABSDF3252	0.5576	3.42337	0.00506692	0.0106839	ABSDF3252;pseudo=true	pseudo	trpE
ABSDF1704	0.529512	3.40968	0.00510486	0.010757	ABSDF1704	amino acid permease	NA
ABSDF2647	-0.298607	5.99941	0.00516253	0.0108716	ABSDF2647	hypothetical protein	NA
ABSDF0289	0.60578	2.75487	0.0051659	0.0108718	ABSDF0289	IS982 family transposase	NA
ABSDF3173	-0.209011	7.50565	0.00528075	0.0111064	ABSDF3173	monovalent cation H antiporter subunit A	phaAB
ABSDF0835	0.535152	3.1339	0.00537684	0.0113013	ABSDF0835;pseudo=true	pseudo	NA
ABSDF1693	-0.384535	5.07989	0.0054385	0.0114236	ABSDF1693	regulatory protein	recX
ABSDF3467	-0.195337	10.8137	0.00552197	0.0115916	ABSDF3467	cell division protein FtsZ	ftsZ
ABSDF3214	-0.243395	6.81627	0.00556435	0.0116731	ABSDF3214	CDP-diacylglycerol--glycerol-3-phosphate 3-phosphatidyltransferase	pgsA
ABSDF0498	0.459999	4.00319	0.00558895	0.0117173	ABSDF0498	hypothetical protein	NA
ABSDF1622	0.270763	5.95582	0.00560009	0.0117332	ABSDF1622	hypothetical protein	NA
ABSDF1616	0.416789	4.3727	0.00565989	0.011851	ABSDF1616	hypothetical protein	NA
ABSDF0485	-0.322705	5.34367	0.00573094	0.0119916	ABSDF0485	hypothetical protein	NA
ABSDF0012	-0.261741	9.02953	0.00573468	0.0119916	ABSDF0012	iron-sulfur cluster insertion protein ErpA	NA
ABSDF1836	-0.524042	3.51978	0.00573797	0.0119916	ABSDF1836	hypothetical protein	NA
ABSDF2419	-0.22681	7.01159	0.00578405	0.0120803	ABSDF2419	lipase	lip1
ABSDF0319	-0.234277	6.56893	0.00582621	0.0121606	ABSDF0319	hypothetical protein	NA
ABSDF1983	0.307705	5.61559	0.00583468	0.0121706	ABSDF1983	pyrroloquinoline quinone biosynthesis protein PqqE	pqqE
ABSDF1463	-0.532965	3.1736	0.00593274	0.0123674	ABSDF1463	multidrug ABC transporter	NA
ABSDF3637	-0.286507	5.75474	0.0060331	0.0125686	ABSDF3637	hypothetical protein	NA
ABSDF0446	-0.234471	11.3729	0.00606045	0.0126177	ABSDF0446	30S ribosomal protein S11	rpsK
ABSDF1100	-0.276728	6.78098	0.00608208	0.0126547	ABSDF1100	phosphate ABC transporter substrate-binding protein	NA
ABSDF3582	-0.217111	9.62852	0.00611512	0.0127154	ABSDF3582	histidine transport protein	NA
ABSDF2918	0.770502	1.25445	0.00612515	0.0127283	ABSDF2918;pseudo=true	pseudo	NA
ABSDF2663	-0.313511	5.39489	0.00614156	0.0127544	ABSDF2663	hypothetical protein	NA
ABSDF1288	0.475059	4.10493	0.00617287	0.0128113	ABSDF1288	hypothetical protein	NA
ABSDF2502	0.705924	1.56733	0.00631283	0.0130936	ABSDF2502	bacteriophage regulatory protein	NA
ABSDF0567	0.516699	3.89878	0.00634298	0.0131478	ABSDF0567;pseudo=true	pseudo	NA
ABSDF2986	-0.323444	9.12841	0.00634876	0.0131516	ABSDF2986	NADH-dependent enoyl-ACP reductase	fabI
ABSDF0500	-0.433765	4.02813	0.00637427	0.0131961	ABSDF0500;pseudo=true	pseudo	thi3
ABSDF1698	0.435573	4.35072	0.00638304	0.0132018	ABSDF1698	signal peptide	NA
ABSDF2639	-0.23064	9.64293	0.00638502	0.0132018	ABSDF2639	acyl carrier protein ACP	acpP
ABSDF1662	-0.398902	4.60378	0.00641081	0.0132469	ABSDF1662	hypothetical protein	NA
ABSDF0333	0.270795	6.42181	0.00649389	0.0134102	ABSDF0333	tRNA pseudouridine synthase B	truB
ABSDF2398	0.412752	5.13795	0.00651841	0.0134524	ABSDF2398	hypothetical protein	NA
ABSDF3166	-0.282064	7.16521	0.00654645	0.0134988	ABSDF3166	ubiquinone biosynthetic 2-octaprenylphenol hydroxylase	ubiB
ABSDF3046	0.318352	5.27918	0.00654909	0.0134988	ABSDF3046	hypothetical protein	NA
ABSDF2579	-0.19769	9.71832	0.00657863	0.0135512	ABSDF2579	dioxygenase subunit beta	NA
ABSDF2155	-0.753901	1.61799	0.00661839	0.0136187	ABSDF2155	IS982 family transposase	NA
ABSDF0170	-0.2286	11.8798	0.00661965	0.0136187	ABSDF0170	F0F1 ATP synthase subunit beta	atpD
ABSDF0269	-0.194277	7.31074	0.00664286	0.013658	ABSDF0269	hypothetical protein	NA
ABSDF3323	0.308191	6.02066	0.00666676	0.0136986	ABSDF3323	hypothetical protein	NA
ABSDF0846	-0.261599	5.84347	0.00668808	0.0137339	ABSDF0846	DNA repair protein RadA	radA
ABSDF0372	-0.198618	7.75628	0.00673957	0.013831	ABSDF0372	glycyl-tRNA synthetase subunit alpha	glyQ
ABSDF2809	0.325764	5.36957	0.0067783	0.0139018	ABSDF2809	methylated-DNA--protein-cysteine methyltransferase	ogt
ABSDF2028	0.816444	1.33229	0.00680387	0.0139456	ABSDF2028	IS5 family transposase	NA
ABSDF2530	0.370713	4.84757	0.00683721	0.0140044	ABSDF2530	hypothetical protein	NA
ABSDF0282	0.19798	8.02587	0.00684323	0.0140044	ABSDF0282	S-adenosyl-methyltransferase MraW	mraW
ABSDF1093.1	0.563553	2.68762	0.00684527	0.0140044	ABSDF1093.1;pseudo=true	pseudo	NA
ABSDF0858	-0.269439	10.0666	0.00686568	0.0140374	ABSDF0858	electron transfer flavoprotein subunit beta	etfB
ABSDF3425	0.604217	2.61055	0.00710106	0.0145097	ABSDF3425;pseudo=true	pseudo	NA
ABSDF0662	-0.553441	3.08505	0.00722093	0.0147455	ABSDF0662;pseudo=true	pseudo	NA
ABSDF1979	1.00277	3.3304	0.0072509	0.0147976	ABSDF1979	coenzyme PQQ synthesis protein PqqA	pqqA
ABSDF3365	0.399589	5.26335	0.00729038	0.014869	ABSDF3365;pseudo=true	pseudo	NA
ABSDF_tRNA43	-0.337824	5.38921	0.00730163	0.0148827	ABSDF_tRNA43	tRNA-Arg	NA
ABSDF0665	0.335727	5.2369	0.00731842	0.0149077	ABSDF0665	hypothetical protein	NA
ABSDF0989	-0.244535	10.9219	0.00736283	0.014989	ABSDF0989	FKBP-type peptidyl-prolyl cis-trans isomerase	slyD
ABSDF_23S_4	-1.40576	1.97963	0.00743232	0.0151211	ABSDF_23S_4	ribosomal RNA 23S	NA
ABSDF1111	0.419245	4.22004	0.00746849	0.0151853	ABSDF1111	acyltransferase	NA
ABSDF2189	0.203878	7.68631	0.00752266	0.0152861	ABSDF2189	biotin carboxyl carrier protein of acetyl-CoA carboxylase BCCP	accB
ABSDF3141	0.573241	2.21024	0.00760489	0.0154436	ABSDF3141	IS5 family transposase	NA
ABSDF1089	-0.222978	9.41405	0.00768716	0.0156011	ABSDF1089	fatty acid desaturase	NA
ABSDF0815	0.380439	5.16308	0.007717	0.0156496	ABSDF0815;pseudo=true	pseudo	NA
ABSDF_23S_1	-1.18372	1.9155	0.00772051	0.0156496	ABSDF_23S_1	ribosomal RNA 23S	NA
ABSDF2364	-0.221106	9.02501	0.0077971	0.0157951	ABSDF2364	adenylate kinase	adk
ABSDF3064	-0.268782	7.79951	0.00784111	0.0158745	ABSDF3064	50S ribosomal protein L33	rpmG
ABSDF1093.5	0.252961	6.29265	0.00788934	0.0159624	ABSDF1093.5;pseudo=true	pseudo	NA
ABSDF1638	-0.208846	9.47454	0.00795459	0.0160845	ABSDF1638	aldehyde dehydrogenase	ald1
ABSDF3069	-0.306493	5.28428	0.00798244	0.016131	ABSDF3069	RNA-binding protein	NA
ABSDF2433	0.267667	5.75443	0.00799559	0.0161477	ABSDF2433	hypothetical protein	NA
ABSDF1073	-0.363679	4.55232	0.00800897	0.0161648	ABSDF1073	hypothetical protein	NA
ABSDF0349	0.24009	6.25998	0.00804562	0.0162289	ABSDF0349	hypothetical protein	NA
ABSDF2690	0.331508	5.05276	0.00805181	0.0162314	ABSDF2690	MFS family transporter	NA
ABSDF2905	-0.246916	10.2507	0.00809697	0.0163125	ABSDF2905	hypothetical protein	NA
ABSDF1743	0.984592	1.61508	0.00812942	0.0163679	ABSDF1743	IS5 family transposase	NA
ABSDF2008	0.579589	2.49341	0.00815625	0.0164119	ABSDF2008	hypothetical protein	NA
ABSDF2031	0.444076	3.90756	0.00821893	0.016528	ABSDF2031;pseudo=true	pseudo	NA
ABSDF2744	-0.234537	9.79869	0.00828212	0.0166449	ABSDF2744	glutaryl-CoA dehydrogenase	gcdH
ABSDF1318	0.483046	3.66204	0.00829571	0.0166621	ABSDF1318	hypothetical protein	NA
ABSDF_tRNA12	0.516326	3.1976	0.00832147	0.0167037	ABSDF_tRNA12	tRNA-Leu	NA
ABSDF1936	0.450267	3.8695	0.00834508	0.0167409	ABSDF1936	transcriptional regulator	NA
ABSDF2011	-0.258116	5.72418	0.00838531	0.0168113	ABSDF2011	quinate shikimate dehydrogenase	quiA
ABSDF2819	0.427204	4.07889	0.00846696	0.0169594	ABSDF2819;pseudo=true	pseudo	NA
ABSDF3119	-0.192147	7.4877	0.00847412	0.0169594	ABSDF3119	hypothetical protein	NA
ABSDF0017	0.253993	5.99518	0.00847457	0.0169594	ABSDF0017;pseudo=true	pseudo	NA
ABSDF2893	0.202605	7.33439	0.00849463	0.0169893	ABSDF2893	general secretion pathway protein E	xcpR
ABSDF0758	-0.289734	5.54423	0.00850549	0.0170007	ABSDF0758	lipoate-protein ligase B	lipB
ABSDF2873	0.287522	5.51425	0.00853154	0.0170424	ABSDF2873	hypothetical protein	NA
ABSDF0308	0.190186	7.5255	0.00855337	0.0170736	ABSDF0308	hypothetical protein	NA
ABSDF3603	0.52484	2.83412	0.00855749	0.0170736	ABSDF3603	IS5 family transposase	NA
ABSDF1319	0.41517	4.45605	0.00859654	0.0171412	ABSDF1319	hypothetical protein	NA
ABSDF1472	1.24882	2.65044	0.00873719	0.0174111	ABSDF1472	IS982 family transposase	NA
ABSDF0230	0.575056	2.55484	0.00875602	0.0174381	ABSDF0230;pseudo=true	pseudo	NA
ABSDF3604	-0.338649	4.89524	0.00885719	0.017629	ABSDF3604	transporter sodium bile acid transporter family protein	NA
ABSDF3157	0.357971	5.16062	0.00895804	0.0178189	ABSDF3157	hypothetical protein	NA
ABSDF2021	0.351529	4.65316	0.00904032	0.0179718	ABSDF2021	3-carboxy-cis cis-muconate cycloisomerase	pcaB
ABSDF2935	-0.221277	6.76649	0.00905495	0.01799	ABSDF2935	polyA polymerase I PAP	pcnB
ABSDF1839	0.380971	4.26208	0.00907963	0.0180282	ABSDF1839;pseudo=true	pseudo	NA
ABSDF1634	0.523016	2.98779	0.00911452	0.0180866	ABSDF1634;pseudo=true	pseudo	NA
ABSDF0506	-0.325631	5.31698	0.0091337	0.0181138	ABSDF0506	hypothetical protein	NA
ABSDF3010	0.200727	8.78511	0.00913952	0.0181145	ABSDF3010	carboxy-terminal protease for penicillin-binding protein	prc
ABSDF2240	0.241264	8.96018	0.00922912	0.0182811	ABSDF2240	ClpA B-type chaperone	NA
ABSDF0196	0.62479	2.58427	0.00926267	0.0183365	ABSDF0196;pseudo=true	pseudo	NA
ABSDF3559	0.454591	3.88527	0.00929268	0.0183849	ABSDF3559	hypothetical protein	NA
ABSDF2346	0.304144	5.61526	0.00930702	0.0184023	ABSDF2346	signal peptide	NA
ABSDF1572	-0.27577	8.10144	0.00931811	0.0184132	ABSDF1572	cytochrome o ubiquinol oxidase subunit IV	cyoD
ABSDF2253	0.573467	3.0544	0.0093663	0.0184973	ABSDF2253	IS5 family transposase	NA
ABSDF1090	0.401914	4.0796	0.00939621	0.0185453	ABSDF1090	NADPH oxidoreductase	NA
ABSDF1953	0.653503	2.19421	0.00953274	0.0188035	ABSDF1953	iron ABC transporter substrate-binding protein	NA
ABSDF2231	0.490516	3.66665	0.00957914	0.0188838	ABSDF2231	MFS superfamily cyanate transport protein	NA
ABSDF2962	0.362291	4.60115	0.00959002	0.0188939	ABSDF2962	NADP-binding protein	NA
ABSDF2924	-0.210314	7.15229	0.00961548	0.0189328	ABSDF2924	acyl-CoA synthetase	NA
ABSDF0664	1.39851	4.75342	0.00964935	0.0189829	ABSDF0664	IS982 family transposase	NA
ABSDF2707	-0.22415	8.43295	0.00965244	0.0189829	ABSDF2707	NADH dehydrogenase subunit I	nuoI
ABSDF2555	0.189368	8.29199	0.00970401	0.019073	ABSDF2555	cell division inhibitor inhibits ftsZ ring formation	minC
ABSDF0552	0.226802	6.86271	0.00973162	0.0191159	ABSDF0552	OmpR family transcriptional regulator	baeR
ABSDF_misc_RNA_3	-0.478663	3.71	0.00975402	0.0191485	ABSDF_misc_RNA_3	NA	NA
ABSDF2569	-0.231217	12.5083	0.009784	0.0191959	ABSDF2569	30S ribosomal protein S7	rpsG
ABSDF3074	-0.221036	6.83064	0.00985527	0.0193243	ABSDF3074	hypothetical protein	NA
ABSDF_tRNA32	-0.296902	5.43563	0.00989615	0.0193929	ABSDF_tRNA32	tRNA-Gly	NA
ABSDF1342	-0.187576	8.22925	0.00992334	0.0194347	ABSDF1342	hypothetical protein	NA
ABSDF0137	0.248217	6.33084	0.00994935	0.0194741	ABSDF0137	hypothetical protein	NA
ABSDF2541	-0.205909	7.24847	0.0100382	0.0196363	ABSDF2541	hypothetical protein	NA
ABSDF0031	0.229343	6.27572	0.0101333	0.0198107	ABSDF0031	TetR AcrR family transcriptional regulator	NA
ABSDF3430	-0.222549	8.16574	0.0101407	0.0198134	ABSDF3430	hypothetical protein	NA
ABSDF_tRNA9	-0.607423	3.26909	0.0101627	0.0198446	ABSDF_tRNA9	tRNA-Arg	NA
ABSDF3130	0.680206	1.82872	0.0101697	0.0198465	ABSDF3130;pseudo=true	pseudo	NA
ABSDF1735	-0.194274	7.57816	0.0103319	0.0201512	ABSDF1735	enoyl-CoA hydratase isomerase	NA
ABSDF0851	-0.220727	7.43145	0.0104554	0.02038	ABSDF0851	diaminopimelate epimerase	dapF
ABSDF0445	-0.189305	11.3152	0.0106147	0.0206713	ABSDF0445	30S ribosomal protein S13	rpsM
ABSDF3525	0.322191	5.43053	0.0106174	0.0206713	ABSDF3525;pseudo=true	pseudo	NA
ABSDF0529	0.276112	5.59754	0.0108069	0.0210279	ABSDF0529	lipopolysaccharide core biosynthesis glycosyl transferase LpsC	NA
ABSDF3417	0.627865	1.69073	0.0108457	0.021091	ABSDF3417	IS5 family transposase	NA
ABSDF0571	-0.34111	4.62686	0.0108936	0.0211717	ABSDF0571	AraC family transcriptional regulator	NA
ABSDF1167	0.211937	7.23164	0.0109033	0.021178	ABSDF1167	aminopeptidase NPEPN	NA
ABSDF_tRNA33	-0.247481	7.48945	0.010951	0.0212582	ABSDF_tRNA33	tRNA-Thr	NA
ABSDF2765	-0.534234	3.00935	0.0109972	0.0213353	ABSDF2765	hypothetical protein	NA
ABSDF2357	-0.210072	12.7371	0.0110679	0.02146	ABSDF2357	DNA-binding ATP-dependent protease La	lon
ABSDF1238	0.56047	2.56541	0.0110852	0.0214809	ABSDF1238;pseudo=true	pseudo	NA
ABSDF0115	-0.475169	3.41568	0.0111217	0.0215389	ABSDF0115	branched chain amino acid ABC transporter	lrp
ABSDF1694	-0.200698	10.9931	0.0111502	0.0215815	ABSDF1694	recombinase A	recA
ABSDF1915	-0.217998	7.94458	0.0112264	0.0217162	ABSDF1915	recombination protein RecR	recR
ABSDF2387	-0.319239	4.99803	0.0112584	0.0217653	ABSDF2387;pseudo=true	pseudo	citN
ABSDF0274	0.841676	1.96061	0.0112664	0.021768	ABSDF0274;pseudo=true	pseudo	NA
ABSDF0205	-0.179007	8.69306	0.0113241	0.0218667	ABSDF0205	hypothetical protein	NA
ABSDF0006	0.341907	4.99098	0.0113413	0.0218826	ABSDF0006	DedA family protein	NA
ABSDF1804	-0.202608	7.15019	0.0113487	0.0218826	ABSDF1804	bacteriophage protein	NA
ABSDF3678	0.369842	4.40716	0.0113572	0.0218826	ABSDF3678	hypothetical protein	NA
ABSDF3140	0.636092	2.14687	0.0113588	0.0218826	ABSDF3140	hypothetical protein	NA
ABSDF1093.4	0.224776	11.3529	0.0114185	0.0219847	ABSDF1093.4	L-2 4-diaminobutyrate decarboxylase	ddc
ABSDF2983	0.182424	8.14416	0.0115609	0.0222344	ABSDF2983	HlyD family secretion protein	NA
ABSDF1130	0.317251	5.04354	0.0115616	0.0222344	ABSDF1130	survival protein acid phosphatase	surE
ABSDF2228	0.177506	7.97232	0.0115778	0.0222525	ABSDF2228	hypothetical protein	NA
ABSDF_tRNA59	-0.560537	2.22826	0.0116086	0.0222987	ABSDF_tRNA59	tRNA-Ala	NA
ABSDF1645	-0.243432	6.45517	0.0117182	0.0224963	ABSDF1645	hypothetical protein	NA
ABSDF0346	-0.273285	6.44799	0.0119191	0.0228686	ABSDF0346	partition-like protein	NA
ABSDF0942	0.237678	6.01464	0.0120067	0.0230232	ABSDF0942	hypothetical protein	NA
ABSDF3037	0.947589	1.8814	0.012018	0.0230316	ABSDF3037;pseudo=true	pseudo	NA
ABSDF3377	0.246582	6.13375	0.0120277	0.0230368	ABSDF3377	methyltransferase	NA
ABSDF1426	-0.208977	7.84033	0.0121017	0.0231651	ABSDF1426	transporter	NA
ABSDF3187	0.182239	7.92661	0.0122304	0.0233978	ABSDF3187	triosephosphate isomerase	tpiA
ABSDF0450	0.202398	10.7686	0.0122579	0.0234369	ABSDF0450	flavin-binding family monooxygenase	NA
ABSDF0984	-0.292245	5.33421	0.0124369	0.0237653	ABSDF0984	hypothetical protein	NA
ABSDF2523	-0.2319	7.08586	0.0124637	0.0238029	ABSDF2523;pseudo=true	pseudo	emrA
ABSDF0461	-0.18237	8.53124	0.0125079	0.0238735	ABSDF0461	exoribonuclease R	rnr
ABSDF0769	0.299805	5.44068	0.0125598	0.0239586	ABSDF0769	hypothetical protein	NA
ABSDF3616	0.484035	3.5816	0.0126339	0.024086	ABSDF3616	IS982 family transposase	NA
ABSDF1176	0.25105	6.1165	0.0126562	0.0241147	ABSDF1176;pseudo=true	pseudo	NA
ABSDF0149	0.231072	6.42516	0.0126844	0.0241545	ABSDF0149	hypothetical protein	NA
ABSDF0221	0.336506	5.22509	0.0128359	0.0244288	ABSDF0221	hypothetical protein	NA
ABSDF1982	0.451224	3.69828	0.0128757	0.0244906	ABSDF1982	pyrroloquinoline quinone biosynthesis protein PqqD	pqqD
ABSDF1934	-0.317546	5.20239	0.0129012	0.0245249	ABSDF1934	R R-butanediol dehydrogenase	NA
ABSDF2229	0.434001	3.89696	0.0129673	0.0246364	ABSDF2229	IS5 family transposase	NA
ABSDF1666	0.626122	1.89546	0.013038	0.0247564	ABSDF1666	hypothetical protein	NA
ABSDF3199	0.284029	5.38742	0.0130992	0.0248583	ABSDF3199	hypothetical protein	NA
ABSDF1640	-0.228043	6.4319	0.0131466	0.0249339	ABSDF1640	hypothetical protein	NA
ABSDF1248	-0.326818	5.20595	0.0132375	0.0250919	ABSDF1248;pseudo=true	pseudo	dctA
ABSDF2770	0.527806	2.15878	0.0132455	0.0250927	ABSDF2770	IS5 family transposase	NA
ABSDF0232	0.325938	5.2233	0.0132739	0.0251321	ABSDF0232;pseudo=true	pseudo	NA
ABSDF1585	0.290403	5.38735	0.0133019	0.0251707	ABSDF1585	hypothetical protein	NA
ABSDF0350	0.4289	4.02714	0.013336	0.0252207	ABSDF0350;pseudo=true	pseudo	NA
ABSDF1591	0.235308	6.60675	0.0134705	0.0254606	ABSDF1591	acetyl-CoA synthetase AMP-fatty acid ligase	NA
ABSDF1125	-0.283664	5.6663	0.0135564	0.0256083	ABSDF1125	Nudix hydrolase	NA
ABSDF0283	0.254975	5.86667	0.0136239	0.025721	ABSDF0283	cell division protein in growth at septum	ftsL
ABSDF2353	0.398769	4.09255	0.013674	0.0258009	ABSDF2353	ligase	NA
ABSDF0142	0.391965	4.33698	0.0137103	0.0258546	ABSDF0142	hypothetical protein	NA
ABSDF3087	0.40806	3.97105	0.0137281	0.0258735	ABSDF3087;pseudo=true	pseudo	NA
ABSDF3090	-0.310119	5.06875	0.0137592	0.0259172	ABSDF3090	tRNA pseudouridine synthase A	truA
ABSDF1241	0.225348	6.64643	0.0137855	0.0259519	ABSDF1241	hypothetical protein	NA
ABSDF2348	-0.320056	5.30828	0.0138923	0.0261382	ABSDF2348	paraquat-inducible protein A part 2	pqiA-2
ABSDF2974	0.227254	6.26188	0.0139128	0.0261512	ABSDF2974;pseudo=true	pseudo	NA
ABSDF1869	-0.456782	3.95423	0.0139151	0.0261512	ABSDF1869	hypothetical protein	NA
ABSDF0392	0.738945	1.24719	0.0139467	0.0261957	ABSDF0392	IS982 family transposase	NA
ABSDF3022	0.331205	4.86371	0.0140719	0.0264159	ABSDF3022	IS5 family transposase	NA
ABSDF0804	0.310542	5.06861	0.01436	0.0269414	ABSDF0804	hypothetical protein	NA
ABSDF1723	0.264253	6.05361	0.0144639	0.0271208	ABSDF1723	tetraacyldisaccharide 4-kinase	lpxK
ABSDF0299	0.465631	3.30232	0.0145834	0.0273294	ABSDF0299;pseudo=true	pseudo	NA
ABSDF0449	-0.222882	10.9548	0.0146676	0.0274716	ABSDF0449	50S ribosomal protein L17	rplQ
ABSDF0725	0.446424	3.46503	0.0146889	0.0274958	ABSDF0725;pseudo=true	pseudo	NA
ABSDF1412	0.709588	0.947329	0.0147843	0.0276589	ABSDF1412;pseudo=true	pseudo	NA
ABSDF2268	0.700312	1.48529	0.0148731	0.0278091	ABSDF2268	IS982 family transposase	NA
ABSDF2261	0.54828	2.15898	0.0149631	0.0279616	ABSDF2261	IS982 family transposase	NA
ABSDF3481	-0.216613	6.30146	0.0150028	0.0280199	ABSDF3481	catabolite repression control protein	crc
ABSDF1222	-0.554072	2.34937	0.0150309	0.0280566	ABSDF1222;pseudo=true	pseudo	NA
ABSDF2651	-0.30254	4.98645	0.0153041	0.0285504	ABSDF2651	biotin biosynthesis protein BioC	NA
ABSDF2137	0.402393	4.08486	0.0154303	0.0287696	ABSDF2137	LysR family transcriptional regulator	NA
ABSDF1678	0.236062	6.37061	0.0154498	0.0287896	ABSDF1678	sensory kinase soluble in two-component regulatory system	glnL
ABSDF3392	-0.179684	9.48442	0.0159465	0.0296755	ABSDF3392	ssDNA-binding protein controls activity of RecBCD nuclease	ssb
ABSDF2705	-0.221743	7.20903	0.0159509	0.0296755	ABSDF2705	NADH-quinone oxidoreductase subunit K	nuoK
ABSDF0672	0.23244	6.09251	0.0159521	0.0296755	ABSDF0672	transporter	sbmA
ABSDF_tRNA57	0.650314	1.45622	0.0160356	0.029807	ABSDF_tRNA57	tRNA-Leu	NA
ABSDF1718	-0.178347	7.51464	0.0160409	0.029807	ABSDF1718	chromosome partitioning protein	soj
ABSDF_23S_2	-0.854229	2.73706	0.016083	0.0298685	ABSDF_23S_2	ribosomal RNA 23S	NA
ABSDF1156	0.674039	1.22891	0.0161028	0.0298884	ABSDF1156	IS982 family transposase	NA
ABSDF2929	-0.24562	6.97049	0.0161225	0.0299081	ABSDF2929	hypothetical protein	NA
ABSDF3501	0.231116	6.58062	0.016132	0.029909	ABSDF3501	short-chain dehydrogenase	NA
ABSDF0054	0.370194	4.32313	0.016165	0.0299533	ABSDF0054	phospholipase C	plc
ABSDF3216	-0.257639	6.48081	0.0162257	0.0300489	ABSDF3216	excinuclease ABC subunit C	uvrC
ABSDF3382	-0.467964	2.8645	0.0162543	0.030085	ABSDF3382;pseudo=true	pseudo	NA
ABSDF3649	-0.216266	6.5918	0.0163491	0.0302435	ABSDF3649	16S rRNA m5C967 SAM-dependent methyltransferase	sun
ABSDF3613	-0.21753	6.31286	0.0164235	0.0303641	ABSDF3613	recombination factor protein RarA	NA
ABSDF2708	-0.225538	9.22704	0.0166111	0.0306937	ABSDF2708	NADH dehydrogenase subunit H	nuoH
ABSDF1428	0.320317	4.75766	0.0166924	0.0308267	ABSDF1428	cytochrome	NA
ABSDF3595	-0.194027	8.95388	0.0167134	0.0308484	ABSDF3595	homogentisate 1 2-dioxygenase	NA
ABSDF0384	0.3164	4.75235	0.0167999	0.0309906	ABSDF0384;pseudo=true	pseudo	NA
ABSDF3667	-0.250412	9.8751	0.0168903	0.0311401	ABSDF3667	hypothetical protein	NA
ABSDF2244	-0.215582	9.61	0.0169842	0.0312957	ABSDF2244	hypothetical protein	NA
ABSDF1338	0.498632	2.61216	0.0169939	0.0312961	ABSDF1338	IS5 family transposase	NA
ABSDF3220	0.193446	11.7299	0.0172174	0.0316901	ABSDF3220	multifunctional fatty acid oxidation complex subunit alpha	fadB
ABSDF1469	0.498064	2.35519	0.0174135	0.0320331	ABSDF1469	acyltransferase	NA
ABSDF1429	0.179826	7.65046	0.017465	0.0321099	ABSDF1429	hypothetical protein	NA
ABSDF3009	-0.198615	6.80133	0.0175499	0.032248	ABSDF3009	glycosyl transferase family protein	NA
ABSDF_tRNA23	-0.592291	1.97248	0.0177097	0.0325237	ABSDF_tRNA23	tRNA-Gly	NA
ABSDF1937	-0.206601	7.1228	0.0178714	0.0328024	ABSDF1937	hypothetical protein	NA
ABSDF2110	0.46911	3.06984	0.0179626	0.0329515	ABSDF2110;pseudo=true	pseudo	NA
ABSDF2297	0.532425	3.15899	0.0180005	0.0330026	ABSDF2297;pseudo=true	pseudo	msrA
ABSDF1990	0.519829	2.46822	0.0181654	0.0332864	ABSDF1990	IS5 family transposase	NA
ABSDF1249	-0.219882	7.13786	0.0183201	0.0335513	ABSDF1249	acyl-CoA dehydrogenase	NA
ABSDF3191	0.440511	3.59271	0.0185496	0.0339527	ABSDF3191;pseudo=true	pseudo	pilB
ABSDF1637	0.321858	5.00876	0.0186888	0.0341886	ABSDF1637	transporter	NA
ABSDF_23S_5	-0.91186	2.14839	0.018742	0.0342496	ABSDF_23S_5	ribosomal RNA 23S	NA
ABSDF1799	-0.381344	4.01177	0.0187429	0.0342496	ABSDF1799	hypothetical protein	NA
ABSDF0376	0.494395	3.19008	0.0189293	0.034571	ABSDF0376;pseudo=true	pseudo	NA
ABSDF3564	0.285117	5.40966	0.0189481	0.0345863	ABSDF3564	transposon Tn7-like transposition protein	NA
ABSDF0011	0.242593	7.13707	0.0191793	0.034989	ABSDF0011	RND type efflux pump involved in aminoglycoside resistance	adeT
ABSDF2016	-0.477014	3.14621	0.0192916	0.0351744	ABSDF2016	protocatechuate 3 4-dioxygenase alpha chain 3 4-PCD	pcaG
ABSDF3026	0.235196	6.72718	0.019368	0.0352943	ABSDF3026	hypothetical protein	NA
ABSDF1380	0.19535	6.59295	0.0193925	0.0353194	ABSDF1380	2 4-dienoyl-CoA reductase	fadH
ABSDF3101	-0.277101	5.25108	0.0196915	0.0358442	ABSDF3101	haloacid dehalogenase-like family hydrolase	NA
ABSDF2700	-0.269595	5.32017	0.0197234	0.0358825	ABSDF2700	cold shock protein	NA
ABSDF2395	-0.346329	4.46897	0.0198187	0.036036	ABSDF2395	hypothetical protein	NA
ABSDF0913	0.404915	3.92474	0.0199387	0.0362343	ABSDF0913;pseudo=true	pseudo	NA
ABSDF0996	-0.20566	6.64438	0.020099	0.0365054	ABSDF0996	pseudouridine synthase	NA
ABSDF0721	-0.174408	9.7785	0.0201728	0.0366193	ABSDF0721	hypothetical protein	NA
ABSDF_tRNA18	-0.362406	4.5074	0.0204375	0.0370795	ABSDF_tRNA18	tRNA-Trp	NA
ABSDF2456	-0.512804	3.24905	0.020451	0.0370837	ABSDF2456	hypothetical protein	NA
ABSDF1542	0.401452	3.84407	0.0204705	0.0370986	ABSDF1542	chorismate mutase	aroQ
ABSDF2454	0.504179	2.43582	0.0206532	0.0374091	ABSDF2454	hypothetical protein	NA
ABSDF_tRNA24	-0.238041	7.2261	0.0207303	0.0375283	ABSDF_tRNA24	tRNA-Gln	NA
ABSDF0531	-0.26317	5.56859	0.0211287	0.0382253	ABSDF0531	hypothetical protein	NA
ABSDF0856	0.559813	2.29509	0.0211385	0.0382253	ABSDF0856;pseudo=true	pseudo	NA
ABSDF_16S_2	-0.89216	0.832011	0.0211719	0.0382647	ABSDF_16S_2	ribosomal RNA 16S	NA
ABSDF1047	-0.459679	2.90695	0.021246	0.0383776	ABSDF1047	bacteriophage protein	NA
ABSDF0238	-0.528637	1.92279	0.0212595	0.038381	ABSDF0238;pseudo=true	pseudo	NA
ABSDF1878	0.518653	2.02863	0.0213143	0.0384589	ABSDF1878;pseudo=true	pseudo	NA
ABSDF2767	-0.321209	4.88692	0.0213353	0.0384759	ABSDF2767;pseudo=true	pseudo	NA
ABSDF1228	-0.330622	4.80195	0.0214376	0.0386392	ABSDF1228	hypothetical protein	NA
ABSDF0827	0.300628	5.13592	0.021564	0.0388457	ABSDF0827	hypothetical protein	NA
ABSDF0186	-0.207422	7.28773	0.0216287	0.038941	ABSDF0186	hypothetical protein	NA
ABSDF0167	-0.170081	10.0656	0.0217038	0.0390551	ABSDF0167	F0F1 ATP synthase subunit delta	atpH
ABSDF3656	0.530156	2.95234	0.0217433	0.0391017	ABSDF3656	IS982 family transposase	NA
ABSDF0885	0.449529	3.16165	0.0217534	0.0391017	ABSDF0885;pseudo=true	pseudo	NA
ABSDF2420	-0.237297	6.0482	0.0223686	0.0401856	ABSDF2420	hypothetical protein	NA
ABSDF0824	0.449226	4.22815	0.0225969	0.0405736	ABSDF0824	IS982 family transposase	NA
ABSDF1102	-0.253786	6.01428	0.022616	0.0405859	ABSDF1102	high-affinity phosphate ABC transporter membrane protein	pstA
ABSDF0712	-0.174677	8.46393	0.0227518	0.0408075	ABSDF0712	aromatic amino acid APC transporter	aroP
ABSDF0256	0.252112	7.92053	0.0228994	0.0410499	ABSDF0256	fatty acyl-CoA reductase	acr1
ABSDF1714	0.158098	8.84837	0.0231249	0.0414315	ABSDF1714	organic solvent tolerance protein or increased membrane permeability protein	ostA
ABSDF2544	1.04352	2.66841	0.0234188	0.0419355	ABSDF2544	IS982 family transposase	NA
ABSDF2119	-0.17677	10.3939	0.0234551	0.0419777	ABSDF2119	transketolase	tkt
ABSDF1658	0.267414	5.55842	0.0236086	0.0422295	ABSDF1658	GntR family transcriptional regulator	NA
ABSDF0969	-0.184987	7.31547	0.0236409	0.0422644	ABSDF0969	hypothetical protein	NA
ABSDF0642	0.494274	2.66996	0.0236789	0.0423094	ABSDF0642;pseudo=true	pseudo	chpA
ABSDF1847	0.437494	3.16213	0.0238759	0.0426382	ABSDF1847;pseudo=true	pseudo	NA
ABSDF2885	-0.157453	7.76509	0.0240375	0.0429036	ABSDF2885	lipoprotein precursor VacJ transmembrane	NA
ABSDF2631	0.434124	3.68387	0.0241315	0.0430482	ABSDF2631;pseudo=true	pseudo	NA
ABSDF3469	-0.182303	7.71128	0.0241468	0.0430523	ABSDF3469	cell division protein in growth of wall at septum	ftsQ
ABSDF1876	0.481077	2.73428	0.024252	0.0432165	ABSDF1876	hypothetical protein	NA
ABSDF1815	0.409157	3.7466	0.0242854	0.0432526	ABSDF1815	hypothetical protein	NA
ABSDF0410	0.748769	1.01279	0.0246144	0.043815	ABSDF0410	IS982 family transposase	NA
ABSDF0101	0.513294	2.23715	0.0248347	0.0441833	ABSDF0101	IS5 family transposase	NA
ABSDF3322	0.322322	5.43033	0.0248628	0.0442094	ABSDF3322	hypothetical protein	NA
ABSDF2443	0.366839	4.69473	0.0249122	0.0442732	ABSDF2443	hypothetical protein	NA
ABSDF0252	0.535995	2.56868	0.0249255	0.0442732	ABSDF0252;pseudo=true	pseudo	NA
ABSDF3468	-0.168179	10.3876	0.0251783	0.0446982	ABSDF3468	cell division protein	ftsA
ABSDF2542	0.620916	1.93598	0.0253975	0.0450405	ABSDF2542;pseudo=true	pseudo	NA
ABSDF2701	-0.233636	6.77702	0.0253984	0.0450405	ABSDF2701	uracil phosphoribosyltransferase	upp
ABSDF2199	-0.289489	5.52136	0.025509	0.0452125	ABSDF2199	hypothetical protein	NA
ABSDF3273	-0.214753	6.49648	0.0256974	0.045522	ABSDF3273	transcriptional repressor for high affinity phosphate uptake	phoU
ABSDF2828	0.68381	1.50292	0.0257382	0.0455698	ABSDF2828	IS982 family transposase	NA
ABSDF2928	0.554035	2.45794	0.0258135	0.0456786	ABSDF2928;pseudo=true	pseudo	NA
ABSDF1142	0.203332	6.2126	0.0259039	0.045814	ABSDF1142	hypothetical protein	NA
ABSDF0647	-0.162445	7.75382	0.0261775	0.0462731	ABSDF0647	succinyl-diaminopimelate desuccinylase	dapE
ABSDF2188	0.203047	8.00467	0.0262165	0.0463019	ABSDF2188	3-dehydroquinate dehydratase	aroQ
ABSDF2447	0.519149	2.07517	0.0262219	0.0463019	ABSDF2447;pseudo=true	pseudo	NA
ABSDF1488	-0.370752	4.1158	0.0264357	0.0466545	ABSDF1488	hypothetical protein	NA
ABSDF3591	0.421545	3.36884	0.0267901	0.0472548	ABSDF3591	hypothetical protein	NA
ABSDF1189	-0.39276	3.79391	0.0268355	0.0473096	ABSDF1189	4-carboxymuconolactone decarboxylase	NA
ABSDF3622	-0.371187	4.06891	0.026901	0.0473998	ABSDF3622	peptidase	NA
ABSDF1864	-0.197846	6.63198	0.0270935	0.0477135	ABSDF1864	hypothetical protein	NA
ABSDF0646	0.345939	4.45651	0.0276664	0.0486964	ABSDF0646	hypothetical protein	NA
ABSDF0125	0.48385	2.45462	0.0276921	0.0487156	ABSDF0125;pseudo=true	pseudo	NA
ABSDF2581	0.638426	1.05872	0.027751	0.0487933	ABSDF2581	IS5 family transposase	NA
ABSDF2984	0.190277	8.04898	0.0279139	0.0490353	ABSDF2984	macrolide ABC transporter ATP-binding membrane protein	macB
ABSDF1888	0.469818	3.011	0.0279183	0.0490353	ABSDF1888	IS5 family transposase	NA
ABSDF2037	0.212208	6.03442	0.028137	0.049393	ABSDF2037	hypothetical protein	NA
ABSDF3531	0.367625	4.11863	0.0282272	0.0495252	ABSDF3531	D-tyrosyl-tRNATyr deacylase	dtd
ABSDF0798	0.456189	2.87638	0.0283811	0.0497686	ABSDF0798	hypothetical protein	NA
ABSDF1613	0.625013	1.31487	0.0285498	0.050038	ABSDF1613;pseudo=true	pseudo	NA
ABSDF0716	-0.172256	8.00137	0.0287806	0.0504157	ABSDF0716	hypothetical protein	NA
ABSDF0393	0.180902	7.17609	0.0288609	0.0505295	ABSDF0393	toluene tolerance efflux ABC transporter ATP-binding protein	ttg2A
ABSDF1968	0.376187	3.78549	0.0289462	0.050652	ABSDF1968;pseudo=true	pseudo	NA
ABSDF1995	-0.424251	2.95766	0.0290704	0.0508425	ABSDF1995	muconolactone delta-isomerase	catC
ABSDF2587	0.346348	4.04678	0.029406	0.0514022	ABSDF2587	hypothetical protein	NA
ABSDF0370	0.467461	3.10006	0.0294635	0.0514754	ABSDF0370	hypothetical protein	NA
ABSDF3287	-0.158725	7.70635	0.0300426	0.0524593	ABSDF3287	cell division protein stabililzes FtsZ ring	ftsW
ABSDF1563	-0.203225	5.96352	0.0301124	0.0525535	ABSDF1563	transcriptional factor	mdcH
ABSDF1695	-0.15297	9.07668	0.0301942	0.0526683	ABSDF1695	heat shock protein 15	hslR
ABSDF2920	0.440276	2.76743	0.0305984	0.0533452	ABSDF2920	hypothetical protein	NA
ABSDF3379	0.531041	1.75451	0.0306584	0.0534216	ABSDF3379;pseudo=true	pseudo	NA
ABSDF2600	0.204485	6.10011	0.0307479	0.0535373	ABSDF2600	repressor protein from bacteriophage	NA
ABSDF1418	0.566094	1.46909	0.0307572	0.0535373	ABSDF1418	short-chain dehydrogenase	NA
ABSDF0187	0.154819	8.24965	0.0308668	0.0536998	ABSDF0187	outer membrane copper receptor OprC	NA
ABSDF2503	-0.2254	6.10869	0.0310275	0.0539508	ABSDF2503	bacteriophage regulatory protein	NA
ABSDF1391	0.493558	3.07902	0.0312801	0.0543614	ABSDF1391	IS5 family transposase	NA
ABSDF0447	-0.182817	12.4072	0.0313334	0.0544255	ABSDF0447	30S ribosomal protein S4	rpsD
ABSDF0468	0.392286	3.59399	0.0313964	0.0545062	ABSDF0468	hypothetical protein	NA
ABSDF1406	-0.443333	2.38368	0.0314928	0.054645	ABSDF1406;pseudo=true	pseudo	gudP
ABSDF0132	0.411306	3.80335	0.0316658	0.0549162	ABSDF0132;pseudo=true	pseudo	NA
ABSDF1415	0.256163	5.4277	0.0317673	0.0550633	ABSDF1415	transcritional regulator	NA
ABSDF1131	0.194105	6.41871	0.0319692	0.0553828	ABSDF1131	lipoprotein precursor	nlpD
ABSDF0262	-0.307327	4.8331	0.0319851	0.0553828	ABSDF0262	component of the czc cation-efflux system CzcI	NA
ABSDF0284	-0.147551	7.65697	0.0325213	0.0562816	ABSDF0284	septum formation penicillin binding protein 3 peptidoglycan synthetase	ftsI
ABSDF2706	-0.193885	7.6876	0.0325484	0.056299	ABSDF2706	NADH dehydrogenase I subunit J	nuoJ
ABSDF2987	-0.19756	9.06032	0.0326478	0.0564414	ABSDF2987	hypothetical protein	NA
ABSDF0844	-0.294142	5.14814	0.0327147	0.0565275	ABSDF0844	lysyl-tRNA synthetase	NA
ABSDF2747	-0.386324	3.63994	0.032761	0.0565778	ABSDF2747;pseudo=true	pseudo	NA
ABSDF2385	-0.203027	6.43635	0.0329225	0.056827	ABSDF2385	hemolysin-like protein	NA
ABSDF0448	-0.186499	13.1214	0.0331383	0.0571697	ABSDF0448	DNA-directed RNA polymerase subunit alpha	rpoA
ABSDF1505	0.42519	3.14253	0.0336464	0.0580158	ABSDF1505;pseudo=true	pseudo	dctA
ABSDF3586	-0.186202	8.02329	0.0336983	0.0580751	ABSDF3586	histidine utilization repressor	hutC
ABSDF0110	0.353904	3.92547	0.03416	0.0588401	ABSDF0110	dual specificity pseudouridine synthase for 23S rRNA and tRNAphe modification RluA-like	NA
ABSDF1403	0.363945	3.70937	0.0342036	0.0588844	ABSDF1403	hypothetical protein	NA
ABSDF0883	0.658959	1.17322	0.0346151	0.0595618	ABSDF0883;pseudo=true	pseudo	comA
ABSDF_tRNA30	-0.194852	8.92224	0.0347572	0.0597752	ABSDF_tRNA30	tRNA-Thr	NA
ABSDF2384	0.187964	6.69108	0.035047	0.0602421	ABSDF2384	transcriptional regulator	NA
ABSDF0358	-0.166735	8.82604	0.0352831	0.0606165	ABSDF0358	succinylarginine dihydrolase	astB
ABSDF0102	0.467475	2.3158	0.0353415	0.0606852	ABSDF0102;pseudo=true	pseudo	NA
ABSDF0614	-0.262695	5.04049	0.0354181	0.0607851	ABSDF0614	hypothetical protein	NA
ABSDF1671	0.19509	5.98653	0.0355658	0.0610069	ABSDF1671	hypothetical protein	NA
ABSDF1351	0.387032	3.68601	0.0361433	0.0619653	ABSDF1351	chromosome replication initiation inhibitor protein	iciA
ABSDF1212	-0.17907	8.0011	0.0365963	0.0627093	ABSDF1212	hypothetical protein	NA
ABSDF1946	0.445009	3.2999	0.0366611	0.0627878	ABSDF1946;pseudo=true	pseudo	NA
ABSDF1985	0.792253	1.78965	0.0367762	0.0629523	ABSDF1985	IS5 family transposase	NA
ABSDF1921	0.343506	3.89811	0.0370681	0.0634191	ABSDF1921;pseudo=true	pseudo	NA
ABSDF1702	0.355055	3.77502	0.0371572	0.0634991	ABSDF1702	AsnC family transcriptional regulator	NA
ABSDF1600	-0.20649	5.94481	0.0371649	0.0634991	ABSDF1600	sensory kinase in two-component regulatory system wtih KdpE regulates high-affinity potassium transport system	kdpD
ABSDF0048	-0.193111	6.22522	0.0371725	0.0634991	ABSDF0048	hypothetical protein	NA
ABSDF0025	0.170171	7.43223	0.0373435	0.0637289	ABSDF0025	FKBP-type peptidyl-prolyl cis-trans isomerase	fkpB
ABSDF1697	0.244054	5.51637	0.0373457	0.0637289	ABSDF1697;pseudo=true	pseudo	NA
ABSDF0924	-0.256827	5.25189	0.0377928	0.0644586	ABSDF0924	nicotinamide-nucleotide adenylyltransferase	NA
ABSDF0566	-0.446932	2.65563	0.0382265	0.0651647	ABSDF0566;pseudo=true	pseudo	NA
ABSDF3115	0.391509	3.46037	0.0383059	0.0652663	ABSDF3115	hypothetical protein	NA
ABSDF2269	0.363161	3.93013	0.0383896	0.0653751	ABSDF2269	acetyltransferase	NA
ABSDF1669	0.400401	3.57487	0.0387785	0.0660035	ABSDF1669	hypothetical protein	NA
ABSDF0986	0.408793	3.03513	0.038817	0.0660349	ABSDF0986	hypothetical protein	NA
ABSDF1797	-0.505141	1.6415	0.0389782	0.066275	ABSDF1797	hypothetical protein	NA
ABSDF1606	0.181152	6.7934	0.0391397	0.0665153	ABSDF1606	major facilitator superfamily permease	NA
ABSDF1623	-0.178574	6.75598	0.0398227	0.0676303	ABSDF1623	methyl-directed mismatch repair protein	mutL
ABSDF2527	0.264268	5.21115	0.0398368	0.0676303	ABSDF2527	hypothetical protein	NA
ABSDF0760	-0.17765	8.48883	0.0400908	0.0680266	ABSDF0760	hypothetical protein	NA
ABSDF2238	0.202181	7.76054	0.0401217	0.068044	ABSDF2238	hypothetical protein	NA
ABSDF0226	0.347667	4.6811	0.0403708	0.0684313	ABSDF0226;pseudo=true	pseudo	NA
ABSDF1680	-0.155504	7.76126	0.0406915	0.0689396	ABSDF1680	uridylate kinase	pyrH
ABSDF1382	-0.516743	1.69782	0.0408751	0.0692151	ABSDF1382	hypothetical protein	NA
ABSDF0016	-0.402408	3.21278	0.0409526	0.0693109	ABSDF0016	IS982 family transposase	NA
ABSDF1394	0.244781	5.40876	0.0412746	0.06982	ABSDF1394	hypothetical protein	NA
ABSDF_tRNA29	-0.321329	4.10138	0.0413044	0.0698347	ABSDF_tRNA29	tRNA-Thr	NA
ABSDF3402	-0.199487	5.80449	0.0413995	0.0699597	ABSDF3402	TetR AcrR family transcriptional regulator	NA
ABSDF3253	-0.191433	6.03161	0.0415066	0.0701014	ABSDF3253	phosphoglycolate phosphatase	gph
ABSDF2241	0.230131	6.16347	0.0415259	0.0701014	ABSDF2241	hypothetical protein	NA
ABSDF2754	0.520075	1.56947	0.0416893	0.0703414	ABSDF2754	single-strand binding protein helix-destabilizing protein	NA
ABSDF2171	0.478971	2.01282	0.0417427	0.0703956	ABSDF2171	hypothetical protein	NA
ABSDF3124	0.332089	4.18759	0.0421208	0.070997	ABSDF3124	hypothetical protein	NA
ABSDF3514	-0.213555	5.85117	0.0425156	0.0716257	ABSDF3514	hypothetical protein	NA
ABSDF3343	-0.184794	6.31875	0.0426886	0.0718761	ABSDF3343	aquaporin Z	aqpZ
ABSDF2886	-0.214464	6.59427	0.0427323	0.0718761	ABSDF2886	two-component response regulator	NA
ABSDF0183	0.507345	2.72549	0.0427471	0.0718761	ABSDF0183;pseudo=true	pseudo	NA
ABSDF0955	-0.409456	3.72441	0.0427513	0.0718761	ABSDF0955	DNA repair protein	recO
ABSDF1537	0.37397	3.4185	0.0427906	0.0719056	ABSDF1537;pseudo=true	pseudo	NA
ABSDF1093.6	1.65611	4.02764	0.0429283	0.0721004	ABSDF1093.6	IS982 family transposase	NA
ABSDF2583	-0.202882	5.90011	0.0430455	0.0722603	ABSDF2583	ferredoxin 4Fe-4S Fdx	NA
ABSDF_tRNA31	-0.174697	8.41343	0.0431142	0.0723028	ABSDF_tRNA31	tRNA-Tyr	NA
ABSDF2608	-0.569697	0.99438	0.0431213	0.0723028	ABSDF2608	phage-like protein	NA
ABSDF1230	0.404383	3.25849	0.0431364	0.0723028	ABSDF1230	hypothetical protein	NA
ABSDF2377	-0.321114	4.77072	0.0432666	0.0724842	ABSDF2377	urease subunit gamma	ureA
ABSDF2566	-0.184871	8.78147	0.0435172	0.0728671	ABSDF2566	hypothetical protein	NA
ABSDF0414	-0.270274	5.16843	0.0437669	0.073248	ABSDF0414	hypothetical protein	NA
ABSDF0378	0.469251	2.16585	0.043896	0.0734268	ABSDF0378	hypothetical protein	NA
ABSDF3201	0.164104	7.31757	0.0442412	0.0739668	ABSDF3201	hypothetical protein	NA
ABSDF0351	-0.309829	4.29297	0.0443402	0.0740948	ABSDF0351;pseudo=true	pseudo	NA
ABSDF0911	0.168815	7.30049	0.044407	0.074169	ABSDF0911	group A colicins tolerance protein	tolQ
ABSDF2820	0.340602	3.87378	0.0447491	0.0747026	ABSDF2820;pseudo=true	pseudo	NA
ABSDF3510	0.341171	4.14426	0.0449438	0.0749897	ABSDF3510;pseudo=true	pseudo	NA
ABSDF3236	-0.228529	5.5818	0.0451691	0.0753275	ABSDF3236	hypothetical protein	NA
ABSDF0796	-0.148171	12.3754	0.0452708	0.0754589	ABSDF0796	cell division protein	ftsH
ABSDF2157	0.428989	2.43413	0.0453949	0.0755952	ABSDF2157	hypothetical protein	NA
ABSDF3499	-0.333309	3.92915	0.0453983	0.0755952	ABSDF3499	allantoicase	alc
ABSDF3277	0.421746	3.13234	0.0455258	0.0757693	ABSDF3277	TetR family transcriptional regulator	NA
ABSDF0652	-0.405646	2.859	0.0456327	0.0759088	ABSDF0652	hypothetical protein	NA
ABSDF3412	-0.189227	6.86576	0.0457109	0.0760007	ABSDF3412	type I restriction-modification system HsdR	NA
ABSDF2953	0.39337	3.23297	0.0461861	0.0767447	ABSDF2953	pyridine nucleotide transhydrogenase proton pump alpha subunit part2	pntA-2
ABSDF0964	0.295364	4.20902	0.0462049	0.0767447	ABSDF0964;pseudo=true	pseudo	NA
ABSDF1078	0.286201	5.13182	0.0463599	0.0769572	ABSDF1078	thiamin-phosphate pyrophosphorylase ThiE	NA
ABSDF0331	0.480076	1.71486	0.0463794	0.0769572	ABSDF0331;pseudo=true	pseudo	NA
ABSDF2573	-0.179639	6.68187	0.046761	0.0775514	ABSDF2573	hypothetical protein	NA
ABSDF2342	0.324856	3.9927	0.0469319	0.0777957	ABSDF2342	hypothetical protein	NA
ABSDF1101	-0.18874	5.88185	0.0471331	0.0780698	ABSDF1101	high-affinity phosphate ABC transporter membrane protein	pstC
ABSDF2369	-0.193223	6.02502	0.0471445	0.0780698	ABSDF2369	urease accessory protein	ureJ
ABSDF2135	0.420976	2.38508	0.0473723	0.0784076	ABSDF2135	hypothetical protein	NA
ABSDF0667	0.348772	3.76786	0.0476495	0.0788271	ABSDF0667	hypothetical protein	NA
ABSDF0146	-0.195775	6.01575	0.0477164	0.0788981	ABSDF0146	transcriptional regulator	NA
ABSDF0645	0.515116	2.16695	0.0481651	0.0796001	ABSDF0645	IS982 family transposase	NA
ABSDF0914	0.547967	2.89616	0.0482216	0.0796536	ABSDF0914;pseudo=true	pseudo	NA
[truncated: 1,303 more rows]

## Sheet: significant_genes_logFC1
Locus-tag	logFC	logCPM	PValue	FDR	Locus-tag	Product description	Gene name
ABSDF3350	3.24886	7.82486	1.52956e-193	2.52531e-190	ABSDF3350	signal peptide	NA
ABSDF1359	3.06106	5.97542	1.9209e-07	8.24814e-07	ABSDF1359	IS982 family transposase	NA
ABSDF2215	2.5553	4.97784	4.95481e-55	4.54466e-53	ABSDF2215	hypothetical protein	NA
ABSDF3326	2.55095	6.87162	3.29364e-145	3.6252e-142	ABSDF3326	thymidylate synthase	NA
ABSDF3325	2.45162	3.22232	3.17481e-21	5.606e-20	ABSDF3325	hypothetical protein	NA
ABSDF1200	2.44609	8.75424	3.34927e-213	1.10593e-209	ABSDF1200	hypothetical protein	NA
ABSDF2041	2.35872	4.82445	1.91824e-55	1.86295e-53	ABSDF2041; pseudo=true	pseudo	fadH
ABSDF0533	2.3536	3.95915	1.31927e-38	5.96746e-37	ABSDF0533	hypothetical protein	NA
ABSDF2313	2.34164	5.328	1.1806e-73	1.94917e-71	ABSDF2313	hypothetical protein	NA
ABSDF3324	2.29672	6.82142	4.39728e-91	1.11691e-88	ABSDF3324	hypothetical protein	NA
ABSDF2042	2.28022	6.0541	5.05141e-95	1.85331e-92	ABSDF2042; pseudo=true	pseudo	fadH
ABSDF3602	2.27255	4.5302	0.000131123	0.000367545	ABSDF3602	IS982 family transposase	NA
ABSDF3329	2.26315	2.17115	2.38297e-19	3.56043e-18	ABSDF3329	hypothetical protein	NA
ABSDF3353	2.14274	3.56947	1.82863e-26	4.53995e-25	ABSDF3353	hypothetical protein	NA
ABSDF1207	2.11623	3.40346	3.1188e-24	6.64406e-23	ABSDF1207	membrane protein branched-chain amino acid permease azaleucine resistance	NA
ABSDF1206	2.10419	2.46675	7.93371e-21	1.35037e-19	ABSDF1206; pseudo=true	pseudo	NA
ABSDF0637	2.09452	2.78157	6.00817e-20	9.58404e-19	ABSDF0637; pseudo=true	pseudo	NA
ABSDF2040	2.08908	4.57774	1.94657e-32	6.30154e-31	ABSDF2040; pseudo=true	pseudo	fadH
ABSDF3330	2.08645	4.44558	5.55027e-40	2.77682e-38	ABSDF3330	ATP-binding	NA
ABSDF1467	2.08345	3.92441	0.002317	0.00524023	ABSDF1467	IS982 family transposase	NA
ABSDF0727	2.07442	2.661	1.20651e-19	1.87038e-18	ABSDF0727	SAM-dependent methyltransferase	NA
ABSDF3327	2.01635	5.92971	3.1295e-69	4.49288e-67	ABSDF3327	hypothetical protein	NA
ABSDF0049	2.00157	6.84987	1.0629e-93	3.50968e-91	ABSDF0049	oxidoreductase	NA
ABSDF0862	1.95549	3.18703	3.0178e-19	4.48864e-18	ABSDF0862; pseudo=true	pseudo	NA
ABSDF0075	1.94385	3.13175	9.99764e-19	1.43531e-17	ABSDF0075	polysaccharide biosynthesis protein	NA
ABSDF1269	1.93737	7.01238	5.31293e-107	2.92388e-104	ABSDF1269	hypothetical protein	NA
ABSDF2043	1.93516	6.19162	6.68586e-71	1.00349e-68	ABSDF2043; pseudo=true	pseudo	fadH
ABSDF2401	1.93358	4.26174	1.14725e-24	2.57702e-23	ABSDF2401	signal peptide	NA
ABSDF3147	1.92924	4.53984	7.53341e-39	3.4549e-37	ABSDF3147	amino-acid efflux transmembrane protein	NA
ABSDF3541	1.92891	6.45456	5.32164e-81	1.09825e-78	ABSDF3541	hypothetical protein	NA
ABSDF3328	1.92522	7.01724	4.08369e-82	8.98956e-80	ABSDF3328	hypothetical protein	NA
ABSDF2209	1.92246	9.12294	1.75988e-112	1.16222e-109	ABSDF2209	major facilitator superfamily methyl viologen resistance protein	smvA
ABSDF1420	1.90981	2.63796	4.54557e-18	6.15143e-17	ABSDF1420	TetR AcrR family transcriptional regulator	NA
ABSDF2656	1.87812	9.55807	2.34087e-137	1.93239e-134	ABSDF2656	trehalose-6-phosphate synthase	otsA
ABSDF1005	1.85935	2.44708	4.58302e-16	5.16489e-15	ABSDF1005	hypothetical protein	NA
ABSDF0608	1.8443	6.48166	2.03788e-35	7.47677e-34	ABSDF0608; pseudo=true	pseudo	NA
ABSDF2312	1.83541	5.58973	1.36986e-56	1.41352e-54	ABSDF2312	glycosyltransferase	NA
ABSDF1893	1.82663	3.87045	9.37703e-22	1.71066e-20	ABSDF1893; pseudo=true	pseudo	NA
ABSDF0361	1.81844	8.0793	1.07526e-49	7.89e-48	ABSDF0361; pseudo=true	pseudo	NA
ABSDF2645	1.79403	3.94607	0.000119567	0.000337156	ABSDF2645	IS982 family transposase	NA
ABSDF3334	1.78999	3.68777	2.24958e-18	3.14751e-17	ABSDF3334	hypothetical protein	NA
ABSDF3356	1.78629	4.14534	2.94473e-26	7.25635e-25	ABSDF3356	hypothetical protein	NA
ABSDF1178	1.78607	3.32881	3.51335e-16	4.01422e-15	ABSDF1178; pseudo=true	pseudo	NA
ABSDF2696	1.77577	7.92307	1.39757e-93	4.19526e-91	ABSDF2696; pseudo=true	pseudo	NA
ABSDF0607	1.76956	6.50319	1.09617e-33	3.81004e-32	ABSDF0607; pseudo=true	pseudo	NA
ABSDF3331	1.75753	5.18589	2.92527e-33	9.85635e-32	ABSDF3331	transposase	NA
ABSDF1614	1.74184	1.76142	3.16736e-11	2.10012e-10	ABSDF1614; pseudo=true	pseudo	NA
ABSDF2655	1.73424	6.37432	4.47821e-44	2.84366e-42	ABSDF2655	trehalose-6-phosphate phophatase biosynthetic	otsB
ABSDF3397	1.71439	2.11265	1.02552e-05	3.41358e-05	ABSDF3397; pseudo=true	pseudo	NA
ABSDF0842	1.71297	3.1288	9.21179e-17	1.11012e-15	ABSDF0842	hypothetical protein	NA
ABSDF1838	1.69934	3.76543	1.43488e-19	2.1834e-18	ABSDF1838; pseudo=true	pseudo	NA
ABSDF0318	1.67591	5.76979	8.07905e-64	1.06708e-61	ABSDF0318	regulatory or redox component complexing with Bfr in iron storage and mobility BFD	NA
ABSDF2191	1.67015	7.81184	8.8892e-97	4.19316e-94	ABSDF2191	hypothetical protein	NA
ABSDF2749	1.65676	4.94499	2.69471e-36	1.09851e-34	ABSDF2749	adenosine deaminase	add
ABSDF2210	1.6544	6.14122	5.34862e-56	5.35187e-54	ABSDF2210	transcriptional regulator	NA
ABSDF2444	1.63496	3.16942	7.69887e-15	7.56597e-14	ABSDF2444	hypothetical protein	NA
ABSDF0621	1.62146	1.99503	1.60157e-10	9.70348e-10	ABSDF0621; pseudo=true	pseudo	NA
ABSDF1054	1.60287	7.66626	1.70186e-79	3.30561e-77	ABSDF1054	hypothetical protein	NA
ABSDF1056	1.56791	8.88092	3.16874e-96	1.3079e-93	ABSDF1056	bacteriophage protein	NA
ABSDF0810	1.56276	5.07526	1.13375e-34	4.02542e-33	ABSDF0810; pseudo=true	pseudo	NA
ABSDF1059	1.55515	5.66218	1.89432e-51	1.4893e-49	ABSDF1059	prophage integrase	NA
ABSDF1151	1.54298	4.63763	1.88496e-22	3.61868e-21	ABSDF1151	hypothetical protein	NA
ABSDF3539	1.53319	6.99883	1.93558e-50	1.48635e-48	ABSDF3539	hypothetical protein	NA
ABSDF2585	1.52606	5.98246	1.46826e-44	9.67596e-43	ABSDF2585	Phage integrase	NA
ABSDF0234	1.51779	2.60098	5.26654e-11	3.37672e-10	ABSDF0234	IS5 family transposase	NA
ABSDF2311	1.50105	5.95379	9.137e-36	3.50818e-34	ABSDF2311	acetyltransferase	NA
ABSDF1612	1.49588	2.23159	1.35677e-09	7.56766e-09	ABSDF1612; pseudo=true	pseudo	NA
ABSDF2360	1.49315	9.89385	2.84228e-72	4.46914e-70	ABSDF2360	hypothetical protein	NA
ABSDF2552	1.4929	9.93328	1.67776e-91	4.61663e-89	ABSDF2552	outer membrane protein	NA
ABSDF1651	1.46367	9.12036	1.30819e-76	2.2735e-74	ABSDF1651	hypothetical protein	NA
ABSDF1560	1.46077	2.63259	2.52103e-08	1.21348e-07	ABSDF1560; pseudo=true	pseudo	NA
ABSDF0921	1.44843	6.61021	3.03218e-52	2.50307e-50	ABSDF0921	hypothetical protein	NA
ABSDF3579	1.44312	5.0174	1.22708e-26	3.06955e-25	ABSDF3579	signal peptide	NA
ABSDF1892	1.43343	5.56028	1.33402e-32	4.36132e-31	ABSDF1892; pseudo=true	pseudo	NA
ABSDF0050	1.43205	7.12713	5.49979e-69	7.5668e-67	ABSDF0050	hypothetical protein	NA
ABSDF1340	1.4268	6.05842	8.5767e-32	2.74954e-30	ABSDF1340; pseudo=true	pseudo	NA
ABSDF0202	1.42346	5.10237	1.24616e-20	2.08874e-19	ABSDF0202	hypothetical protein	NA
ABSDF3266	1.42341	3.80252	8.63061e-16	9.46787e-15	ABSDF3266	hypothetical protein	NA
ABSDF0108	1.41867	4.60896	4.46201e-24	9.44458e-23	ABSDF0108	hypothetical protein	NA
ABSDF3407	1.41144	3.16188	5.61234e-12	4.07296e-11	ABSDF3407; pseudo=true	pseudo	NA
ABSDF0664	1.39851	4.75342	0.00964935	0.0189829	ABSDF0664	IS982 family transposase	NA
ABSDF0863	1.39686	2.66183	2.28628e-09	1.23355e-08	ABSDF0863; pseudo=true	pseudo	NA
ABSDF1975	1.39523	2.79748	2.8658e-08	1.36747e-07	ABSDF1975; pseudo=true	pseudo	NA
ABSDF3477	1.39009	4.20076	4.01054e-16	4.5352e-15	ABSDF3477; pseudo=true	pseudo	NA
ABSDF3321	1.38847	2.93995	9.52383e-12	6.66264e-11	ABSDF3321	MutT NUDIX hydrolase	NA
ABSDF0076	1.38568	5.44025	1.88057e-31	5.91395e-30	ABSDF0076	glycosyltransferase	NA
ABSDF2296	1.38162	4.00263	2.55454e-15	2.63597e-14	ABSDF2296; pseudo=true	pseudo	NA
ABSDF0544	1.37356	5.38365	2.05726e-30	6.23217e-29	ABSDF0544	hypothetical protein	NA
ABSDF3084	1.37262	7.46847	1.83565e-86	4.32951e-84	ABSDF3084	hypothetical protein	NA
ABSDF1309	1.37026	2.7446	9.03723e-11	5.6092e-10	ABSDF1309	hypothetical protein	NA
ABSDF2148	1.36867	5.83483	2.33935e-43	1.40446e-41	ABSDF2148; pseudo=true	pseudo	NA
ABSDF0975	1.36703	5.67236	5.92613e-41	3.15614e-39	ABSDF0975	hypothetical protein	NA
ABSDF1583	1.35399	4.41008	2.01777e-19	3.02849e-18	ABSDF1583; pseudo=true	pseudo	NA
ABSDF_tRNA50	1.35057	1.83909	1.72723e-06	6.4737e-06	ABSDF_tRNA50	tRNA-Arg	NA
ABSDF2047	1.3485	6.23055	2.22042e-38	9.90786e-37	ABSDF2047	hypothetical protein	NA
ABSDF0281	1.34785	4.82248	3.17933e-22	6.03342e-21	ABSDF0281	sulfate ABC transporter substrate-binding protein	sbp
ABSDF3454	1.34029	3.24061	4.65159e-06	1.63923e-05	ABSDF3454	IS982 family transposase	NA
ABSDF3540	1.32932	7.20438	1.13642e-39	5.43835e-38	ABSDF3540	DNA integration protein	NA
ABSDF2352	1.32476	4.68394	2.77873e-17	3.52899e-16	ABSDF2352	signal peptide	NA
ABSDF3238	1.31465	6.16366	8.86242e-23	1.7214e-21	ABSDF3238	hypothetical protein	NA
ABSDF0291	1.31164	5.69135	1.60537e-33	5.5218e-32	ABSDF0291	23S ribosomal RNA G745 methyltransferase	rrm
ABSDF1701	1.30985	4.88305	5.41435e-22	1.01007e-20	ABSDF1701	acetyltransferase	NA
ABSDF1904	1.30631	4.01633	3.05507e-15	3.11353e-14	ABSDF1904	hypothetical protein	NA
ABSDF2167	1.30338	2.45868	9.52575e-05	0.000273751	ABSDF2167	IS982 family transposase	NA
ABSDF3359	1.29796	3.98157	2.49526e-12	1.90725e-11	ABSDF3359	hypothetical protein	NA
ABSDF0707	1.29146	7.48271	1.02728e-48	7.37407e-47	ABSDF0707	hypothetical protein	NA
ABSDF2881	1.28337	6.08085	1.66727e-27	4.36931e-26	ABSDF2881	hypothetical protein	NA
ABSDF1862	1.28154	4.85956	1.26657e-21	2.28536e-20	ABSDF1862	acyl-CoA dehydrogenase	NA
ABSDF0336	1.27601	6.5812	3.35761e-39	1.58383e-37	ABSDF0336	hypothetical protein	NA
ABSDF0365	1.27458	5.87221	7.54833e-36	2.96721e-34	ABSDF0365	signal peptide	NA
ABSDF0335	1.27167	8.06774	4.81178e-57	5.29616e-55	ABSDF0335	hypothetical protein	NA
ABSDF3229	1.26384	7.17542	3.71326e-40	1.88634e-38	ABSDF3229	hypothetical protein	NA
ABSDF2039	1.25787	4.84887	1.78938e-14	1.66438e-13	ABSDF2039	hypothetical protein	NA
ABSDF2837	1.2559	2.57907	2.08229e-07	8.88334e-07	ABSDF2837	p-aminobenzoate synthetase	pabB
ABSDF1297	1.24984	3.1494	1.51637e-09	8.37299e-09	ABSDF1297	hypothetical protein	NA
ABSDF2831	1.2496	7.61853	2.65736e-57	3.02572e-55	ABSDF2831	pilus assembly protein FilE	NA
ABSDF1472	1.24882	2.65044	0.00873719	0.0174111	ABSDF1472	IS982 family transposase	NA
ABSDF0290	1.24786	4.47244	2.11231e-13	1.7793e-12	ABSDF0290; pseudo=true	pseudo	NA
ABSDF1055	1.24646	8.27555	6.96146e-58	8.5136e-56	ABSDF1055	hypothetical protein	NA
ABSDF0261	1.24622	4.10589	9.33384e-15	9.09155e-14	ABSDF0261	signal peptide	NA
ABSDF1519	1.2415	9.53194	1.49447e-44	9.67596e-43	ABSDF1519; pseudo=true	pseudo	NA
ABSDF3635	1.23781	2.6419	3.45163e-08	1.63051e-07	ABSDF3635	signal peptide	NA
ABSDF1388	1.23386	4.56503	2.62226e-15	2.68904e-14	ABSDF1388	hypothetical protein	NA
ABSDF0886	1.22182	3.40714	1.4773e-08	7.30453e-08	ABSDF0886; pseudo=true	pseudo	comA
ABSDF2195	1.2209	5.57732	9.71e-26	2.30665e-24	ABSDF2195	TetR family transcriptional regulator	NA
ABSDF3270	1.21859	1.8767	1.38268e-06	5.24784e-06	ABSDF3270; pseudo=true	pseudo	algZ
ABSDF2891	1.21385	4.73843	1.21324e-19	1.87201e-18	ABSDF2891; pseudo=true	pseudo	ohr
ABSDF0710	1.21353	3.77576	1.27262e-09	7.11029e-09	ABSDF0710	integrase	NA
ABSDF0976	1.21248	3.81853	9.17199e-12	6.43013e-11	ABSDF0976	hypothetical protein	NA
ABSDF0520	1.21088	3.5466	2.56753e-10	1.51664e-09	ABSDF0520	hypothetical protein	NA
ABSDF1866	1.20999	2.14534	5.5679e-07	2.25585e-06	ABSDF1866; pseudo=true	pseudo	NA
ABSDF0203	1.20727	3.90144	2.93186e-12	2.22551e-11	ABSDF0203; pseudo=true	pseudo	NA
ABSDF2096	1.19871	1.9505	0.000995204	0.00241452	ABSDF2096; pseudo=true	pseudo	NA
ABSDF1128	1.19691	7.84022	4.34614e-45	2.92877e-43	ABSDF1128	hypothetical protein	NA
ABSDF3104	1.19224	1.48977	4.29828e-05	0.000130091	ABSDF3104	IS982 family transposase	NA
ABSDF1205	1.19209	4.99709	3.28831e-18	4.54309e-17	ABSDF1205; pseudo=true	pseudo	NA
ABSDF3336	1.19201	7.72779	2.52688e-40	1.32441e-38	ABSDF3336	anthranilate synthase component I	trpE
ABSDF0380	1.18524	11.3377	2.03146e-43	1.2422e-41	ABSDF0380	hypothetical protein	NA
ABSDF1307	1.18445	1.46998	0.000999158	0.00242233	ABSDF1307	IS982 family transposase	NA
ABSDF1699	1.18308	5.91201	1.18764e-28	3.29546e-27	ABSDF1699	hypothetical protein	NA
ABSDF0922	1.17164	2.19918	2.55801e-06	9.3955e-06	ABSDF0922	IS5 family transposase	NA
ABSDF1456	1.16949	2.97471	9.05678e-09	4.5727e-08	ABSDF1456	hypothetical protein	NA
ABSDF3485	1.16437	5.54294	8.20466e-22	1.51351e-20	ABSDF3485	diguanylate cyclase	NA
ABSDF1609	1.16292	4.58639	3.72072e-17	4.67142e-16	ABSDF1609	hypothetical protein	NA
ABSDF3234	1.16033	3.8866	2.38671e-10	1.41488e-09	ABSDF3234	outer membrane protein W	NA
ABSDF2115	1.15842	4.45174	1.68107e-15	1.76219e-14	ABSDF2115	signal peptide	NA
ABSDF1454	1.15808	7.62376	1.52004e-42	8.36527e-41	ABSDF1454	hypothetical protein	NA
ABSDF0366	1.15337	6.06451	1.14798e-28	3.2124e-27	ABSDF0366	signal peptide	NA
ABSDF1533	1.15289	5.68065	5.18763e-21	9.11146e-20	ABSDF1533	hypothetical protein	NA
ABSDF2695	1.14655	9.06042	2.0678e-60	2.62611e-58	ABSDF2695	hypothetical protein	NA
ABSDF2911	1.14631	3.02849	2.05039e-06	7.61575e-06	ABSDF2911; pseudo=true	pseudo	NA
ABSDF3363	1.14546	4.11471	2.19515e-12	1.6896e-11	ABSDF3363	hypothetical protein	NA
ABSDF2750	1.14381	5.65304	3.3449e-29	9.60423e-28	ABSDF2750	integrase	NA
ABSDF2717	1.1431	7.88161	5.7398e-40	2.82878e-38	ABSDF2717	hypothetical protein	NA
ABSDF2685	1.14088	9.02426	7.18393e-53	6.0824e-51	ABSDF2685	hypothetical protein	NA
ABSDF1389	1.13505	4.1772	5.30185e-11	3.39193e-10	ABSDF1389	hypothetical protein	NA
ABSDF1539	1.13206	2.45019	1.66276e-07	7.18644e-07	ABSDF1539; pseudo=true	pseudo	NA
ABSDF0808	1.12429	8.51787	2.09168e-55	1.97335e-53	ABSDF0808	glycerol-3-phosphate dehydrogenase	glpD
ABSDF3618	1.12245	8.04743	9.44277e-57	1.00581e-54	ABSDF3618	hypothetical protein	NA
ABSDF0074	1.11973	5.75077	5.8322e-26	1.41602e-24	ABSDF0074	polysaccharide biosynthesis protein	NA
ABSDF1308	1.11674	5.26491	1.33777e-20	2.23097e-19	ABSDF1308	proline glycine betaine transporter	proP
ABSDF2176	1.11653	1.27655	8.94973e-05	0.000257871	ABSDF2176; pseudo=true	pseudo	NA
ABSDF0332	1.11358	2.22944	2.77313e-06	1.01181e-05	ABSDF0332	lipase chaperone	lifO
ABSDF3358	1.11275	7.9707	8.02085e-19	1.15654e-17	ABSDF3358	hypothetical protein	NA
ABSDF1891	1.11016	3.73264	2.83998e-08	1.35711e-07	ABSDF1891; pseudo=true	pseudo	NA
ABSDF1185	1.10972	5.78741	7.01368e-22	1.30108e-20	ABSDF1185	hypothetical protein	NA
ABSDF3352	1.10958	4.5797	8.99617e-14	7.87941e-13	ABSDF3352	hypothetical protein	NA
ABSDF1384	1.09994	7.27384	7.08704e-20	1.12507e-18	ABSDF1384	hemolysin activator protein	NA
ABSDF1053	1.0993	1.40096	5.41737e-05	0.000162177	ABSDF1053	hypothetical protein	NA
ABSDF1725	1.09769	5.14957	3.57147e-16	4.06655e-15	ABSDF1725	DNA polymerase III delta prime subunit	holB
ABSDF2391	1.09259	2.98918	1.24451e-06	4.77298e-06	ABSDF2391; pseudo=true	pseudo	NA
ABSDF2716	1.09222	3.28037	1.53085e-07	6.6424e-07	ABSDF2716; pseudo=true	pseudo	NA
ABSDF0561	1.09083	5.37667	5.71891e-19	8.35569e-18	ABSDF0561; pseudo=true	pseudo	NA
ABSDF0098	1.08359	4.43222	1.20309e-13	1.03995e-12	ABSDF0098	GNAT family acetyltransferase	NA
ABSDF1354	1.0833	2.81904	7.46966e-07	2.97884e-06	ABSDF1354	hypothetical protein	NA
ABSDF2896	1.07913	6.45198	7.23743e-27	1.83831e-25	ABSDF2896	hypothetical protein	NA
ABSDF0474	1.07893	4.71236	1.68921e-14	1.58011e-13	ABSDF0474	hypothetical protein	NA
ABSDF2044	1.07475	6.04378	1.20673e-26	3.04169e-25	ABSDF2044	hypothetical protein	NA
ABSDF0934	1.06902	10.4769	1.9595e-36	8.19022e-35	ABSDF0934	porin protein associated with imipenem resistance	NA
ABSDF0420	1.06784	3.87408	7.60389e-10	4.32152e-09	ABSDF0420	hypothetical protein	NA
ABSDF2125	1.0666	8.18443	1.82987e-51	1.47371e-49	ABSDF2125	carbapenem-hydrolyzing oxacillinase	bla-OXA-75
ABSDF2892	1.05966	3.46776	5.86691e-08	2.70189e-07	ABSDF2892; pseudo=true	pseudo	ohr
ABSDF0577	1.05546	3.30329	3.73346e-07	1.54873e-06	ABSDF0577	phosphatase	NA
ABSDF1984	1.05323	5.00926	1.67564e-15	1.76209e-14	ABSDF1984	Zn-dependent dipeptidase	acdP
ABSDF0510	1.04815	4.11274	1.17616e-09	6.58252e-09	ABSDF0510; pseudo=true	pseudo	NA
ABSDF1476	1.04642	3.48606	6.57724e-08	2.99973e-07	ABSDF1476	hypothetical protein	NA
ABSDF1266	1.04438	4.48819	0.00188812	0.0043568	ABSDF1266	IS982 family transposase	NA
ABSDF0764	1.04398	4.70424	5.38699e-14	4.87338e-13	ABSDF0764	hypothetical protein	NA
ABSDF2544	1.04352	2.66841	0.0234188	0.0419355	ABSDF2544	IS982 family transposase	NA
ABSDF1392	1.04172	9.22661	1.34073e-42	7.50355e-41	ABSDF1392	hypothetical protein	NA
ABSDF1919	1.04092	7.62941	1.93064e-31	6.01414e-30	ABSDF1919	hypothetical protein	NA
ABSDF3368	1.03702	3.65973	1.93903e-08	9.45741e-08	ABSDF3368	signal peptide	NA
ABSDF3611	1.03468	4.21112	4.84978e-11	3.13385e-10	ABSDF3611; pseudo=true	pseudo	NA
ABSDF1232	1.0345	4.95902	4.5916e-12	3.36921e-11	ABSDF1232; pseudo=true	pseudo	NA
ABSDF3453	1.03372	4.09184	7.98989e-11	4.99671e-10	ABSDF3453; pseudo=true	pseudo	NA
ABSDF2083	1.03297	8.87041	1.03628e-34	3.71934e-33	ABSDF2083	hypothetical protein	NA
ABSDF2126	1.02904	5.9353	7.05052e-25	1.60557e-23	ABSDF2126	phosphinothricin N-acetyltransferase	NA
ABSDF3369	1.02872	4.68745	1.33573e-13	1.1456e-12	ABSDF3369	signal peptide	NA
ABSDF2221	1.02381	6.20161	5.04495e-17	6.19272e-16	ABSDF2221	transporter transmembrane protein magnesium transporter	NA
ABSDF3665	1.02175	4.27555	1.72471e-11	1.17423e-10	ABSDF3665	hypothetical protein	NA
ABSDF0077	1.01539	6.36193	5.6241e-28	1.49764e-26	ABSDF0077	glycosyl transferase family protein	NA
ABSDF0462	1.01514	3.29079	6.6601e-06	2.28841e-05	ABSDF0462; pseudo=true	pseudo	NA
ABSDF2146	1.01282	1.4386	0.000118353	0.000334304	ABSDF2146; pseudo=true	pseudo	NA
ABSDF1164	1.0126	4.22648	7.0386e-12	4.98744e-11	ABSDF1164; pseudo=true	pseudo	NA
ABSDF3545	1.01253	3.82427	5.81086e-07	2.34565e-06	ABSDF3545	ACP:hemolysin acyltransferase	NA
ABSDF3025	1.01202	4.41849	1.41089e-12	1.11187e-11	ABSDF3025	hypothetical protein	NA
ABSDF1129	1.01166	3.0991	8.87708e-07	3.48954e-06	ABSDF1129	signal peptide	NA
ABSDF2687	1.00959	6.44312	2.85884e-28	7.6747e-27	ABSDF2687	hypothetical protein	NA
ABSDF0362	1.0094	3.29056	5.18488e-07	2.11625e-06	ABSDF0362	signal peptide	NA
ABSDF1479	1.00935	9.6544	2.14879e-36	8.86915e-35	ABSDF1479	hypothetical protein	NA
ABSDF0353	1.00746	2.46291	4.46141e-06	1.58064e-05	ABSDF0353	IS5 family transposase	NA
ABSDF1860	1.0028	7.19638	3.12638e-16	3.60955e-15	ABSDF1860	terminal alkane-1-monooxygenase	alkM
ABSDF1979	1.00277	3.3304	0.0072509	0.0147976	ABSDF1979	coenzyme PQQ synthesis protein PqqA	pqqA
ABSDF0476	1.00049	2.94475	0.00196369	0.00451539	ABSDF0476; pseudo=true	pseudo	NA
ABSDF2088	-1.00472	8.38306	8.62795e-22	1.58275e-20	ABSDF2088	acetylornithine aminotransferase	argD
ABSDF1675	-1.0125	8.57569	1.30132e-27	3.43758e-26	ABSDF1675	ornithine carbamoyltransferase	argF
ABSDF2173	-1.01353	7.5234	2.48791e-46	1.74789e-44	ABSDF2173	phosphoribosylglycinamide formyltransferase 2	purT
ABSDF2138	-1.02565	7.24765	1.26433e-35	4.79864e-34	ABSDF2138	hypothetical protein	NA
ABSDF0280	-1.03925	10.6681	2.9288e-43	1.69665e-41	ABSDF0280	hypothetical protein	NA
ABSDF1209	-1.05394	7.71164	8.89534e-43	5.06421e-41	ABSDF1209	rare lipoprotein A family protein	NA
ABSDF3085	-1.07459	9.15985	8.64417e-36	3.35801e-34	ABSDF3085	aspartate-semialdehyde dehydrogenase	asd
ABSDF0119	-1.10201	7.26975	5.85254e-37	2.54277e-35	ABSDF0119	amino acid APC transporter	cycA
ABSDF2630	-1.14962	9.29654	3.9386e-36	1.58601e-34	ABSDF2630	aspartate alpha-decarboxylase	panD
ABSDF_23S_1	-1.18372	1.9155	0.00772051	0.0156496	ABSDF_23S_1	ribosomal RNA 23S	NA
ABSDF2439	-1.18945	11.1181	2.59827e-43	1.53205e-41	ABSDF2439	betaine aldehyde dehydrogenase	betB
ABSDF0874	-1.21203	8.12589	1.38864e-24	3.09817e-23	ABSDF0874	phosphoserine aminotransferase	serC
ABSDF2729	-1.21614	11.9886	2.49877e-50	1.87522e-48	ABSDF2729	hypothetical protein	NA
ABSDF2804	-1.24931	3.43295	0.000271384	0.000723837	ABSDF2804	IS982 family transposase	NA
ABSDF2438	-1.25788	9.9175	3.71551e-53	3.31584e-51	ABSDF2438	BetI family transcriptional regulator	betI
ABSDF2728	-1.30343	11.9526	5.90799e-53	5.13373e-51	ABSDF2728	5-methyltetrahydropteroyltriglutamate homocysteine S-methyltransferase	metE
ABSDF0752	-1.32037	1.81734	2.65455e-07	1.11945e-06	ABSDF0752; pseudo=true	pseudo	NA
ABSDF1165	-1.35683	1.38432	6.49935e-06	2.24017e-05	ABSDF1165	IS982 family transposase	NA
ABSDF_23S_4	-1.40576	1.97963	0.00743232	0.0151211	ABSDF_23S_4	ribosomal RNA 23S	NA
ABSDF2727	-1.43576	9.0263	1.8992e-57	2.2397e-55	ABSDF2727	flavoprotein oxidoreductase	NA
ABSDF0117	-1.44771	8.04518	4.42082e-39	2.05599e-37	ABSDF0117	alanine racemase 2 PLP-binding catabolic	dadX
ABSDF0792	-1.50785	4.6775	4.58651e-23	9.06866e-22	ABSDF0792; pseudo=true	pseudo	NA
ABSDF0118	-1.53161	6.11362	5.55175e-44	3.45885e-42	ABSDF0118	hypothetical protein	NA
ABSDF0391	-1.55991	11.9471	4.40216e-79	8.07552e-77	ABSDF0391	ATP-dependent RNA helicase	NA
ABSDF0947	-2.01011	4.30959	0.00401593	0.00858846	ABSDF0947	IS982 family transposase	NA
