# Supplementary material for: A Macromolecule Reversing Antibiotic Resistance Phenotype and Repurposing Drugs as Potent Antibiotics
Source: Adv Sci (Weinh). 2020 Jul 21;7(17):2001374. doi: 10.1002/advs.202001374 (PMC7503100; doi:10.1002/advs.202001374)
Supplement: Supplementary file 4 — Supplemental Table 6 [file ADVS-7-2001374-s004.xlsx]

## Sheet: Pol-Rif-vs-Ctrl_withannotation
Locus-tag	logFC	logCPM	PValue	FDR	Locus-tag	Product description	Gene name
ABSDF0685	-2.86041	9.83188	1.6754e-198	5.50033e-195	ABSDF0685	hypothetical protein	NA
ABSDF3098	-2.6132	11.3464	4.10828e-190	6.74375e-187	ABSDF3098	isopropylmalate isomerase large subunit	leuC
ABSDF3097	-2.29671	9.91542	6.50411e-158	7.11767e-155	ABSDF3097	isopropylmalate isomerase small subunit	leuD
ABSDF2743	-3.30983	6.58165	5.22213e-132	4.28606e-129	ABSDF2743	major facilitator superfamily cis cis-muconate transporter	mucK
ABSDF2437	-2.50721	10.1923	1.57474e-124	1.03397e-121	ABSDF2437	choline carnitine betaine transporter family protein	NA
ABSDF2729	-1.77273	11.6908	2.90285e-116	1.58834e-113	ABSDF2729	hypothetical protein	NA
ABSDF2438	-1.92277	9.60008	2.03185e-114	9.52939e-112	ABSDF2438	BetI family transcriptional regulator	betI
ABSDF2109	-2.6205	12.7228	2.69061e-112	1.10416e-109	ABSDF2109	bifunctional proline dehydrogenase pyrroline-5-carboxylate dehydrogenase	putA
ABSDF1910	-2.81624	9.2887	8.87304e-110	3.23669e-107	ABSDF1910	methyltransferase	NA
ABSDF3584	-2.0517	11.7078	1.45887e-104	4.78948e-102	ABSDF3584	urocanate hydratase	hutU
ABSDF2579	-1.66862	9.05691	8.13438e-98	2.42774e-95	ABSDF2579	dioxygenase subunit beta	NA
ABSDF2193	-1.99748	9.52068	1.52559e-93	4.17376e-91	ABSDF2193	hypothetical protein	NA
ABSDF0779	1.68515	12.0427	6.03167e-93	1.52323e-90	ABSDF0779	succinyl-CoA synthetase subunit alpha	sucD
ABSDF0907	1.68746	9.36354	4.31428e-92	1.0117e-89	ABSDF0907	peptidoglycan-associated lipoprotein	pal
ABSDF2332	-1.66469	7.13079	4.07819e-90	8.92579e-88	ABSDF2332	hypothetical protein	NA
ABSDF2835	-1.84612	9.77429	1.91117e-86	3.92147e-84	ABSDF2835	pilus subunit FilA	NA
ABSDF1938	1.61862	7.48865	5.37482e-85	1.03797e-82	ABSDF1938	hypothetical protein	NA
ABSDF3597	-1.71075	10.5404	1.24777e-84	2.2758e-82	ABSDF3597	4-hydroxyphenylpyruvate dioxygenase	hpd
ABSDF0778	1.49037	12.1986	2.5591e-84	4.42186e-82	ABSDF0778	succinyl-CoA synthetase subunit beta	sucC
ABSDF0397	1.52631	8.01998	2.94207e-84	4.82941e-82	ABSDF0397	toluene-tolerance protein Ttg2E	NA
ABSDF0206	-1.73353	8.8494	3.1942e-84	4.9936e-82	ABSDF0206	hypothetical protein	NA
ABSDF3013	-1.83486	9.12631	2.9296e-83	4.37176e-81	ABSDF3013	hydrolase	NA
ABSDF2141	-1.65795	6.9608	4.85895e-83	6.77923e-81	ABSDF2141	inner membrane protein permease for cytosine purines uracil thiamine allantoin	NA
ABSDF2744	-1.96847	9.0879	4.95588e-83	6.77923e-81	ABSDF2744	glutaryl-CoA dehydrogenase	gcdH
ABSDF3593	-1.98555	10.2469	3.81187e-82	5.00575e-80	ABSDF3593	fumarylacetoacetase	hmgB
ABSDF0381	-1.92199	5.82749	3.38167e-81	4.27001e-79	ABSDF0381	signal peptide	NA
ABSDF1992	-1.59582	7.72602	4.83412e-81	5.87793e-79	ABSDF1992	hypothetical protein	NA
ABSDF2678	-1.38019	8.09086	8.24675e-79	9.66932e-77	ABSDF2678	hypothetical protein	NA
ABSDF2124	-1.93843	9.16216	1.19848e-78	1.35676e-76	ABSDF2124	suppressor of F exclusion of phage T7 FxsA	NA
ABSDF2565	-1.89861	10.6497	1.97443e-78	2.16069e-76	ABSDF2565	hypothetical protein	NA
ABSDF2107	-1.55708	10.651	2.07147e-78	2.19375e-76	ABSDF2107	SSS family major sodium proline symporter	putP
ABSDF3096	-1.94082	10.3404	3.11133e-78	3.19203e-76	ABSDF3096	hypothetical protein	NA
ABSDF1425	-1.65077	7.35469	7.40852e-78	7.37036e-76	ABSDF1425	hypothetical protein	NA
ABSDF0380	-1.79134	9.84108	3.52914e-76	3.4077e-74	ABSDF0380	hypothetical protein	NA
ABSDF3594	-1.72127	8.14256	7.12128e-76	6.67976e-74	ABSDF3594	maleylacetoacetate isomerase MAAI	hmgC
ABSDF0882	1.32668	7.1381	9.55545e-76	8.71404e-74	ABSDF0882	outer membrane lipoproteins ABC transporter ATP-binding protein	lolD
ABSDF1269	1.62522	6.61439	1.39457e-75	1.2374e-73	ABSDF1269	hypothetical protein	NA
ABSDF1122	1.33808	9.35958	8.29774e-74	7.16881e-72	ABSDF1122	adenylosuccinate lyase	purB
ABSDF2228	-1.53989	7.15693	4.5578e-73	3.83673e-71	ABSDF2228	hypothetical protein	NA
ABSDF3428	-1.66982	7.90403	4.20421e-72	3.45061e-70	ABSDF3428	hypothetical protein	NA
ABSDF2742	-2.23793	5.72626	2.10376e-70	1.68455e-68	ABSDF2742	L-carnitine dehydrogenase	caiB
ABSDF1911	-1.51898	6.99163	1.89203e-67	1.47894e-65	ABSDF1911	polyR-hydroxyalkanoic acid synthase	NA
ABSDF0082	1.43173	8.57522	2.5767e-67	1.96728e-65	ABSDF0082	UDP-glucose 4-epimerase	galE
ABSDF2580	-1.6568	8.06344	3.63591e-67	2.71288e-65	ABSDF2580;pseudo=true	pseudo	gabD
ABSDF0396	1.28008	10.0306	4.30027e-67	3.13728e-65	ABSDF0396	toluene tolerance protein Ttg2D	NA
ABSDF3427	-1.71132	10.1103	9.79971e-66	6.99401e-64	ABSDF3427	acetate permease	actP
ABSDF2728	-1.56139	11.731	1.16316e-64	8.12482e-63	ABSDF2728	5-methyltetrahydropteroyltriglutamate homocysteine S-methyltransferase	metE
ABSDF3350	1.97552	6.57871	8.11374e-64	5.54946e-62	ABSDF3350	signal peptide	NA
ABSDF0777	1.3911	12.311	1.53693e-63	1.02974e-61	ABSDF0777	dihydrolipoamide dehydrogenase	lpd
ABSDF2552	1.26527	9.61636	2.60994e-63	1.71369e-61	ABSDF2552	outer membrane protein	NA
ABSDF2183	-1.80053	10.6327	4.69286e-63	3.00575e-61	ABSDF2183	glutaminase-asparaginase	aspQ
ABSDF2046	-1.56603	8.40943	4.76086e-63	3.00575e-61	ABSDF2046	phospho-2-dehydro-3-deoxyheptonate aldolase	aro
ABSDF1478	1.2819	7.78993	6.9804e-63	4.3239e-61	ABSDF1478	aspartate carbamoyltransferase non-catalytic chain dihydroorotase-like protein	pyrX
ABSDF0897	-1.20459	8.50298	1.6995e-60	1.03323e-58	ABSDF0897	hypothetical protein	NA
ABSDF1848	1.20075	7.42634	2.6032e-60	1.55387e-58	ABSDF1848	2FE-2S ferredoxin	fdx
ABSDF2677	-1.31211	8.46154	6.05695e-60	3.55088e-58	ABSDF2677	hypothetical protein	NA
ABSDF2254	-2.70723	5.3119	1.21834e-59	7.01724e-58	ABSDF2254	hypothetical protein	NA
ABSDF1172	1.29231	10.8196	3.06487e-59	1.73482e-57	ABSDF1172	glutamine synthetase	glnA
ABSDF1615	-1.3086	6.906	1.41869e-58	7.89415e-57	ABSDF1615	transcriptional regulator	metR
ABSDF3406	1.18012	8.05299	4.66118e-57	2.55044e-55	ABSDF3406	high affinity choline transport protein Bet-like	NA
ABSDF2252	-1.31807	7.67222	1.09092e-56	5.8713e-55	ABSDF2252	hypothetical protein	NA
ABSDF_tRNA49	-1.59019	5.87909	1.3134e-56	6.95465e-55	ABSDF_tRNA49	tRNA-Met	NA
ABSDF3232	1.26544	10.9156	7.74898e-56	4.03808e-54	ABSDF3232	heat shock protein 90	htpG
ABSDF3095	-1.53532	9.97622	2.31209e-55	1.18603e-53	ABSDF3095	3-isopropylmalate dehydrogenase	leuB
ABSDF0707	1.09667	7.19292	3.64607e-53	1.84155e-51	ABSDF0707	hypothetical protein	NA
ABSDF1093.4	1.19467	11.8019	1.67512e-51	8.33244e-50	ABSDF1093.4	L-2 4-diaminobutyrate decarboxylase	ddc
ABSDF1507	-1.61737	8.13682	2.72161e-51	1.33359e-49	ABSDF1507	hypothetical protein	NA
ABSDF0776	1.29557	11.5997	5.79163e-51	2.79617e-49	ABSDF0776	dihydrolipoamide succinyltransferase component of 2-oxoglutarate dehydrogenase complex E2	sucB
ABSDF1854	-1.30831	9.28199	8.51387e-50	4.05088e-48	ABSDF1854	repressor of the iscRSUA operon involved in assembly of Fe-S clusters	iscR
ABSDF1639	-1.51176	6.33678	1.56243e-49	7.32782e-48	ABSDF1639	transcriptional regulator	NA
ABSDF2629	1.15972	8.33824	1.02444e-48	4.73482e-47	ABSDF2629	peptidyl-tRNA hydrolase	pth
ABSDF0090	-1.35862	7.48062	1.0384e-48	4.73482e-47	ABSDF0090	GntR family transcriptional regulator	NA
ABSDF3582	-1.31111	9.06998	1.09437e-48	4.92166e-47	ABSDF3582	histidine transport protein	NA
ABSDF2086	-1.01984	7.1194	2.36307e-48	1.04837e-46	ABSDF2086	hypothetical protein	NA
ABSDF2084	-1.31788	8.53663	2.75765e-48	1.20712e-46	ABSDF2084	hypothetical protein	NA
ABSDF2285	-1.38258	7.28604	2.93242e-48	1.26673e-46	ABSDF2285	receptor protein Heme acquisition system receptor	NA
ABSDF0365	1.45039	5.83996	3.73032e-48	1.59047e-46	ABSDF0365	signal peptide	NA
ABSDF0454	-1.49106	7.99474	5.57496e-48	2.34648e-46	ABSDF0454	hypothetical protein	NA
ABSDF1152	-1.34101	7.25824	6.49232e-48	2.69801e-46	ABSDF1152	signal peptide	NA
ABSDF0280	-1.26704	10.4455	7.44868e-48	3.05675e-46	ABSDF0280	hypothetical protein	NA
ABSDF0689	-1.51924	10.5999	1.7902e-47	7.25585e-46	ABSDF0689	long-chain fatty acid transport protein	NA
ABSDF1861	1.69239	5.49848	3.64672e-47	1.46002e-45	ABSDF1861	acyl-CoA dehydrogenase	NA
ABSDF1937	1.2125	7.79975	4.38084e-47	1.73281e-45	ABSDF1937	hypothetical protein	NA
ABSDF0592	-1.09324	9.05147	4.79653e-47	1.87465e-45	ABSDF0592	AraC family transcriptional regulator	NA
ABSDF3154	-1.09937	10.9145	6.2086e-47	2.39798e-45	ABSDF3154	polynucleotide phosphorylase polyadenylase	pnp
ABSDF3383	1.17236	7.66662	1.08931e-46	4.15838e-45	ABSDF3383	NADP -dependent succinate semialdehyde dehydrogenase	gabD
ABSDF0648	1.1586	7.7146	1.25677e-46	4.74251e-45	ABSDF0648	bacteriolytic lipoprotein entericidin B	ecnB
ABSDF1429	1.10732	8.06202	3.65632e-46	1.36406e-44	ABSDF1429	hypothetical protein	NA
ABSDF1095	-1.30265	5.90767	6.46962e-46	2.38649e-44	ABSDF1095	AsnC family transcriptional regulator	NA
ABSDF3606	-1.10178	9.84018	7.69618e-46	2.8074e-44	ABSDF3606	dihydrodipicolinate synthase	dapA
ABSDF3484	1.03183	7.03311	1.17684e-45	4.24566e-44	ABSDF3484	esterase	est
ABSDF2122	-1.48224	7.89594	1.95455e-45	6.97476e-44	ABSDF2122	hypothetical protein	NA
ABSDF3449	1.09842	9.79596	2.66856e-45	9.4203e-44	ABSDF3449	IMP dehydrogenase	guaB
ABSDF0719	-1.57438	5.69617	3.96411e-45	1.38448e-43	ABSDF0719	hypothetical protein	NA
ABSDF1641	-1.258	6.50741	4.97827e-45	1.72038e-43	ABSDF1641	alcohol dehydrogenase	NA
ABSDF0522	-1.08818	7.47808	9.15069e-45	3.12934e-43	ABSDF0522;pseudo=true	pseudo	NA
ABSDF0795	-1.0465	10.396	2.4447e-44	8.27419e-43	ABSDF0795	cell division protein	ftsJ
ABSDF1638	-1.5181	8.85584	3.42811e-44	1.14842e-42	ABSDF1638	aldehyde dehydrogenase	ald1
ABSDF2032	1.31589	10.1434	3.71345e-44	1.23144e-42	ABSDF2032	phosphopyruvate hydratase	eno
ABSDF0774	1.16136	9.55353	7.61527e-44	2.50009e-42	ABSDF0774	succinate dehydrogenase iron-sulfur subunit	sdhB
ABSDF1690	-1.11962	9.56459	9.01036e-44	2.92881e-42	ABSDF1690	UDP-N-acetylglucosamine acyltransferase	lpxA
ABSDF0721	-1.153	9.24703	3.12885e-43	1.00706e-41	ABSDF0721	hypothetical protein	NA
ABSDF0966	1.13725	11.3486	4.00545e-43	1.27669e-41	ABSDF0966	aspartate aminotransferase A	aspC
ABSDF3595	-1.43742	8.34993	4.64562e-43	1.4665e-41	ABSDF3595	homogentisate 1 2-dioxygenase	NA
ABSDF1268	-1.0019	8.58861	4.84091e-43	1.51359e-41	ABSDF1268	ATP-dependent RNA helicase RhlB	rhlB
ABSDF1689	-1.12042	8.82684	5.76403e-43	1.78522e-41	ABSDF1689	3R-hydroxymyristoyl-ACP dehydratase	fabZ
ABSDF3221	1.06939	10.8979	5.99681e-43	1.83995e-41	ABSDF3221	3-ketoacyl-CoA thiolase	fadA
ABSDF1677	1.05812	7.98239	1.8267e-42	5.55284e-41	ABSDF1677	two-component regulatory system response regulator	glnG
ABSDF0482	1.08164	10.9949	1.21088e-41	3.64708e-40	ABSDF0482	malate dehydrogenase	mdh
ABSDF2450	-0.969518	7.14945	2.05023e-41	6.11901e-40	ABSDF2450;pseudo=true	pseudo	NA
ABSDF0317	-1.11635	8.66408	5.37139e-41	1.58867e-39	ABSDF0317	bacterioferritin	bfrB
ABSDF0903	-0.97919	9.04795	6.68614e-41	1.94387e-39	ABSDF0903	RNA polymerase factor sigma-70	NA
ABSDF0170	1.14947	12.5241	6.69075e-41	1.94387e-39	ABSDF0170	F0F1 ATP synthase subunit beta	atpD
ABSDF3583	-1.52977	10.2532	9.28811e-41	2.67481e-39	ABSDF3583	histidine ammonia-lyase	hutH
ABSDF3592	-1.28107	9.23228	1.80162e-40	5.14322e-39	ABSDF3592	aromatic amino acid APC transporter	aroP
ABSDF2834	-1.23287	7.28772	1.83598e-40	5.19614e-39	ABSDF2834	pilus assembly protein FilB	NA
ABSDF1875	-1.25628	8.41443	2.50017e-39	7.01543e-38	ABSDF1875	haloacid dehalogenase-like family hydrolase	NA
ABSDF1253	-1.02383	7.53504	2.72254e-39	7.57467e-38	ABSDF1253	hypothetical protein	NA
ABSDF0010	-1.3694	10.8916	9.77643e-39	2.69714e-37	ABSDF0010	RND type efflux pump involved in aminoglycoside resistance AdeT	NA
ABSDF2248	-1.40803	6.47259	9.87247e-39	2.70094e-37	ABSDF2248	hypothetical protein	NA
ABSDF3374	-1.04709	9.3278	1.05467e-38	2.86154e-37	ABSDF3374	MFS family transporter	NA
ABSDF2702	1.11901	10.6849	1.955e-38	5.26087e-37	ABSDF2702	NADH dehydrogenase I subunit N	nuoN
ABSDF2656	1.06319	8.80777	2.0245e-38	5.4036e-37	ABSDF2656	trehalose-6-phosphate synthase	otsA
ABSDF0686	-0.941468	7.81171	2.05347e-38	5.43673e-37	ABSDF0686	bifunctional wax ester synthase acyl-CoA:diacylglycerol acyltransferase	wax-dgaT
ABSDF3327	1.53755	5.39889	3.95133e-38	1.03778e-36	ABSDF3327	hypothetical protein	NA
ABSDF2924	-1.18549	6.62962	4.79584e-38	1.24958e-36	ABSDF2924	acyl-CoA synthetase	NA
ABSDF2658	-1.16601	9.04637	1.93378e-37	4.99889e-36	ABSDF2658	bacterioferritin	bfrA
ABSDF1474	-0.888982	6.93753	2.05284e-37	5.26522e-36	ABSDF1474	hypothetical protein	NA
ABSDF0773	0.956066	10.7842	2.13989e-37	5.44594e-36	ABSDF0773	succinate dehydrogenase flavoprotein subunit	sdhA
ABSDF0845	-1.04219	9.99559	2.75493e-37	6.95726e-36	ABSDF0845	hypothetical protein	NA
ABSDF3410	-0.958806	7.42133	3.47116e-37	8.6991e-36	ABSDF3410	hypothetical protein	NA
ABSDF2339	-1.31451	7.54688	4.28072e-37	1.06467e-35	ABSDF2339;pseudo=true	pseudo	dctA
ABSDF3680	0.956405	11.7338	4.3265e-37	1.06796e-35	ABSDF3680	inner membrane protein translocase component YidC	oxaA
ABSDF0167	0.971667	10.5623	7.57544e-37	1.85598e-35	ABSDF0167	F0F1 ATP synthase subunit delta	atpH
ABSDF2706	1.14617	8.31299	1.52087e-36	3.69853e-35	ABSDF2706	NADH dehydrogenase I subunit J	nuoJ
ABSDF2247	-1.11491	6.74337	2.78571e-36	6.72461e-35	ABSDF2247	hypothetical protein	NA
ABSDF2695	0.923219	8.75771	3.09034e-36	7.40553e-35	ABSDF2695	hypothetical protein	NA
ABSDF2518	-1.3802	5.47194	9.55655e-36	2.27349e-34	ABSDF2518	gamma-glutamyltranspeptidase	ggt
ABSDF0524	-0.928581	8.47194	1.7707e-35	4.18217e-34	ABSDF0524	bifunctional glutamine-synthetase adenylyltransferase deadenyltransferase	glnE
ABSDF1477	1.1302	7.25466	1.91579e-35	4.49252e-34	ABSDF1477	aspartate carbamoyltransferase catalytic subunit	pyrB
ABSDF0187	1.03711	8.62754	2.23414e-35	5.2019e-34	ABSDF0187	outer membrane copper receptor OprC	NA
ABSDF0456	-1.04999	7.66273	2.98357e-35	6.89794e-34	ABSDF0456	integral membrane protein transporter	NA
ABSDF3489	-1.26033	10.9574	1.14769e-34	2.63486e-33	ABSDF3489	hypothetical protein	NA
ABSDF3403	1.06686	9.50549	1.53397e-34	3.49725e-33	ABSDF3403	excinuclease ABC subunit A	uvrA
ABSDF1093.3	0.893105	12.4113	1.6004e-34	3.62353e-33	ABSDF1093.3	diaminobutyrate--2-oxoglutarate aminotransferase	dat
ABSDF2705	1.08051	7.80212	1.67604e-34	3.76879e-33	ABSDF2705	NADH-quinone oxidoreductase subunit K	nuoK
ABSDF2675	-0.9031	7.41626	4.86484e-34	1.08648e-32	ABSDF2675	hypothetical protein	NA
ABSDF0008	-1.29777	5.49775	7.71862e-34	1.71218e-32	ABSDF0008	RND type efflux pump involved in aminoglycoside resistance AdeT	NA
ABSDF0168	0.943903	12.4843	1.21495e-33	2.67697e-32	ABSDF0168	F0F1 ATP synthase subunit alpha	atpA
ABSDF0623	-1.12948	8.65816	2.1175e-33	4.6345e-32	ABSDF0623	hypothetical protein	NA
ABSDF2833	-1.00391	8.41908	3.07592e-33	6.68758e-32	ABSDF2833	pilus assembly protein FilC	NA
ABSDF3243	0.937257	12.972	4.35174e-33	9.39919e-32	ABSDF3243	DNA-directed RNA polymerase subunit beta	rpoB
ABSDF2250	-0.994248	10.745	1.00056e-32	2.14695e-31	ABSDF2250	hypothetical protein	NA
ABSDF3324	1.19099	5.81583	1.05204e-32	2.24275e-31	ABSDF3324	hypothetical protein	NA
ABSDF0240	-0.955675	8.87275	1.48523e-32	3.1458e-31	ABSDF0240	hypothetical protein	NA
ABSDF2188	-1.23911	7.25816	1.60965e-32	3.38749e-31	ABSDF2188	3-dehydroquinate dehydratase	aroQ
ABSDF1179	0.948493	10.5055	2.50539e-32	5.23898e-31	ABSDF1179	superoxide dismutase	sodB
ABSDF0165	0.967843	10.0857	2.83032e-32	5.88098e-31	ABSDF0165	membrane-bound ATP synthase F0 sector subunit c	atpE
ABSDF1575	0.928846	11.7355	3.09223e-32	6.38478e-31	ABSDF1575	cytochrome o ubiquinol oxidase subunit II	cyoA
ABSDF1849	0.876045	10.2799	5.16165e-32	1.05911e-30	ABSDF1849	chaperone protein HscA	hscA
ABSDF_misc_RNA_7	1.13396	15.7291	5.22983e-32	1.06643e-30	ABSDF_misc_RNA_7	NA	NA
ABSDF0166	0.914615	10.1803	9.10408e-32	1.84498e-30	ABSDF0166	F0F1 ATP synthase subunit B	atpF
ABSDF2707	1.13467	9.06477	9.54954e-32	1.92338e-30	ABSDF2707	NADH dehydrogenase subunit I	nuoI
ABSDF2251	-1.051	7.92716	9.76357e-32	1.9545e-30	ABSDF2251	hypothetical protein	NA
ABSDF0121	-1.32311	7.97758	1.04259e-31	2.07444e-30	ABSDF0121	methylmalonate-semialdehyde dehydrogenase oxidoreductase protein	mmsA
ABSDF2419	-0.992707	6.55816	1.26947e-31	2.51064e-30	ABSDF2419	lipase	lip1
ABSDF3065	0.887209	7.38382	1.31564e-31	2.58637e-30	ABSDF3065	CPA2 family Na H antiporter	NA
ABSDF0305	1.04305	9.24406	1.55726e-31	3.04315e-30	ABSDF0305	glutamate synthase subunit beta	gltD
ABSDF2037	1.02192	6.369	2.76867e-31	5.37843e-30	ABSDF2037	hypothetical protein	NA
ABSDF0584	-1.0151	7.98679	4.64594e-31	8.97214e-30	ABSDF0584	MFS family transporter	NA
ABSDF0358	-0.890545	8.37809	7.51034e-31	1.4419e-29	ABSDF0358	succinylarginine dihydrolase	astB
ABSDF0881	0.842965	8.20603	9.32993e-31	1.78082e-29	ABSDF0881	outer membrane lipoproteins ABC transporter membrane protein	lolC
ABSDF3026	-1.13336	5.99795	1.01117e-30	1.91889e-29	ABSDF3026	hypothetical protein	NA
ABSDF3034	-0.840995	8.56958	1.86923e-30	3.52684e-29	ABSDF3034	methionine biosynthesis protein	metW
ABSDF2727	-1.0375	8.99388	2.041e-30	3.82891e-29	ABSDF2727	flavoprotein oxidoreductase	NA
ABSDF0304	0.863442	11.6313	2.37637e-30	4.43274e-29	ABSDF0304	glutamate synthase subunit alpha	gltB
ABSDF3326	1.23213	5.6806	2.60358e-30	4.82912e-29	ABSDF3326	thymidylate synthase	NA
ABSDF0995	0.868136	11.3466	3.21665e-30	5.93273e-29	ABSDF0995	isocitrate dehydrogenase	idh
ABSDF0736	0.849235	11.1893	4.89373e-30	8.97548e-29	ABSDF0736	outer membrane protein AdeC-like	NA
ABSDF2236	1.16692	7.03105	6.93137e-30	1.25782e-28	ABSDF2236	hypothetical protein	NA
ABSDF2103	-0.80936	7.3409	6.93466e-30	1.25782e-28	ABSDF2103	AraC family transcriptional regulator	NA
ABSDF1135	0.965544	6.82589	7.24382e-30	1.30667e-28	ABSDF1135	lactoylglutathione lyase	gloA
ABSDF1214	1.06151	6.12108	8.49673e-30	1.5243e-28	ABSDF1214	ABC transporter membrane protein	NA
ABSDF1572	1.12228	8.74803	1.63457e-29	2.91646e-28	ABSDF1572	cytochrome o ubiquinol oxidase subunit IV	cyoD
ABSDF2868	1.07511	6.25212	2.72896e-29	4.84279e-28	ABSDF2868	Acetyl- propionyl-coenzyme A carboxylase alpha chain	NA
ABSDF3289	1.20515	5.9028	3.96318e-29	6.99522e-28	ABSDF3289	hypothetical protein	NA
ABSDF3522	-0.900177	6.96279	4.21746e-29	7.40424e-28	ABSDF3522	positive response regulator for the pho regulon autophosphorylates and phosphorylates sensor PhoR	phoB
ABSDF3625	1.00469	6.58547	4.91488e-29	8.58275e-28	ABSDF3625	alcohol dehydrogenase	NA
ABSDF2704	1.05464	10.5366	7.29573e-29	1.26729e-27	ABSDF2704	NADH dehydrogenase subunit L	nuoL
ABSDF1573	0.892918	10.8819	1.22245e-28	2.11226e-27	ABSDF1573	cytochrome o ubiquinol oxidase subunit III	cyoC
ABSDF1574	0.919122	12.6459	1.29031e-28	2.21784e-27	ABSDF1574	cytochrome o ubiquinol oxidase subunit I	cyoB
ABSDF0171	0.989798	10.5555	1.33398e-28	2.28096e-27	ABSDF0171	F0F1 ATP synthase subunit epsilon	atpC
ABSDF_tRNA30	-1.09096	8.4205	4.92224e-28	8.37292e-27	ABSDF_tRNA30	tRNA-Thr	NA
ABSDF0188	1.03341	5.80964	7.90372e-28	1.33752e-26	ABSDF0188;pseudo=true	pseudo	NA
ABSDF2703	1.00988	10.4867	1.40086e-27	2.35848e-26	ABSDF2703	NADH dehydrogenase subunit M	nuoM
ABSDF2923	-0.784522	9.99212	1.47908e-27	2.47746e-26	ABSDF2923	threonyl-tRNA synthetase	thrS
ABSDF0848	-0.837754	7.49634	1.68551e-27	2.8089e-26	ABSDF0848	D-alanine D-serine glycine transport protein	cycA
ABSDF3146	1.04228	9.37314	1.8701e-27	3.10077e-26	ABSDF3146	heat shock protein HSP33	hslO
ABSDF1939	1.68602	4.48551	1.98748e-27	3.27885e-26	ABSDF1939	hypothetical protein	NA
ABSDF3281	-0.840101	8.67356	2.28675e-27	3.7537e-26	ABSDF3281	thiamine biosynthesis protein ThiC	thiC
ABSDF0075	2.78649	3.63568	2.65843e-27	4.3421e-26	ABSDF0075	polysaccharide biosynthesis protein	NA
ABSDF1209	-0.882091	7.6193	3.81111e-27	6.194e-26	ABSDF1209	rare lipoprotein A family protein	NA
ABSDF3520	-0.833543	8.52579	4.45358e-27	7.20251e-26	ABSDF3520	short-chain dehydrogenase	NA
ABSDF0544	1.34081	5.19924	5.94867e-27	9.57327e-26	ABSDF0544	hypothetical protein	NA
ABSDF1514	-0.810699	8.21997	6.30801e-27	1.01021e-25	ABSDF1514	DNA-binding protein for site-specific recombination transcription of rRNA and tRNA operons and DNA replication	fis
ABSDF1436	-0.81395	9.28827	1.7326e-26	2.76123e-25	ABSDF1436	ATP phosphoribosyltransferase regulatory subunit	hisZ
ABSDF0597	0.763081	7.59796	1.83435e-26	2.90926e-25	ABSDF0597	sulfite reductase	cysI
ABSDF0122	-0.988465	5.98219	3.69116e-26	5.826e-25	ABSDF0122	3-hydroxyisobutyrate dehydrogenase	mmsB
ABSDF2960	-0.769436	7.17211	5.81508e-26	9.1344e-25	ABSDF2960	hypothetical protein	NA
ABSDF2314	0.830235	14.4886	6.48345e-26	1.01358e-24	ABSDF2314	cell-surface adhesin	NA
ABSDF0025	0.837907	7.67085	6.56943e-26	1.02215e-24	ABSDF0025	FKBP-type peptidyl-prolyl cis-trans isomerase	fkpB
ABSDF1923	-0.877863	7.35586	7.50109e-26	1.16161e-24	ABSDF1923	hypothetical protein	NA
ABSDF0222	0.892501	9.10733	7.78725e-26	1.20026e-24	ABSDF0222	inorganic pyrophosphatase	ppa
ABSDF1853	-0.865761	10.2019	8.39273e-26	1.28754e-24	ABSDF1853	tRNA 4-thiouridine sulfurtransferase	iscS
ABSDF0277	0.808839	6.90607	9.0921e-26	1.38834e-24	ABSDF0277	S-methylmethionine APC transporter	NA
ABSDF2628	0.847714	9.82945	1.07849e-25	1.63921e-24	ABSDF2628	50S ribosomal protein L25	rplY
ABSDF2366	-0.967357	6.44272	1.50636e-25	2.27898e-24	ABSDF2366	hypothetical protein	NA
ABSDF1570	-0.849942	12.5742	2.18849e-25	3.29578e-24	ABSDF1570	30S ribosomal protein S6	rpsF
ABSDF1203	0.830117	11.2783	2.27361e-25	3.40834e-24	ABSDF1203	elongation factor Ts	tsf
ABSDF0068	0.800565	7.57651	3.05676e-25	4.56153e-24	ABSDF0068	polysaccharide biosynthesis protein	NA
ABSDF2949	-0.808451	8.46791	3.19254e-25	4.74258e-24	ABSDF2949	hypothetical protein	NA
ABSDF1120	-0.787449	8.62372	3.50451e-25	5.18257e-24	ABSDF1120	hypothetical protein	NA
ABSDF2674	-0.984503	5.79127	3.92667e-25	5.78083e-24	ABSDF2674	signal peptide	NA
ABSDF1670	-0.82686	8.34991	5.61678e-25	8.2321e-24	ABSDF1670	D-amino acid dehydrogenase small subunit	dadA
ABSDF3220	0.765244	11.9107	6.73036e-25	9.82035e-24	ABSDF3220	multifunctional fatty acid oxidation complex subunit alpha	fadB
ABSDF_tRNA31	-0.942306	7.95158	6.91733e-25	1.00485e-23	ABSDF_tRNA31	tRNA-Tyr	NA
ABSDF2369	0.892596	6.47889	8.08944e-25	1.16994e-23	ABSDF2369	urease accessory protein	ureJ
ABSDF2807	-0.765694	6.84851	9.13077e-25	1.31475e-23	ABSDF2807	quinolinate synthetase	nadA
ABSDF0352	-0.763826	7.13855	1.2737e-24	1.826e-23	ABSDF0352	hypothetical protein	NA
ABSDF0011	-1.1381	6.40095	1.34078e-24	1.91382e-23	ABSDF0011	RND type efflux pump involved in aminoglycoside resistance	adeT
ABSDF3297	-0.745333	7.49182	1.35233e-24	1.92195e-23	ABSDF3297	response regulator	gacA
ABSDF1991	-1.43135	4.74376	1.46011e-24	2.06619e-23	ABSDF1991;pseudo=true	pseudo	NA
ABSDF1576	0.830028	7.19193	2.39053e-24	3.36829e-23	ABSDF1576	hypothetical protein	NA
ABSDF0359	-0.80256	7.86598	2.49382e-24	3.49881e-23	ABSDF0359	succinylglutamate desuccinylase	astE
ABSDF1267	-0.832011	11.6456	3.04898e-24	4.25949e-23	ABSDF1267	cold shock protein	NA
ABSDF0251	0.7411	9.00564	3.32088e-24	4.61968e-23	ABSDF0251	hypothetical protein	NA
ABSDF1680	0.784951	8.12947	6.04557e-24	8.37451e-23	ABSDF1680	uridylate kinase	pyrH
ABSDF2635	-0.756144	7.66746	1.05259e-23	1.45195e-22	ABSDF2635	3 4 dihydroxy-2-butanone-4-phosphate synthase	ribB
ABSDF3675	0.822489	7.14455	1.33284e-23	1.83085e-22	ABSDF3675	hypothetical protein	NA
ABSDF2567	0.762204	12.427	1.82247e-23	2.49298e-22	ABSDF2567	elongation factor Tu	tufA
ABSDF2904	-0.788602	9.83747	2.87412e-23	3.91524e-22	ABSDF2904	transcription termination factor Rho	rho
ABSDF0698	0.706269	7.25881	5.6534e-23	7.66947e-22	ABSDF0698	oxydoreductase protein zinc-containing quinone oxidoreductase NADPH dependent	NA
ABSDF1342	-0.721787	7.8524	5.78289e-23	7.81285e-22	ABSDF1342	hypothetical protein	NA
ABSDF2439	-0.808025	11.0936	8.32769e-23	1.12048e-21	ABSDF2439	betaine aldehyde dehydrogenase	betB
ABSDF2644	-0.819053	9.20803	9.10763e-23	1.22042e-21	ABSDF2644	hypothetical protein	NA
ABSDF1676	-0.944526	6.38417	9.89851e-23	1.32101e-21	ABSDF1676	transcriptional regulator	NA
ABSDF0596	0.778147	10.2501	1.15052e-22	1.52921e-21	ABSDF0596	glucose dehydrogenase	gcd
ABSDF2697	-0.809775	6.69503	1.42205e-22	1.88249e-21	ABSDF2697	hypothetical protein	NA
ABSDF2653	-0.98318	6.95626	1.436e-22	1.89333e-21	ABSDF2653	adenosylmethionine-8-amino-7-oxononanoate aminotransferase	bioA
ABSDF0083	0.737139	8.10992	1.45394e-22	1.90931e-21	ABSDF0083	bifunctional phosphomannomutase phosphoglucomutas	manB
ABSDF0554	-0.726173	10.8577	2.58545e-22	3.38168e-21	ABSDF0554	fatty acid desaturase	NA
ABSDF1182	-0.85375	8.28828	2.7049e-22	3.52388e-21	ABSDF1182	multifunctional tRNA nucleotidyl transferase 23-cyclic phosphodiesterase 2nucleotidase phosphatase	cca
ABSDF3091	-0.841967	7.48059	4.21646e-22	5.4714e-21	ABSDF3091	AraC family transcriptional regulator	NA
ABSDF2114	-0.964706	6.63924	5.49878e-22	7.10728e-21	ABSDF2114	hypothetical protein	NA
ABSDF3667	-0.967805	9.43927	5.57724e-22	7.18042e-21	ABSDF3667	hypothetical protein	NA
ABSDF1115	-0.785488	7.33495	6.9045e-22	8.85448e-21	ABSDF1115	7-Fe ferredoxin	fdxA
ABSDF0395	0.711149	7.84319	7.19074e-22	9.18568e-21	ABSDF0395	toluene tolerance efflux ABC transporter substrate-binding protein	ttg2C
ABSDF2721	-0.847498	11.9984	8.83807e-22	1.12463e-20	ABSDF2721	ribonucleotide-diphosphate reductase subunit alpha	nrdA
ABSDF0169	0.899089	11.3898	1.09674e-21	1.39019e-20	ABSDF0169	F0F1 ATP synthase subunit gamma	atpG
ABSDF0573	-0.714308	10.3012	1.18956e-21	1.50205e-20	ABSDF0573	tryptophan synthase subunit alpha	trpA
ABSDF0390	-0.776406	7.70408	1.56473e-21	1.9682e-20	ABSDF0390	inositol monophosphatase	suhB
ABSDF3244	0.749625	11.9846	1.58921e-21	1.99137e-20	ABSDF3244	50S ribosomal protein L7 L12	rplL
ABSDF0755	0.742671	8.95967	1.66404e-21	2.0772e-20	ABSDF0755	amino acid APC transporter	NA
ABSDF2708	0.929635	9.72213	1.93896e-21	2.41121e-20	ABSDF2708	NADH dehydrogenase subunit H	nuoH
ABSDF0658	-0.735047	8.11803	2.51953e-21	3.12137e-20	ABSDF0658	hypothetical protein	NA
ABSDF2964	0.689041	9.08618	3.16358e-21	3.90453e-20	ABSDF2964	aconitate hydratase 1	acnA
ABSDF0067	0.768672	7.82209	4.00307e-21	4.92212e-20	ABSDF0067	nucleoside-diphosphate sugar epimerase	NA
ABSDF3562	0.905947	5.87231	5.36511e-21	6.57226e-20	ABSDF3562	transposon Tn7-like transposition protein	NA
ABSDF1713	0.751223	8.84352	6.97188e-21	8.5088e-20	ABSDF1713	peptidyl-prolyl cis-trans isomerase	surA
ABSDF0161	-0.697414	9.49693	8.09229e-21	9.83963e-20	ABSDF0161	ATP synthase protein I	atpI
ABSDF0211	-0.70133	8.11345	1.011e-20	1.22476e-19	ABSDF0211	hypothetical protein	NA
ABSDF2838	0.923763	6.50388	1.04032e-20	1.25566e-19	ABSDF2838	histidinol-phosphate aminotransferase	hisC
ABSDF1343	-0.681031	6.81585	1.06252e-20	1.27775e-19	ABSDF1343	hypothetical protein	NA
ABSDF0525	-0.820284	9.58828	1.14539e-20	1.37238e-19	ABSDF0525	branched-chain amino acid aminotransferase	ilvE
ABSDF3014	-0.785561	8.38665	1.15251e-20	1.37588e-19	ABSDF3014	gamma-glutamyl phosphate reductase	proA
ABSDF1564	-0.935605	6.0322	1.16758e-20	1.38883e-19	ABSDF1564;pseudo=true	pseudo	NA
ABSDF3261	-0.991063	5.83986	1.29968e-20	1.54037e-19	ABSDF3261	alginate biosynthesis regulatory protein	algR
ABSDF1083	0.704851	9.50006	1.39054e-20	1.64214e-19	ABSDF1083	ATP-dependent helicase HepA	hepA
ABSDF1925	-0.720231	7.72617	1.44496e-20	1.70029e-19	ABSDF1925	hypothetical protein	NA
ABSDF0366	0.948757	5.76966	1.53138e-20	1.79555e-19	ABSDF0366	signal peptide	NA
ABSDF0609	-0.726824	7.94145	1.8934e-20	2.21212e-19	ABSDF0609	lysine-specific permease	lysP
ABSDF3062	-0.892194	8.43024	2.73796e-20	3.1875e-19	ABSDF3062	coniferyl aldehyde dehydrogenase CALDH	calB
ABSDF0772	0.686241	8.46851	4.52222e-20	5.24449e-19	ABSDF0772	succinate dehydrogenase hydrophobic subunit	sdhD
ABSDF1264	-0.684894	9.3482	4.53681e-20	5.24449e-19	ABSDF1264	RNA polymerase factor sigma-32	rpoH
ABSDF_misc_RNA_1	1.06646	8.7212	4.88972e-20	5.63261e-19	ABSDF_misc_RNA_1	NA	NA
ABSDF3442	1.03862	5.52895	5.98453e-20	6.86966e-19	ABSDF3442	xenobiotic reductase	xenB
ABSDF1101	0.769112	6.25499	6.28644e-20	7.17961e-19	ABSDF1101	high-affinity phosphate ABC transporter membrane protein	pstC
ABSDF2711	0.792199	7.95997	6.29829e-20	7.17961e-19	ABSDF2711	NADH dehydrogenase subunit E	nuoE
ABSDF3216	0.861018	6.94491	6.57018e-20	7.46363e-19	ABSDF3216	excinuclease ABC subunit C	uvrC
ABSDF0515	0.712625	8.84646	6.81691e-20	7.71721e-19	ABSDF0515	preprotein translocase subunit SecF	secF
ABSDF2240	0.960788	9.24149	7.80169e-20	8.8017e-19	ABSDF2240	ClpA B-type chaperone	NA
ABSDF0111	-0.78019	8.08072	8.48937e-20	9.54473e-19	ABSDF0111	hypothetical protein	NA
ABSDF3392	-0.719015	9.10448	2.09488e-19	2.34727e-18	ABSDF3392	ssDNA-binding protein controls activity of RecBCD nuclease	ssb
ABSDF0449	0.759096	11.339	2.7036e-19	3.01902e-18	ABSDF0449	50S ribosomal protein L17	rplQ
ABSDF3576	-0.664887	10.1277	3.02564e-19	3.36717e-18	ABSDF3576	hypothetical protein	NA
ABSDF0223	-0.721633	9.02752	3.6148e-19	4.00925e-18	ABSDF0223	outer membrane protein	NA
ABSDF3028	-0.65504	8.24206	3.86124e-19	4.26817e-18	ABSDF3028	ATP-dependent Clp protease proteolytic subunit	clpP
ABSDF3394	0.804048	7.65552	4.69818e-19	5.17588e-18	ABSDF3394	hypothetical protein	NA
ABSDF0455	-1.12606	5.57414	5.72041e-19	6.28097e-18	ABSDF0455	hypothetical protein	NA
ABSDF3483	-0.745227	8.25093	5.92812e-19	6.47096e-18	ABSDF3483	hypothetical protein	NA
ABSDF2427	0.631156	7.12795	5.93286e-19	6.47096e-18	ABSDF2427	phosphate transporter	pit
ABSDF3607	-0.663636	8.6489	8.67632e-19	9.4319e-18	ABSDF3607	lipoprotein-34 NlpB	NA
ABSDF0355	-0.683253	9.04748	1.0649e-18	1.15382e-17	ABSDF0355	bifunctional succinylornithine transaminase acetylornithine transaminase	astC
ABSDF3048	0.837129	5.87023	1.13587e-18	1.22667e-17	ABSDF3048	prolipoprotein diacylglyceryl transferase	lgt
ABSDF1683	-0.71213	7.3612	1.1941e-18	1.28533e-17	ABSDF1683	phosphatidate cytidylyltransferase	cdsA
ABSDF1940	1.56834	3.84554	1.26969e-18	1.36222e-17	ABSDF1940	homoserine dehydrogenase HDH	NA
ABSDF1924	-0.779278	6.70913	1.83976e-18	1.96741e-17	ABSDF1924	hypothetical protein	NA
ABSDF0113	0.761008	8.12411	2.05077e-18	2.18593e-17	ABSDF0113	ferric siderophore receptor protein	NA
ABSDF0186	0.779273	7.6767	2.77123e-18	2.94432e-17	ABSDF0186	hypothetical protein	NA
ABSDF0898	-0.734359	7.67052	3.44658e-18	3.65004e-17	ABSDF0898	outer membrane protein	NA
ABSDF2968	-0.618399	8.65399	3.9666e-18	4.18725e-17	ABSDF2968	peptide chain release factor 3	prfC
ABSDF1054	0.662158	6.86793	4.21809e-18	4.43846e-17	ABSDF1054	hypothetical protein	NA
ABSDF0775	0.814117	12.1111	4.45315e-18	4.67083e-17	ABSDF0775	2-oxoglutarate dehydrogenase E1 component	sucA
ABSDF2318	-0.731884	7.64195	5.76472e-18	6.02726e-17	ABSDF2318	outer membrane efflux protein type I secretion protein	NA
ABSDF2538	-0.736601	9.39803	6.23748e-18	6.50084e-17	ABSDF2538	negative regulator of ferric iron uptake	fur
ABSDF1432	0.662487	9.59841	6.93645e-18	7.20644e-17	ABSDF1432	aspartate kinase	lysC
ABSDF3445	0.72253	9.5854	7.14469e-18	7.39938e-17	ABSDF3445	hypothetical protein	NA
ABSDF3393	-0.613232	7.82003	7.70632e-18	7.95593e-17	ABSDF3393	MFS family transporter	NA
ABSDF2662	-0.781304	6.3007	8.12611e-18	8.36302e-17	ABSDF2662	GntR family transcriptional regulator	NA
ABSDF3437	-0.755505	8.36733	9.23602e-18	9.47558e-17	ABSDF3437	acetyl-CoA synthetase	acs
ABSDF0069	0.742568	7.00325	9.92078e-18	1.01464e-16	ABSDF0069	UDP-N-acetylglucosamine 2-epimerase	NA
ABSDF3063	0.620117	11.919	1.05955e-17	1.08028e-16	ABSDF3063	50S ribosomal protein L28	rpmB
ABSDF0785	0.684166	15.5571	1.12414e-17	1.14259e-16	ABSDF0785	cell-surface adhesin	NA
ABSDF2933	0.808008	6.81285	1.27616e-17	1.2931e-16	ABSDF2933	3-methyl-2-oxobutanoate hydroxymethyltransferase	panB
ABSDF2123	-1.2948	4.88861	1.75628e-17	1.77411e-16	ABSDF2123	hypothetical protein	NA
ABSDF2238	0.960995	8.06272	1.77389e-17	1.78641e-16	ABSDF2238	hypothetical protein	NA
ABSDF0074	0.962917	5.48795	2.06063e-17	2.06882e-16	ABSDF0074	polysaccharide biosynthesis protein	NA
ABSDF0908	0.607301	8.55765	2.22035e-17	2.22238e-16	ABSDF0908	translocation protein TolB	tolB
ABSDF3242	0.738844	13.8527	2.53669e-17	2.53129e-16	ABSDF3242	DNA-directed RNA polymerase subunit beta	rpoC
ABSDF2384	-0.773592	6.10884	2.63648e-17	2.62289e-16	ABSDF2384	transcriptional regulator	NA
ABSDF2676	-0.925535	5.7326	3.28291e-17	3.25613e-16	ABSDF2676	hypothetical protein	NA
ABSDF3181	-0.640024	10.7072	4.9926e-17	4.93696e-16	ABSDF3181	transcription elongation factor NusA	nusA
ABSDF0076	1.23223	5.17024	5.47151e-17	5.39428e-16	ABSDF0076	glycosyltransferase	NA
ABSDF2320	0.624347	7.23532	7.03316e-17	6.91313e-16	ABSDF2320	lipopolysaccharide ABC transporter ATP-binding protein LptB	NA
ABSDF1077	-0.819109	7.00811	1.1451e-16	1.12219e-15	ABSDF1077	hypothetical protein	NA
ABSDF0713	-0.713063	7.99927	1.20918e-16	1.18147e-15	ABSDF0713	hypothetical protein	NA
ABSDF0729	-0.8194	6.07582	1.25155e-16	1.21924e-15	ABSDF0729	hypothetical protein	NA
ABSDF0486	-0.649557	7.31241	1.37338e-16	1.33397e-15	ABSDF0486	hypothetical protein	NA
ABSDF3148	-0.805651	5.86064	1.38461e-16	1.34091e-15	ABSDF3148;pseudo=true	pseudo	cbpA
ABSDF0123	-0.78249	6.67254	1.70488e-16	1.64621e-15	ABSDF0123	acetyl-CoA synthetase AMP-fatty acid ligase	NA
ABSDF0452	0.970178	5.69381	1.7219e-16	1.65777e-15	ABSDF0452	hypothetical protein	NA
ABSDF3094	-1.16273	5.25906	1.81072e-16	1.73818e-15	ABSDF3094	hypothetical protein	NA
ABSDF3541	1.00252	5.61921	2.0366e-16	1.94932e-15	ABSDF3541	hypothetical protein	NA
ABSDF2639	0.635611	9.95399	2.1828e-16	2.08318e-15	ABSDF2639	acyl carrier protein ACP	acpP
ABSDF1458	-0.702498	6.64189	2.46361e-16	2.34435e-15	ABSDF1458	hypothetical protein	NA
ABSDF0271	-0.61251	7.53297	2.54205e-16	2.41201e-15	ABSDF0271	hypothetical protein	NA
ABSDF0030	0.725125	7.07353	2.66919e-16	2.52535e-15	ABSDF0030	5-methylthioadenosine S-adenosylhomocysteine nucleosidase	NA
ABSDF0604	-0.838833	6.30489	2.68873e-16	2.53653e-15	ABSDF0604	type IV fimbrial biogenesis protein	NA
ABSDF2977	-0.611665	9.4316	2.83707e-16	2.66879e-15	ABSDF2977	acetolactate synthase 3 catalytic subunit	ilvI
ABSDF1610	0.608162	10.0355	3.37742e-16	3.16802e-15	ABSDF1610	bifunctional aconitate hydratase 2 2-methylisocitrate dehydratase	acnB
ABSDF1278	0.740089	6.18142	3.56873e-16	3.33794e-15	ABSDF1278	hypothetical protein	NA
ABSDF1161	0.754269	6.32285	3.64517e-16	3.39974e-15	ABSDF1161	hypothetical protein	NA
ABSDF2190	0.596399	9.20406	4.18011e-16	3.88762e-15	ABSDF2190	biotin carboxylase A subunit of acetyl-CoA carboxylase	accC
ABSDF1657	-0.684821	7.65908	4.25692e-16	3.94788e-15	ABSDF1657	transcriptional regulator	NA
ABSDF1144	-0.595028	8.33057	7.4969e-16	6.93304e-15	ABSDF1144	starvation-induced protein involved in peptide utilization during carbon starvation	cstA
ABSDF2361	0.637901	7.40261	8.09436e-16	7.46454e-15	ABSDF2361	glutamate dehydrogenase	gdhA
ABSDF0307	-0.629905	7.9231	8.84061e-16	8.12989e-15	ABSDF0307	hypothetical protein	NA
ABSDF0231	0.731756	7.40328	1.00204e-15	9.18907e-15	ABSDF0231	transmembrane protein	NA
ABSDF_misc_RNA_8	-0.966151	5.31021	1.01438e-15	9.27635e-15	ABSDF_misc_RNA_8	NA	NA
ABSDF0818	0.69057	11.4276	1.04241e-15	9.50617e-15	ABSDF0818	chaperonin GroEL	groEL
ABSDF0792	-1.29323	4.59945	1.0488e-15	9.53797e-15	ABSDF0792;pseudo=true	pseudo	NA
ABSDF0217	-0.609112	8.46641	1.08858e-15	9.8724e-15	ABSDF0217	DNA topoisomerase IV subunit A	parC
ABSDF0423	-0.64394	12.4513	1.32874e-15	1.20172e-14	ABSDF0423	50S ribosomal protein L3	rplC
ABSDF3186	0.610183	6.7566	1.45664e-15	1.31378e-14	ABSDF3186	preprotein translocase subunit SecG	secG
ABSDF1475	-0.606021	7.90214	1.46451e-15	1.31725e-14	ABSDF1475	23S rRNA m2G2445 methyltransferase	rlmL
ABSDF3182	-0.629331	7.73237	1.5554e-15	1.39518e-14	ABSDF3182	hypothetical protein	NA
ABSDF0598	0.651781	6.42927	1.57377e-15	1.40782e-14	ABSDF0598	hypothetical protein	NA
ABSDF3180	-0.606483	12.0011	1.60621e-15	1.43293e-14	ABSDF3180	translation initiation factor IF-2	infB
ABSDF2553	-0.697056	8.47435	1.66372e-15	1.48021e-14	ABSDF2553	acyltransferase	NA
ABSDF2040	1.48923	3.94389	1.80577e-15	1.60226e-14	ABSDF2040;pseudo=true	pseudo	fadH
ABSDF2064	-0.569648	7.01266	2.03563e-15	1.80134e-14	ABSDF2064	sugar kinase	NA
ABSDF2467	-0.841368	5.44637	2.05408e-15	1.81278e-14	ABSDF2467	hypothetical protein	NA
ABSDF2898	0.775978	7.24525	2.51933e-15	2.21742e-14	ABSDF2898	hypothetical protein	NA
ABSDF2617	-0.569717	6.72889	2.53637e-15	2.22644e-14	ABSDF2617	SsrA-binding protein	smpB
ABSDF1862	1.13124	4.59215	2.6765e-15	2.34319e-14	ABSDF1862	acyl-CoA dehydrogenase	NA
ABSDF_tRNA48	-1.59749	4.00821	3.4897e-15	3.04699e-14	ABSDF_tRNA48	tRNA-Met	NA
ABSDF3009	-0.64876	6.45876	3.59658e-15	3.13199e-14	ABSDF3009	glycosyl transferase family protein	NA
ABSDF3064	0.77093	8.21167	3.74649e-15	3.25389e-14	ABSDF3064	50S ribosomal protein L33	rpmG
ABSDF2863	0.625599	11.2228	4.15043e-15	3.59522e-14	ABSDF2863	50S ribosomal protein L13	rplM
ABSDF1215	0.623351	7.52988	4.37129e-15	3.77656e-14	ABSDF1215	ABC transporter ATP-binding protein	NA
ABSDF0422	-0.633291	11.3864	4.40321e-15	3.79416e-14	ABSDF0422	30S ribosomal protein S10	rpsJ
ABSDF0806	0.600506	9.0071	5.13605e-15	4.41404e-14	ABSDF0806	Alpha-ketoglutarate permease	kgtP
ABSDF1452	0.726827	5.85435	5.60537e-15	4.80358e-14	ABSDF1452	hypothetical protein	NA
ABSDF0316	0.634835	6.56087	5.61856e-15	4.80358e-14	ABSDF0316	hypothetical protein	NA
ABSDF2996	0.633274	8.40716	6.42354e-15	5.47752e-14	ABSDF2996	GTP-binding protein EngA	engA
ABSDF3223	1.18312	4.09321	6.60993e-15	5.62187e-14	ABSDF3223	signal peptide	NA
ABSDF0185	0.59806	8.97452	7.03677e-15	5.95746e-14	ABSDF0185	peptide deformylase	def
ABSDF0119	-0.658459	7.27584	7.04079e-15	5.95746e-14	ABSDF0119	amino acid APC transporter	cycA
ABSDF1951	-0.836432	5.56646	8.81841e-15	7.44043e-14	ABSDF1951;pseudo=true	pseudo	fadD
ABSDF2643	-0.5627	11.1825	8.83877e-15	7.44043e-14	ABSDF2643	hypothetical protein	NA
ABSDF1114	-0.691093	7.13921	9.2671e-15	7.78105e-14	ABSDF1114	hypothetical protein	NA
ABSDF0737	0.594105	12.0927	9.70971e-15	8.13188e-14	ABSDF0737	RND protein AdeB-like	NA
ABSDF0394	0.552052	7.08103	1.02153e-14	8.53358e-14	ABSDF0394	toluene tolerance efflux ABC transporter membrane protein	ttg2B
ABSDF0077	0.783415	6.05609	1.05914e-14	8.82525e-14	ABSDF0077	glycosyl transferase family protein	NA
ABSDF3170	-0.57158	7.6093	1.07458e-14	8.93122e-14	ABSDF3170	bifunctional phosphoribosyl-AMP cyclohydrolase phosphoribosyl-ATP pyrophosphatase	hisIE
ABSDF1277	0.763342	9.49416	1.21533e-14	1.00756e-13	ABSDF1277	amidophosphoribosyltransferase	purF
ABSDF3581	-0.65616	7.64106	1.34806e-14	1.11478e-13	ABSDF3581	imidazolonepropionase	hutI
ABSDF0770	0.62524	11.4521	1.39571e-14	1.15128e-13	ABSDF0770	citrate synthase	gltA
ABSDF2887	-0.653233	7.16751	1.43794e-14	1.18315e-13	ABSDF2887	hypothetical protein	NA
ABSDF0594	-0.808887	5.68256	1.45057e-14	1.19055e-13	ABSDF0594	hypothetical protein	NA
ABSDF1741	0.618239	6.95658	1.54211e-14	1.26253e-13	ABSDF1741	orotidine 5-phosphate decarboxylase	pyrF
ABSDF3172	-0.596805	6.86808	1.74632e-14	1.42616e-13	ABSDF3172	hypothetical protein	NA
ABSDF1569	-0.61101	10.8265	2.56812e-14	2.09209e-13	ABSDF1569	30S ribosomal protein S18	rpsR
ABSDF1427	0.732505	7.74985	3.06114e-14	2.48756e-13	ABSDF1427	adenosine deaminase	add
ABSDF1335	-1.05978	5.05331	3.19152e-14	2.5871e-13	ABSDF1335	hypothetical protein	NA
ABSDF2710	0.770013	9.13871	3.65979e-14	2.95938e-13	ABSDF2710	NADH dehydrogenase I subunit F	nuoF
ABSDF0026	0.69129	7.51433	4.04105e-14	3.25965e-13	ABSDF0026	lipoprotein signal peptidase	lspA
ABSDF1304	0.67351	5.87483	4.05383e-14	3.26194e-13	ABSDF1304	sodium glutamate symport carrier protein	gltS
ABSDF3245	0.602023	12.6708	4.07145e-14	3.26811e-13	ABSDF3245	50S ribosomal protein L10	rplJ
ABSDF3291	-0.665281	6.24404	4.66853e-14	3.73824e-13	ABSDF3291	ferrous iron transport protein A FeoA	NA
ABSDF0050	0.628924	6.43489	5.82494e-14	4.65286e-13	ABSDF0050	hypothetical protein	NA
ABSDF1663	-0.734394	6.7602	6.10657e-14	4.86599e-13	ABSDF1663	intracellular sulfur oxidation protein DsrE-like	NA
ABSDF3032	-0.634245	10.5153	6.48568e-14	5.15557e-13	ABSDF3032	2-isopropylmalate synthase	leuA
ABSDF0175	0.656019	7.47621	7.48362e-14	5.93447e-13	ABSDF0175	glutathione peroxidase	NA
ABSDF3294	-0.556551	8.89458	7.92483e-14	6.26921e-13	ABSDF3294	homoserine dehydrogenase	hom
ABSDF3052	-0.633316	7.65021	8.42059e-14	6.64538e-13	ABSDF3052	thymidylate synthase	thyA
ABSDF0564	-0.623267	6.56935	9.26551e-14	7.29464e-13	ABSDF0564	N-5-phosphoribosylanthranilate isomerase PRAI	trpF
ABSDF0859	0.714364	9.79232	1.01762e-13	7.99249e-13	ABSDF0859	electron transfer flavoprotein subunit alpha	etfA
ABSDF1624	-0.529278	7.07136	1.0553e-13	8.2686e-13	ABSDF1624	tRNA delta2-isopentenylpyrophosphate transferase	miaA
ABSDF3178	0.961127	5.07315	1.09264e-13	8.5408e-13	ABSDF3178	monovalent cation H antiporter subunit G	phaG
ABSDF0595	-0.5553	9.07929	1.2143e-13	9.46927e-13	ABSDF0595	glucose-sensitive porin OprB-like	NA
ABSDF0555	0.569344	7.09608	1.21723e-13	9.46957e-13	ABSDF0555	hypothetical protein	NA
ABSDF0730	-0.735014	6.42403	1.22351e-13	9.49594e-13	ABSDF0730	oxidoreductase dehydrogenase	NA
ABSDF0349	0.665068	6.3517	1.57573e-13	1.22008e-12	ABSDF0349	hypothetical protein	NA
ABSDF0708	0.570251	6.98042	1.70299e-13	1.31551e-12	ABSDF0708	hypothetical protein	NA
ABSDF3586	-0.717422	7.64779	1.75402e-13	1.35175e-12	ABSDF3586	histidine utilization repressor	hutC
ABSDF1688	-0.533145	6.79556	1.90612e-13	1.46552e-12	ABSDF1688	UDP-3-O- 3-hydroxymyristoyl glucosamine N-acyltransferase	lpxD
ABSDF2237	0.994871	6.70467	1.9472e-13	1.49361e-12	ABSDF2237	hypothetical protein	NA
ABSDF3657	-0.602307	8.08804	2.1997e-13	1.68336e-12	ABSDF3657	membrane-bound lytic murein transglycosylase	NA
ABSDF2047	0.813639	5.7117	2.31283e-13	1.76582e-12	ABSDF2047	hypothetical protein	NA
ABSDF2100	0.953671	5.09658	2.46741e-13	1.87947e-12	ABSDF2100	nucleoprotein polynucleotide-associated enzyme	NA
ABSDF2249	-0.581757	12.2492	2.87293e-13	2.18329e-12	ABSDF2249	hypothetical protein	NA
ABSDF2709	0.738972	10.7979	3.11233e-13	2.35976e-12	ABSDF2709	NADH dehydrogenase subunit G	nuoG
ABSDF0610	-0.623001	6.51643	3.35422e-13	2.5373e-12	ABSDF0610	ribosomal RNA small subunit methyltransferase C	rsmC
ABSDF1984	1.00859	4.81909	3.85953e-13	2.91284e-12	ABSDF1984	Zn-dependent dipeptidase	acdP
ABSDF2528	-1.30223	3.81244	3.91143e-13	2.94524e-12	ABSDF2528	hypothetical protein	NA
ABSDF1249	-0.596238	6.82514	4.76288e-13	3.57815e-12	ABSDF1249	acyl-CoA dehydrogenase	NA
ABSDF0005	-0.546583	8.29438	5.20396e-13	3.9006e-12	ABSDF0005	of cytochrome b562 CybC	NA
ABSDF1981	0.592724	6.20532	5.62595e-13	4.20729e-12	ABSDF1981	pyrroloquinoline quinone biosynthesis protein PqqC	pqqC
ABSDF2649	0.52094	8.44427	7.0752e-13	5.27906e-12	ABSDF2649	ribosomal large subunit pseudouridine synthase B	NA
ABSDF0120	-0.860923	5.62887	7.67508e-13	5.71367e-12	ABSDF0120	LysR family transcriptional regulator	NA
ABSDF2172	-0.88946	5.60645	7.80438e-13	5.79678e-12	ABSDF2172	hypothetical protein	NA
ABSDF3035	-0.526594	9.02824	7.9992e-13	5.92807e-12	ABSDF3035	hypothetical protein	NA
ABSDF2108	-1.36078	3.62506	8.1397e-13	6.01861e-12	ABSDF2108	leucine-responsive regulatory protein	lrp
ABSDF0516	0.548961	9.58033	8.2523e-13	6.08816e-12	ABSDF0516	preprotein translocase subunit SecD	secD
ABSDF0361	0.81519	7.21204	8.7854e-13	6.46692e-12	ABSDF0361;pseudo=true	pseudo	NA
ABSDF2436	-0.555093	8.1966	9.5518e-13	7.01533e-12	ABSDF2436	choline transport protein BetT	betT
ABSDF0424	-0.615086	11.0424	9.84719e-13	7.21615e-12	ABSDF0424	50S ribosomal protein L4	rplD
ABSDF2975	0.555637	10.6435	1.00692e-12	7.36241e-12	ABSDF2975	ketol-acid reductoisomerase	ilvC
ABSDF0327	-0.575944	11.0981	1.05367e-12	7.6871e-12	ABSDF0327	16S rRNA-processing protein RimM	rimM
ABSDF0901	-0.644924	6.12277	1.06624e-12	7.7616e-12	ABSDF0901	hypothetical protein	NA
ABSDF2525	0.529104	8.28072	1.12901e-12	8.20031e-12	ABSDF2525	delta-aminolevulinic acid dehydratase	hemB
ABSDF2906	0.508809	7.44195	1.17405e-12	8.50865e-12	ABSDF2906	integration host factor subunit alpha	ihfA
ABSDF0084	-1.0728	5.20183	1.21445e-12	8.782e-12	ABSDF0084;pseudo=true	pseudo	lldP
ABSDF3074	-0.617458	6.5108	1.51231e-12	1.09119e-11	ABSDF3074	hypothetical protein	NA
ABSDF1740	0.556618	8.38891	1.51936e-12	1.09387e-11	ABSDF1740	hypothetical protein	NA
ABSDF3020	0.771484	5.60673	1.56979e-12	1.1277e-11	ABSDF3020	bifunctional 4-hydroxy-2-oxoglutarate aldolase 2-dehydro-3-deoxyphosphogluconate aldolase	eda
ABSDF1451	0.947042	5.57478	1.76291e-12	1.26368e-11	ABSDF1451	hypothetical protein	NA
ABSDF3312	0.641998	7.7696	1.81382e-12	1.29733e-11	ABSDF3312	riboflavin synthase subunit alpha	ribC
ABSDF3651	-0.523787	8.6839	1.95716e-12	1.39681e-11	ABSDF3651	hypothetical protein	NA
ABSDF0406	0.502833	8.39601	2.21137e-12	1.57482e-11	ABSDF0406	acyl-CoA thioesterase II	tesB
ABSDF_tRNA26	-1.51756	3.53099	2.22885e-12	1.58383e-11	ABSDF_tRNA26	tRNA-Lys	NA
ABSDF0788	0.538175	8.67744	2.7119e-12	1.92293e-11	ABSDF0788	transcription elongation factor GreA	greA
ABSDF2239	0.761313	7.8089	2.79437e-12	1.97714e-11	ABSDF2239	hypothetical protein	NA
ABSDF3012	-0.505809	6.81076	2.90377e-12	2.05012e-11	ABSDF3012	hypothetical protein	NA
ABSDF0607	0.806914	5.6657	2.97002e-12	2.0924e-11	ABSDF0607;pseudo=true	pseudo	NA
ABSDF3305	0.524775	8.18603	3.06801e-12	2.1568e-11	ABSDF3305	phosphoglyceromutase	gpmI
ABSDF1724	0.637629	6.47226	3.19299e-12	2.23987e-11	ABSDF1724	3-deoxy-manno-octulosonate cytidylyltransferase	kdsB
ABSDF0004	-0.517116	10.5318	3.26484e-12	2.28539e-11	ABSDF0004	DNA gyrase subunit B	gyrB
ABSDF0745	0.66756	7.62818	3.3436e-12	2.33554e-11	ABSDF0745	outer-membrane lipoproteins carrier protein	lolA
ABSDF2180	-0.531711	7.10747	3.59761e-12	2.50763e-11	ABSDF2180	peptide methionine sulfoxide reductase	msrB
ABSDF2381	1.20107	3.62878	3.63359e-12	2.52735e-11	ABSDF2381	IS5 family transposase	NA
ABSDF3515	0.601042	6.1813	3.65395e-12	2.53614e-11	ABSDF3515	hypothetical protein	NA
ABSDF0582	-0.613809	9.80167	3.70037e-12	2.56293e-11	ABSDF0582	preprotein translocase subunit SecA	secA
ABSDF2093	-0.502246	7.37833	3.96764e-12	2.74226e-11	ABSDF2093	methionine aminopeptidase	map
ABSDF0796	-0.515816	12.0608	4.46205e-12	3.0775e-11	ABSDF0796	cell division protein	ftsH
ABSDF2864	0.686708	10.1722	4.69639e-12	3.23234e-11	ABSDF2864	30S ribosomal protein S9	rpsI
ABSDF2952	0.655905	6.35891	4.71716e-12	3.23984e-11	ABSDF2952	pyridine nucleotide transhydrogenase subunit beta	pntB
ABSDF2360	0.521958	9.09425	4.93943e-12	3.38542e-11	ABSDF2360	hypothetical protein	NA
ABSDF1210	0.560673	6.48469	5.00117e-12	3.42059e-11	ABSDF1210	membrane-bound lytic murein transglycosylase B	mltB
ABSDF2563	-0.77759	7.2779	5.01237e-12	3.42113e-11	ABSDF2563	arginyl-tRNA-protein transferase	NA
ABSDF2235	1.03612	5.38859	5.32108e-12	3.62429e-11	ABSDF2235	hypothetical protein	NA
ABSDF3293	0.522018	7.38176	5.34659e-12	3.63413e-11	ABSDF3293	thiol:disulfide interchange protein	dsbC
ABSDF1548	-0.734603	5.86047	6.79743e-12	4.61074e-11	ABSDF1548	GntR family transcriptional regulator	NA
ABSDF1251	-0.512842	7.52206	6.98751e-12	4.7299e-11	ABSDF1251	bifunctional chorismate mutase P prephenate dehydratase	pheA
ABSDF2283	-0.785116	5.85952	8.87994e-12	5.99853e-11	ABSDF2283	hypothetical protein	NA
ABSDF1284	-0.528873	6.88642	9.24557e-12	6.23269e-11	ABSDF1284	DNA-binding iron metalloprotein AP endonuclease	NA
ABSDF0448	0.596032	13.3885	9.58045e-12	6.44521e-11	ABSDF0448	DNA-directed RNA polymerase subunit alpha	rpoA
ABSDF2826	-0.644365	6.31728	9.75211e-12	6.54728e-11	ABSDF2826	MutT nudix family protein	NA
ABSDF2043	0.878519	5.26981	1.06405e-11	7.12915e-11	ABSDF2043;pseudo=true	pseudo	fadH
ABSDF1712	0.553651	9.57967	1.21523e-11	8.12543e-11	ABSDF1712	fructose-1 6-bisphosphate aldolase	fda
ABSDF0073	0.664576	6.10599	1.3658e-11	9.11369e-11	ABSDF0073	polysaccharide biosynthesis protein	NA
ABSDF0445	0.560802	11.5624	1.44956e-11	9.65293e-11	ABSDF0445	30S ribosomal protein S13	rpsM
ABSDF0782	-0.525418	7.36844	1.48588e-11	9.87478e-11	ABSDF0782	tryptophanyl-tRNA synthetase II	trpS
ABSDF3110	-0.534989	9.7122	1.49582e-11	9.92074e-11	ABSDF3110	ribonuclease E	rne
ABSDF1168	-0.562488	8.09853	1.5461e-11	1.02336e-10	ABSDF1168	bifunctional para-aminobenzoate synthase glutamine amidotransferase component II anthranilate synthase component II	trpG
ABSDF2312	1.12157	4.90475	1.69517e-11	1.11976e-10	ABSDF2312	glycosyltransferase	NA
ABSDF2851	-0.659928	5.93801	2.06835e-11	1.36353e-10	ABSDF2851;pseudo=true	pseudo	NA
ABSDF0116	-0.628069	10.2076	2.58854e-11	1.70304e-10	ABSDF0116	D-amino acid dehydrogenase small subunit	dadA
ABSDF0680	-0.51091	8.70763	2.80009e-11	1.83854e-10	ABSDF0680	rod shape-determining protein MreB	mreB
ABSDF0665	-0.985953	4.50405	2.8215e-11	1.8489e-10	ABSDF0665	hypothetical protein	NA
ABSDF2997	0.496435	8.87335	2.89708e-11	1.89441e-10	ABSDF2997	hypothetical protein	NA
ABSDF0338	0.492839	9.88416	2.90249e-11	1.89441e-10	ABSDF0338	D-3-phosphoglycerate dehydrogenase	serA
ABSDF2932	0.53388	7.40777	2.95274e-11	1.92339e-10	ABSDF2932	pantoate--beta-alanine ligase	panC
ABSDF1261	0.518394	7.29575	2.96785e-11	1.9294e-10	ABSDF1261	thiazole synthase	thiG
ABSDF1132	-0.514869	8.90678	3.36605e-11	2.18394e-10	ABSDF1132	LysR family transcriptional regulator	NA
ABSDF3039	0.597415	6.03348	3.43732e-11	2.22578e-10	ABSDF3039	permease	NA
ABSDF0241	0.655426	7.55994	3.48052e-11	2.24932e-10	ABSDF0241	imidazole glycerol phosphate synthase subunit HisH	hisH
ABSDF0085	-0.859061	5.18147	3.56364e-11	2.29851e-10	ABSDF0085;pseudo=true	pseudo	lldP
ABSDF2852	-0.657208	5.76611	4.02844e-11	2.59321e-10	ABSDF2852;pseudo=true	pseudo	NA
ABSDF2870	0.7909	5.34068	4.23942e-11	2.72368e-10	ABSDF2870	acyl-CoA dehydrogenase	NA
ABSDF0672	-0.69273	5.5174	4.43111e-11	2.84128e-10	ABSDF0672	transporter	sbmA
ABSDF3585	-0.785807	5.76904	4.65818e-11	2.98105e-10	ABSDF3585	hypothetical protein	NA
ABSDF3155	-0.54732	11.3309	4.73541e-11	3.02458e-10	ABSDF3155	30S ribosomal protein S15	rpsO
ABSDF1504	-1.27846	4.0676	4.91181e-11	3.13116e-10	ABSDF1504	IS982 family transposase	NA
ABSDF2090	-0.797376	5.25671	5.22898e-11	3.32689e-10	ABSDF2090	hypothetical protein	NA
ABSDF0830	-0.58403	8.32865	5.36267e-11	3.40535e-10	ABSDF0830	hypothetical protein	NA
ABSDF2087	-0.579818	8.36609	6.415e-11	4.06572e-10	ABSDF2087	hypothetical protein	NA
ABSDF0533	1.32327	2.98012	6.43708e-11	4.07186e-10	ABSDF0533	hypothetical protein	NA
ABSDF0391	-0.559733	12.1212	6.74958e-11	4.26132e-10	ABSDF0391	ATP-dependent RNA helicase	NA
ABSDF2117	-0.663035	9.09536	7.2711e-11	4.58177e-10	ABSDF2117	hypothetical protein	NA
ABSDF0149	0.573104	6.46628	7.62068e-11	4.79285e-10	ABSDF0149	hypothetical protein	NA
ABSDF3077	0.570772	5.98453	8.01766e-11	5.03289e-10	ABSDF3077	Zn-dependent oxidoreductase	NA
ABSDF1686	0.569278	10.226	8.57155e-11	5.37031e-10	ABSDF1686	outer membrane protein	NA
ABSDF3067	-0.471857	8.41104	8.97026e-11	5.6094e-10	ABSDF3067	hypothetical protein	NA
ABSDF0063	0.605983	8.81862	1.01045e-10	6.30665e-10	ABSDF0063	tyrosine-protein kinase autophosphorylates	ptk
ABSDF3471	0.451838	7.50764	1.02787e-10	6.40322e-10	ABSDF3471	UDP-N-acetylmuramate--L-alanine ligase	murC
ABSDF3000	0.550384	7.63744	1.03383e-10	6.42816e-10	ABSDF3000	histidyl-tRNA synthetase	hisS
ABSDF2370	0.474404	7.20508	1.04645e-10	6.49435e-10	ABSDF2370	urease accessory protein	ureG
ABSDF2592	0.514667	7.43163	1.06039e-10	6.56841e-10	ABSDF2592	hypothetical protein	NA
ABSDF2652	-0.566335	6.2639	1.10094e-10	6.80674e-10	ABSDF2652	8-amino-7-oxononanoate synthase	bioF
ABSDF2679	-0.485241	8.21018	1.14529e-10	7.06768e-10	ABSDF2679	deoxycytidine triphosphate deaminase	dcd
ABSDF3207	-0.578491	6.17652	1.20795e-10	7.44034e-10	ABSDF3207	transcriptional regulator	NA
ABSDF3401	0.456645	6.94243	1.27048e-10	7.81081e-10	ABSDF3401	NADPH:quinone reductase and related Zn-dependent oxidoreductase	NA
ABSDF1076	-0.901462	4.72111	1.30353e-10	7.99904e-10	ABSDF1076;pseudo=true	pseudo	NA
ABSDF1186	-0.481329	9.26878	1.44897e-10	8.87496e-10	ABSDF1186	5 10-methylenetetrahydrofolate reductase	metF
ABSDF1897	-0.552802	6.58229	1.45924e-10	8.9212e-10	ABSDF1897	hypothetical protein	NA
ABSDF1357	-0.470331	7.30415	1.58215e-10	9.65466e-10	ABSDF1357	NUDIX family NADH pyrophosphatase	NA
ABSDF1754	1.48913	2.46309	1.77524e-10	1.08128e-09	ABSDF1754	phage-like protein	NA
ABSDF1244	0.531285	6.36624	1.90602e-10	1.15879e-09	ABSDF1244	hypothetical protein	NA
ABSDF_tRNA43	-1.02012	4.98159	1.97509e-10	1.19856e-09	ABSDF_tRNA43	tRNA-Arg	NA
ABSDF0411	-0.663316	5.59008	2.02806e-10	1.22844e-09	ABSDF0411;pseudo=true	pseudo	NA
ABSDF3008	-0.585152	6.97696	2.15704e-10	1.30415e-09	ABSDF3008	phosphatidylglycerophosphatase B	NA
ABSDF2955	0.795887	5.51456	2.30042e-10	1.38829e-09	ABSDF2955	hypothetical protein	NA
ABSDF0269	0.458995	7.49983	2.56857e-10	1.54727e-09	ABSDF0269	hypothetical protein	NA
ABSDF0675	0.535453	6.43323	2.59057e-10	1.55766e-09	ABSDF0675	hypothetical protein	NA
ABSDF0081	0.567565	7.22387	2.74832e-10	1.64949e-09	ABSDF0081	glucose-6-phosphate isomerase	pgi
ABSDF1775	1.08225	3.7569	2.83675e-10	1.69946e-09	ABSDF1775	hypothetical protein	NA
ABSDF2038	0.648922	5.58084	2.92067e-10	1.74655e-09	ABSDF2038	hypothetical protein	NA
ABSDF2221	0.637761	5.79987	3.13912e-10	1.87377e-09	ABSDF2221	transporter transmembrane protein magnesium transporter	NA
ABSDF0328	-0.501231	10.8512	3.3947e-10	2.02265e-09	ABSDF0328	tRNA guanine-N1--methyltransferase	trmD
ABSDF3615	-0.558392	6.21789	4.19854e-10	2.49707e-09	ABSDF3615	hypothetical protein	NA
ABSDF2712	0.511918	9.74664	4.35174e-10	2.5835e-09	ABSDF2712	bifunctional NADH:ubiquinone oxidoreductase subunit C D	nuoCD
ABSDF0444	0.511301	10.4231	4.51429e-10	2.67516e-09	ABSDF0444	50S ribosomal protein L36	rpmJ
ABSDF2903	0.538669	9.61305	4.66886e-10	2.76178e-09	ABSDF2903	thioredoxin	trxA
ABSDF1102	0.639332	6.33787	4.80624e-10	2.83793e-09	ABSDF1102	high-affinity phosphate ABC transporter membrane protein	pstA
ABSDF1176	-0.681366	5.53566	5.2056e-10	3.06593e-09	ABSDF1176;pseudo=true	pseudo	NA
ABSDF2346	0.681636	5.68087	5.21105e-10	3.06593e-09	ABSDF2346	signal peptide	NA
ABSDF2053	-0.605898	5.93431	5.91909e-10	3.47628e-09	ABSDF2053	hypothetical protein	NA
ABSDF1117	0.434528	7.49331	5.98174e-10	3.50679e-09	ABSDF1117	DNA mismatch repair protein MutS	mutS
ABSDF0078	-0.548463	8.31115	6.34321e-10	3.71208e-09	ABSDF0078	UDP-galactose phosphate transferase WeeH	NA
ABSDF0143	-0.602587	8.04617	6.8572e-10	4.00573e-09	ABSDF0143	hypothetical protein	NA
ABSDF0092	-0.475524	9.03444	7.12768e-10	4.15633e-09	ABSDF0092	methylcitrate synthase	prpC
ABSDF2203	-0.426003	6.91174	7.32349e-10	4.26295e-09	ABSDF2203	hypothetical protein	NA
ABSDF3482	0.604038	6.18557	9.03168e-10	5.24797e-09	ABSDF3482	hypothetical protein	NA
ABSDF0357	-0.441567	7.95109	1.02175e-09	5.92652e-09	ABSDF0357	succinylglutamic semialdehyde dehydrogenase	astD
ABSDF3234	1.11896	3.68766	1.25433e-09	7.26272e-09	ABSDF3234	outer membrane protein W	NA
ABSDF1640	-0.563869	6.13698	1.31098e-09	7.57738e-09	ABSDF1640	hypothetical protein	NA
ABSDF1919	-0.611096	6.59205	1.4217e-09	8.20286e-09	ABSDF1919	hypothetical protein	NA
ABSDF1087	-0.636272	6.075	1.43026e-09	8.22629e-09	ABSDF1087	TetR family transcriptional regulator	NA
ABSDF1163	-0.441426	7.09592	1.43077e-09	8.22629e-09	ABSDF1163	anthranilate phosphoribosyltransferase	trpD
ABSDF2051	-0.463019	7.62764	1.4913e-09	8.55932e-09	ABSDF2051	N-acetyl-gamma-glutamyl-phosphate reductase	argC
ABSDF3331	0.91569	4.42245	1.50135e-09	8.60197e-09	ABSDF3331	transposase	NA
ABSDF2192	-1.33106	2.98297	1.5209e-09	8.69882e-09	ABSDF2192	IS5 family transposase	NA
ABSDF1498	-0.799639	5.0368	1.71123e-09	9.77039e-09	ABSDF1498	benzoate degradation transcriptional regulator	benM
ABSDF_misc_RNA_2	-0.801587	5.12018	1.73686e-09	9.89949e-09	ABSDF_misc_RNA_2	NA	NA
ABSDF1771	1.4724	1.91186	1.8954e-09	1.07844e-08	ABSDF1771	hypothetical protein	NA
ABSDF0425	-0.657689	10.5633	1.94058e-09	1.10224e-08	ABSDF0425	50S ribosomal protein L23	rplW
ABSDF2209	0.5334	8.00179	1.99071e-09	1.12876e-08	ABSDF2209	major facilitator superfamily methyl viologen resistance protein	smvA
ABSDF0990	-0.901697	4.15269	2.0146e-09	1.14033e-08	ABSDF0990;pseudo=true	pseudo	ndh
ABSDF0426	-0.503711	12.0815	2.02978e-09	1.14695e-08	ABSDF0426	50S ribosomal protein L2	rplB
ABSDF1832	-0.584057	6.45227	2.03653e-09	1.14878e-08	ABSDF1832	hypothetical protein	NA
ABSDF1493	-0.490311	7.92079	2.18006e-09	1.22764e-08	ABSDF1493	ATP-dependent helicase	hrpA
ABSDF0538	-0.460951	11.2715	2.20864e-09	1.2416e-08	ABSDF0538	aspartyl-tRNA synthetase	aspS
ABSDF1384	-0.598969	6.20197	2.31914e-09	1.3015e-08	ABSDF1384	hemolysin activator protein	NA
ABSDF1099	-0.886452	4.66441	2.41014e-09	1.35026e-08	ABSDF1099;pseudo=true	pseudo	NA
ABSDF0738	0.456686	10.6191	2.75515e-09	1.54091e-08	ABSDF0738	membrane fusion protein AdeA-like	NA
ABSDF1320	-0.443212	6.85522	2.93208e-09	1.63708e-08	ABSDF1320	repressor protein from bacteriophage	NA
ABSDF1344	-0.433981	7.47591	3.02818e-09	1.68786e-08	ABSDF1344	aminopeptidase P	pepP
ABSDF2138	-0.431498	7.32091	3.5506e-09	1.9757e-08	ABSDF2138	hypothetical protein	NA
ABSDF2557	0.496165	7.71543	3.76548e-09	2.09172e-08	ABSDF2557	cell division topological specificity factor reverses minC inhibition of FtsZ ring	minE
ABSDF2334	-1.30748	3.47284	3.99924e-09	2.21782e-08	ABSDF2334	exodeoxyribonuclease VII small subunit exonuclease VII small subunit	NA
ABSDF0739	-0.497645	8.44406	4.28326e-09	2.37132e-08	ABSDF0739	phosphatidylglycerophosphatase B	NA
ABSDF3111	0.49475	6.67874	4.34291e-09	2.4003e-08	ABSDF3111	long-chain-acyl-CoA synthetase	NA
ABSDF0916	-0.594759	5.76335	4.35187e-09	2.40121e-08	ABSDF0916	Holliday junction DNA helicase RuvA	ruvA
ABSDF2869	0.842372	4.58841	4.59486e-09	2.53103e-08	ABSDF2869	hypothetical protein	NA
ABSDF1684	-0.447987	7.02333	4.9013e-09	2.69531e-08	ABSDF1684	1-deoxy-D-xylulose 5-phosphate reductoisomerase	dxr
ABSDF0159	-0.574821	5.95648	5.11571e-09	2.80393e-08	ABSDF0159	Zn transport system transcriptional repressor	zur
ABSDF0115	-1.14246	3.04365	5.11592e-09	2.80393e-08	ABSDF0115	branched chain amino acid ABC transporter	lrp
ABSDF1852	-0.450477	9.04005	5.24111e-09	2.86776e-08	ABSDF1852	scaffold protein	iscU
ABSDF1773	1.19253	3.14555	5.47301e-09	2.98967e-08	ABSDF1773	hypothetical protein	NA
ABSDF3082	0.534633	6.05798	6.00022e-09	3.27221e-08	ABSDF3082	glycosyltransferase	NA
ABSDF3539	0.586506	6.2066	6.19665e-09	3.37373e-08	ABSDF3539	hypothetical protein	NA
ABSDF0308	-0.466126	7.06175	6.22788e-09	3.38512e-08	ABSDF0308	hypothetical protein	NA
ABSDF0717	-0.43559	7.07361	6.32746e-09	3.43356e-08	ABSDF0717	hypothetical protein	NA
ABSDF3142	-0.50553	6.49599	6.38601e-09	3.45962e-08	ABSDF3142	general secretion pathway protein G	xcpT
ABSDF2921	-0.443659	6.81678	7.42229e-09	4.0144e-08	ABSDF2921	glutathione S-transferase	NA
ABSDF2685	0.426814	8.42046	7.47037e-09	4.0292e-08	ABSDF2685	hypothetical protein	NA
ABSDF1828	0.538726	6.12662	7.47422e-09	4.0292e-08	ABSDF1828	oligopeptide dipeptide ABC transporter ATP-binding protein	NA
ABSDF0816	-0.529688	6.81507	7.51555e-09	4.04485e-08	ABSDF0816;pseudo=true	pseudo	NA
ABSDF2429	-1.21543	2.71834	7.99507e-09	4.29588e-08	ABSDF2429;pseudo=true	pseudo	NA
ABSDF2173	-0.428632	7.59357	9.86682e-09	5.29294e-08	ABSDF2173	phosphoribosylglycinamide formyltransferase 2	purT
ABSDF3579	0.803258	4.41863	1.03447e-08	5.53721e-08	ABSDF3579	signal peptide	NA
ABSDF3306	0.4215	6.82262	1.03559e-08	5.53721e-08	ABSDF3306	hypothetical protein	NA
ABSDF2042	0.824695	4.81714	1.09907e-08	5.86708e-08	ABSDF2042;pseudo=true	pseudo	fadH
ABSDF1609	0.861841	4.22284	1.11996e-08	5.96887e-08	ABSDF1609	hypothetical protein	NA
ABSDF0487	-0.547878	6.54458	1.12317e-08	5.97626e-08	ABSDF0487	phosphatidylserine synthase	pssA
ABSDF1722	0.435193	8.15896	1.16304e-08	6.17842e-08	ABSDF1722	lipid ABC transporter membrane ATP-binding protein	msbA
ABSDF3143	-0.596805	5.64134	1.24217e-08	6.5881e-08	ABSDF3143	general secretion pathway protein F	xcpS
ABSDF0973	1.17905	2.69981	1.25138e-08	6.62627e-08	ABSDF0973;pseudo=true	pseudo	rarD
ABSDF2698	0.509576	6.26248	1.28442e-08	6.79028e-08	ABSDF2698	ferredoxin--NADP reductase	fpr
ABSDF1725	0.873441	4.84096	1.41236e-08	7.45463e-08	ABSDF1725	DNA polymerase III delta prime subunit	holB
ABSDF0807	-0.584225	5.71631	1.49506e-08	7.87846e-08	ABSDF0807	glycerol kinase	glpK
ABSDF3228	0.678556	5.72749	1.5577e-08	8.19541e-08	ABSDF3228;pseudo=true	pseudo	NA
ABSDF3102	-0.490146	6.3018	1.59306e-08	8.36804e-08	ABSDF3102	dinucleoside polyphosphate hydrolase	nudH
ABSDF3325	1.39701	2.20525	1.70975e-08	8.96663e-08	ABSDF3325	hypothetical protein	NA
ABSDF2584	-0.394191	7.32042	1.76084e-08	9.21983e-08	ABSDF2584	phosphopantetheine adenylyltransferase	coaD
ABSDF0049	0.62919	5.72103	1.76541e-08	9.22906e-08	ABSDF0049	oxidoreductase	NA
ABSDF2010	0.582305	6.97727	1.78071e-08	9.29423e-08	ABSDF2010	signal peptide	NA
ABSDF2922	-0.436752	9.48034	1.85354e-08	9.65901e-08	ABSDF2922	translation initiation factor IF-3	infC
ABSDF1194	-0.436772	9.48155	1.89601e-08	9.86467e-08	ABSDF1194	lipoyl synthase	lipA
ABSDF2946	-0.669318	5.33882	2.14588e-08	1.11471e-07	ABSDF2946	enoyl-CoA hydratase	NA
ABSDF0420	0.984078	3.65021	2.16252e-08	1.12157e-07	ABSDF0420	hypothetical protein	NA
ABSDF2723	-0.457051	11.4169	2.18913e-08	1.13358e-07	ABSDF2723	ribonucleotide-diphosphate reductase subunit beta	nrdB
ABSDF1896	0.919315	4.11215	2.32632e-08	1.20273e-07	ABSDF1896	ABC transporter substrate-binding protein	NA
ABSDF2207	0.788759	4.43882	2.42982e-08	1.25426e-07	ABSDF2207	phospholipase C	plc
ABSDF0346	-0.51814	6.1922	2.52554e-08	1.30161e-07	ABSDF0346	partition-like protein	NA
ABSDF0994	-0.439425	8.76157	2.52947e-08	1.30161e-07	ABSDF0994	hypothetical protein	NA
ABSDF0179	0.4871	6.483	2.63136e-08	1.35192e-07	ABSDF0179	hypothetical protein	NA
ABSDF0205	0.415746	8.85064	2.64096e-08	1.35473e-07	ABSDF0205	hypothetical protein	NA
ABSDF3171	-0.540707	6.71255	2.69326e-08	1.3794e-07	ABSDF3171	DNA helicase	NA
ABSDF2073	1.04657	2.85617	2.75739e-08	1.41005e-07	ABSDF2073	hypothetical protein	NA
ABSDF3075	-0.595578	5.63713	2.797e-08	1.42808e-07	ABSDF3075;pseudo=true	pseudo	NA
ABSDF0354	-0.452777	10.8751	2.86352e-08	1.45977e-07	ABSDF0354	glutamate dehydrogenase	gdh
ABSDF3226	-0.530943	5.77403	2.89432e-08	1.47319e-07	ABSDF3226	hypothetical protein	NA
ABSDF1202	-0.420892	13.0388	2.90016e-08	1.47387e-07	ABSDF1202	30S ribosomal protein S2	rpsB
ABSDF2212	-0.585631	6.13275	2.92662e-08	1.48502e-07	ABSDF2212	hypothetical protein	NA
ABSDF1723	0.676577	6.13912	2.94669e-08	1.4929e-07	ABSDF1723	tetraacyldisaccharide 4-kinase	lpxK
ABSDF_tRNA37	-0.674074	5.23357	3.01874e-08	1.52705e-07	ABSDF_tRNA37	tRNA-Met	NA
ABSDF3030	0.532861	7.84354	3.20472e-08	1.61863e-07	ABSDF3030	ferric siderophore receptor protein	NA
ABSDF1800	-0.462362	6.51285	3.31269e-08	1.67059e-07	ABSDF1800	hypothetical protein	NA
ABSDF1393	-0.517733	9.44876	3.49914e-08	1.76192e-07	ABSDF1393	Rhs family protein	NA
ABSDF3521	-0.507371	6.04042	3.58344e-08	1.8016e-07	ABSDF3521	TetR family transcriptional regulator	NA
ABSDF1902	-0.428147	8.11395	3.64012e-08	1.8273e-07	ABSDF1902	hypothetical protein	NA
ABSDF0712	-0.416492	8.20377	3.69894e-08	1.85399e-07	ABSDF0712	aromatic amino acid APC transporter	aroP
ABSDF1334	-0.453906	8.79615	3.73713e-08	1.87028e-07	ABSDF1334	hypothetical protein	NA
ABSDF3618	0.402743	7.4422	3.75674e-08	1.87723e-07	ABSDF3618	hypothetical protein	NA
ABSDF2913	-0.880966	4.41117	3.76753e-08	1.87976e-07	ABSDF2913	hypothetical protein	NA
ABSDF2133	-0.550178	9.86257	3.78971e-08	1.88796e-07	ABSDF2133	biotin synthetase	bioB
ABSDF2396	0.463866	9.01931	3.88505e-08	1.93252e-07	ABSDF2396	signal peptide	NA
ABSDF1491	0.508307	11.6442	3.90291e-08	1.93847e-07	ABSDF1491	alkyl hydroperoxide reductase C22 subunit	ahpC
ABSDF3519	0.663612	5.37988	4.07836e-08	2.02255e-07	ABSDF3519	hypothetical protein	NA
ABSDF_tRNA32	-0.717321	5.11497	4.20488e-08	2.08214e-07	ABSDF_tRNA32	tRNA-Gly	NA
ABSDF3345	0.866833	4.05651	4.28958e-08	2.12089e-07	ABSDF3345	IS5 family transposase	NA
ABSDF1812	0.687828	5.21864	4.35701e-08	2.15099e-07	ABSDF1812	hypothetical protein	NA
ABSDF1695	-0.388137	8.81833	4.63987e-08	2.28719e-07	ABSDF1695	heat shock protein 15	hslR
ABSDF2420	-0.597253	5.74476	4.65356e-08	2.2905e-07	ABSDF2420	hypothetical protein	NA
ABSDF0029	0.478771	8.7633	4.68019e-08	2.30016e-07	ABSDF0029	malic acid transport protein	NA
ABSDF1127	-0.487588	9.82768	5.06951e-08	2.48777e-07	ABSDF1127	D-ala-D-ala-carboxypeptidase penicillin-binding protein 5	dacC
ABSDF0228	0.50725	5.92456	5.36818e-08	2.63041e-07	ABSDF0228	homoserine kinase	NA
ABSDF3488	-0.440733	7.60462	5.65924e-08	2.76889e-07	ABSDF3488	hypothetical protein	NA
ABSDF1373	-0.399938	7.52988	5.86454e-08	2.86507e-07	ABSDF1373	dihydroorotase	pyrC
ABSDF3078	0.775866	4.60783	6.13793e-08	2.99418e-07	ABSDF3078	hypothetical protein	NA
ABSDF1687	0.447277	8.39838	6.33283e-08	3.08467e-07	ABSDF1687	outer membrane protein OmpH	NA
ABSDF2844	-0.419567	7.10262	6.66283e-08	3.2406e-07	ABSDF2844	RNA polymerase factor sigma-54	rpoN
ABSDF3073	-0.404318	9.16462	6.80947e-08	3.30703e-07	ABSDF3073	DNA topoisomerase I	topA
ABSDF2104	0.479042	6.53442	7.86132e-08	3.81222e-07	ABSDF2104	glycine cleavage system protein H	gcvH
ABSDF0138	0.544577	5.99502	7.8871e-08	3.81908e-07	ABSDF0138	hypothetical protein	NA
ABSDF3131	-0.476937	6.74023	7.92276e-08	3.8307e-07	ABSDF3131	glutamate racemase	murI
ABSDF0930	0.450048	8.66684	8.1391e-08	3.92951e-07	ABSDF0930	hypothetical protein	NA
ABSDF3247	-0.411719	11.5	8.40025e-08	4.04964e-07	ABSDF3247	50S ribosomal protein L11	rplK
ABSDF2364	0.436952	9.21405	1.01291e-07	4.87593e-07	ABSDF2364	adenylate kinase	adk
ABSDF_misc_RNA_6	-0.79892	4.2232	1.02439e-07	4.92396e-07	ABSDF_misc_RNA_6	NA	NA
ABSDF3564	0.608328	5.44145	1.06566e-07	5.11488e-07	ABSDF3564	transposon Tn7-like transposition protein	NA
ABSDF0174	-0.501811	5.87	1.12022e-07	5.36887e-07	ABSDF0174;pseudo=true	pseudo	NA
ABSDF3287	0.391175	7.83995	1.14669e-07	5.48774e-07	ABSDF3287	cell division protein stabililzes FtsZ ring	ftsW
ABSDF1431	-0.546994	8.95789	1.24076e-07	5.92929e-07	ABSDF1431	carbon storage regulator	csrA
ABSDF0953	-0.396375	7.02619	1.25731e-07	5.99963e-07	ABSDF0953	GTP-binding protein Era	era
ABSDF3262	-0.423101	6.92036	1.40477e-07	6.69357e-07	ABSDF3262	porphobilinogen deaminase	hemC
ABSDF2349	-0.668076	5.20194	1.43793e-07	6.84165e-07	ABSDF2349	paraquat-inducible protein A part 1	pqiA-1
ABSDF2517	-0.745637	4.88558	1.46797e-07	6.97444e-07	ABSDF2517	prophage integrase	NA
ABSDF0771	0.421781	8.59272	1.47081e-07	6.97783e-07	ABSDF0771	succinate dehydrogenase cytochrome b556 subunit	sdhC
ABSDF1285	0.477571	5.93708	1.48315e-07	7.02624e-07	ABSDF1285	hypothetical protein	NA
ABSDF2967	-0.477292	7.94309	1.50642e-07	7.12621e-07	ABSDF2967	hypothetical protein	NA
ABSDF1010	1.31788	2.9238	1.56711e-07	7.4025e-07	ABSDF1010	hypothetical protein	NA
ABSDF2397	0.476578	8.94582	1.56934e-07	7.4025e-07	ABSDF2397	lysyl-tRNA synthetase	lysS
ABSDF0548	0.377345	7.67754	1.58807e-07	7.4801e-07	ABSDF0548	acyl-CoA dehydrogenase	acdA
ABSDF3407	1.04883	2.73078	1.60619e-07	7.55463e-07	ABSDF3407;pseudo=true	pseudo	NA
ABSDF0541	0.450712	7.82355	1.62213e-07	7.61868e-07	ABSDF0541	TonB-dependent receptor protein	NA
ABSDF1441	0.45963	6.70016	1.67927e-07	7.87578e-07	ABSDF1441	oxidoreductase	NA
ABSDF2524	-0.821821	4.17295	1.7209e-07	8.05952e-07	ABSDF2524	hypothetical protein	NA
ABSDF3333	0.741746	4.78624	1.85643e-07	8.68187e-07	ABSDF3333	hypothetical protein	NA
ABSDF0471	0.555078	8.57118	1.93916e-07	9.05585e-07	ABSDF0471	xanthine phosphoribosyltransferase	xpt
ABSDF2832	-0.415703	7.30193	1.94316e-07	9.06163e-07	ABSDF2832	pilus assembly protein FilD	NA
ABSDF2564	-0.709106	5.09568	1.95307e-07	9.09494e-07	ABSDF2564	ribosomal-protein-alanine acetyltransferase	rimI
ABSDF3587	0.693803	5.10045	1.99979e-07	9.2993e-07	ABSDF3587	acyltransferase	NA
ABSDF3567	0.415001	9.84668	2.09717e-07	9.73836e-07	ABSDF3567	glucosamine--fructose-6-phosphate aminotransferase	glmS
ABSDF0637	1.31151	1.99827	2.14623e-07	9.94009e-07	ABSDF0637;pseudo=true	pseudo	NA
ABSDF2891	0.750983	4.27046	2.14667e-07	9.94009e-07	ABSDF2891;pseudo=true	pseudo	ohr
ABSDF3506	-0.369546	7.05064	2.1796e-07	1.00784e-06	ABSDF3506	hypothetical protein	NA
ABSDF1287	-0.393812	7.50748	2.24109e-07	1.03481e-06	ABSDF1287	hypothetical protein	NA
ABSDF2363	0.565756	6.13547	2.33217e-07	1.07526e-06	ABSDF2363	endonuclease III DNA glycosylase apyrimidinic AP lyase	nth
ABSDF2608	1.26413	1.82964	2.33525e-07	1.07526e-06	ABSDF2608	phage-like protein	NA
ABSDF1664	-0.467958	6.08169	2.3394e-07	1.07567e-06	ABSDF1664;pseudo=true	pseudo	NA
ABSDF0627	-0.370533	6.80067	2.3445e-07	1.0765e-06	ABSDF0627	hypothetical protein	NA
ABSDF2905	0.441712	10.4544	2.40935e-07	1.10474e-06	ABSDF2905	hypothetical protein	NA
ABSDF3330	1.00224	3.47291	2.43101e-07	1.11311e-06	ABSDF3330	ATP-binding	NA
ABSDF0012	-0.539271	8.75814	2.64129e-07	1.20771e-06	ABSDF0012	iron-sulfur cluster insertion protein ErpA	NA
ABSDF1874	0.544043	5.73425	2.67405e-07	1.21984e-06	ABSDF1874	acetyltransferase	NA
ABSDF3260	-0.687045	4.86305	2.67524e-07	1.21984e-06	ABSDF3260;pseudo=true	pseudo	algZ
ABSDF0591	-0.69223	4.90474	2.72643e-07	1.24145e-06	ABSDF0591	acetyl-CoA acetyltransferase	NA
ABSDF2947	-0.602925	5.66195	2.74027e-07	1.24603e-06	ABSDF2947	3-hydroxyisobutyrate dehydrogenase	NA
ABSDF1785	1.04732	2.68885	2.78395e-07	1.26414e-06	ABSDF1785	phage-like protein	NA
ABSDF2279	-0.947492	3.95416	2.80831e-07	1.27344e-06	ABSDF2279;pseudo=true	pseudo	NA
ABSDF2041	0.987829	3.62122	2.88399e-07	1.30595e-06	ABSDF2041;pseudo=true	pseudo	fadH
ABSDF1980	0.374417	6.98423	2.98724e-07	1.35084e-06	ABSDF1980	pyrroloquinoline quinone biosynthesis protein PqqB	pqqB
ABSDF0268	-0.493864	6.85444	3.31993e-07	1.49922e-06	ABSDF0268	cation efflux system protein	czcD
ABSDF3485	0.705254	5.08453	3.43758e-07	1.55021e-06	ABSDF3485	diguanylate cyclase	NA
ABSDF0095	-0.837903	4.14907	3.45416e-07	1.55555e-06	ABSDF0095	hypothetical protein	NA
ABSDF0117	-0.56064	8.19107	3.53719e-07	1.59077e-06	ABSDF0117	alanine racemase 2 PLP-binding catabolic	dadX
ABSDF0677	0.375839	8.78297	3.57517e-07	1.60565e-06	ABSDF0677	aspartyl glutamyl-tRNA amidotransferase subunit B	gatB
ABSDF3235	0.500084	5.92591	3.63774e-07	1.63152e-06	ABSDF3235	hypothetical protein	NA
ABSDF1890	-0.509134	5.83836	3.67226e-07	1.64475e-06	ABSDF1890	TetR family transcriptional regulator	NA
ABSDF2003	-0.797211	4.49606	4.03651e-07	1.80543e-06	ABSDF2003;pseudo=true	pseudo	NA
ABSDF2934	0.873848	3.79897	4.14471e-07	1.8513e-06	ABSDF2934	2-amino-4-hydroxy-6-hydroxymethyldihydropteridine pyrophosphokinase	folK
ABSDF0997	1.34718	2.04083	4.94346e-07	2.20508e-06	ABSDF0997	phage-like protein	NA
ABSDF1116	0.778636	4.26012	5.84699e-07	2.60457e-06	ABSDF1116	acetyltransferase	NA
ABSDF2135	1.06303	2.60854	5.86047e-07	2.60704e-06	ABSDF2135	hypothetical protein	NA
ABSDF2219	-0.789606	3.94889	6.09902e-07	2.70948e-06	ABSDF2219	AsnC family transcriptional regulator	NA
ABSDF2282	-0.856274	4.31736	6.2459e-07	2.77099e-06	ABSDF2282	hypothetical protein	NA
ABSDF2953	0.884995	3.36674	6.54709e-07	2.90069e-06	ABSDF2953	pyridine nucleotide transhydrogenase proton pump alpha subunit part2	pntA-2
ABSDF1107	-0.397668	6.86325	6.68333e-07	2.95706e-06	ABSDF1107	outer membrane efflux protein type I secretion protein	NA
ABSDF2313	0.796187	4.01915	6.76572e-07	2.98948e-06	ABSDF2313	hypothetical protein	NA
ABSDF1751	1.14902	2.37333	6.93129e-07	3.05741e-06	ABSDF1751	hypothetical protein	NA
ABSDF1983	0.529446	5.5882	6.93807e-07	3.05741e-06	ABSDF1983	pyrroloquinoline quinone biosynthesis protein PqqE	pqqE
ABSDF0740	-0.420235	7.38815	7.20625e-07	3.17133e-06	ABSDF0740	hypothetical protein	NA
ABSDF1819	1.09221	2.39433	7.23263e-07	3.17868e-06	ABSDF1819	biopolymer transport protein EXBD-like	NA
ABSDF0196	1.01161	2.6503	7.24487e-07	3.1798e-06	ABSDF0196;pseudo=true	pseudo	NA
ABSDF3296	-0.363369	9.49543	7.44367e-07	3.26269e-06	ABSDF3296	D-alanyl-D-alanine endopeptidase	pbpG
ABSDF1207	1.1304	2.48312	7.8822e-07	3.4503e-06	ABSDF1207	membrane protein branched-chain amino acid permease azaleucine resistance	NA
ABSDF0460	-0.413914	9.7158	7.98381e-07	3.49013e-06	ABSDF0460	oligopeptidase A	prlC
ABSDF2156	-0.414633	7.76726	8.4237e-07	3.67753e-06	ABSDF2156	glutathione S-transferase	NA
ABSDF3676	0.534812	5.53785	8.50941e-07	3.71001e-06	ABSDF3676	thiol:disulfide interchange protein	NA
ABSDF1813	0.531239	5.4062	8.63493e-07	3.75974e-06	ABSDF1813	hypothetical protein	NA
ABSDF0478	-0.419308	9.6148	9.18394e-07	3.99349e-06	ABSDF0478	phosphate starvation-inducible protein PhoH-like	phoL
ABSDF0895	-0.385683	8.17265	9.6466e-07	4.18912e-06	ABSDF0895	PerM family permease	NA
ABSDF0970	-0.401333	10.0231	9.80041e-07	4.2503e-06	ABSDF0970	excinuclease ABC subunit B	uvrB
ABSDF0846	-0.526607	5.58017	1.02766e-06	4.45095e-06	ABSDF0846	DNA repair protein RadA	radA
ABSDF0388	0.393924	6.62089	1.08503e-06	4.69323e-06	ABSDF0388	GTP cyclohydrolase II	ribA
ABSDF2119	0.381888	10.5309	1.12404e-06	4.85556e-06	ABSDF2119	transketolase	tkt
ABSDF3137	-0.42182	6.41001	1.18561e-06	5.11481e-06	ABSDF3137	magnesium and cobalt efflux protein	corC
ABSDF3596	-0.340858	7.26437	1.20435e-06	5.18883e-06	ABSDF3596	HMG transcriptional repressor	hmgR
ABSDF1674	1.23815	2.02898	1.21923e-06	5.24604e-06	ABSDF1674	IS5 family transposase	NA
ABSDF0735	-0.660471	4.46687	1.23379e-06	5.30175e-06	ABSDF0735	hypothetical protein	NA
ABSDF2976	-0.453894	8.44682	1.23691e-06	5.30819e-06	ABSDF2976	acetolactate synthase 3 regulatory subunit	ilvH
ABSDF0517	0.338801	7.24665	1.24243e-06	5.32494e-06	ABSDF0517	SecYEG protein translocase auxillary subunit YajC	NA
ABSDF1943	-0.480882	5.80519	1.29672e-06	5.55038e-06	ABSDF1943;pseudo=true	pseudo	NA
ABSDF3358	-0.600568	6.88892	1.30151e-06	5.56363e-06	ABSDF3358	hypothetical protein	NA
ABSDF3005	-0.355896	8.13738	1.34348e-06	5.73558e-06	ABSDF3005	hypothetical protein	NA
ABSDF1242	-0.41795	8.40078	1.35719e-06	5.78143e-06	ABSDF1242	penicillin-binding protein 1B	mrcB
ABSDF1001	1.17265	1.82205	1.35775e-06	5.78143e-06	ABSDF1001	hypothetical protein	NA
ABSDF1830	-0.590535	5.55228	1.37342e-06	5.84057e-06	ABSDF1830	hypothetical protein	NA
ABSDF1055	0.391363	7.57796	1.37754e-06	5.85052e-06	ABSDF1055	hypothetical protein	NA
ABSDF1392	-0.364866	8.29108	1.3924e-06	5.90603e-06	ABSDF1392	hypothetical protein	NA
ABSDF1181	0.340239	6.98427	1.44985e-06	6.14174e-06	ABSDF1181	HtrA-like serine protease	algW
ABSDF3070	-0.408975	6.84226	1.49118e-06	6.30868e-06	ABSDF3070	ATP-dependent DNA helicase PcrA	NA
ABSDF1763	0.987056	2.60094	1.52667e-06	6.45052e-06	ABSDF1763	hypothetical protein	NA
ABSDF_tRNA24	-0.579368	6.929	1.52868e-06	6.45071e-06	ABSDF_tRNA24	tRNA-Gln	NA
ABSDF0949	-0.371288	8.70673	1.58226e-06	6.66826e-06	ABSDF0949	GTP-binding protein LepA	lepA
ABSDF2666	-0.344444	8.82749	1.78679e-06	7.52056e-06	ABSDF2666	GTP-binding signal recognition particle protein	ffh
ABSDF1750	0.853515	3.69203	1.79416e-06	7.54189e-06	ABSDF1750	hypothetical protein	NA
ABSDF1920	-0.826769	4.28965	1.81241e-06	7.60888e-06	ABSDF1920;pseudo=true	pseudo	NA
ABSDF3085	-0.424304	9.25082	1.83217e-06	7.68202e-06	ABSDF3085	aspartate-semialdehyde dehydrogenase	asd
ABSDF2110	-1.02853	2.26449	1.86335e-06	7.80277e-06	ABSDF2110;pseudo=true	pseudo	NA
ABSDF1094	-1.09917	2.33713	1.94522e-06	8.13522e-06	ABSDF1094;pseudo=true	pseudo	NA
ABSDF2101	0.4135	6.34947	2.01759e-06	8.42718e-06	ABSDF2101	ABC transporter ATP-binding protein	NA
ABSDF1679	0.361951	8.63411	2.02985e-06	8.45727e-06	ABSDF1679	ribosomal protein S12 methylthiotransferase	rimO
ABSDF2012	-0.710265	4.493	2.02995e-06	8.45727e-06	ABSDF2012	porin	quiX
ABSDF0405	0.375954	8.20187	2.07423e-06	8.6308e-06	ABSDF0405	glycerol-3-phosphate acyltransferase	plsB
ABSDF3277	0.927267	3.27307	2.10323e-06	8.74038e-06	ABSDF3277	TetR family transcriptional regulator	NA
ABSDF0436	0.38084	10.6065	2.17939e-06	9.04542e-06	ABSDF0436	30S ribosomal protein S14	rpsN
ABSDF3120	0.662088	5.05838	2.22255e-06	9.21294e-06	ABSDF3120	50S ribosomal protein L31	rpmE2
ABSDF0971	0.391615	7.76265	2.39737e-06	9.92506e-06	ABSDF0971	outer membrane lipoprotein	NA
ABSDF2055	-0.396566	7.2171	2.41096e-06	9.96873e-06	ABSDF2055	ribose-5-phosphate isomerase A	rpiA
ABSDF3253	-0.480689	5.75406	2.4419e-06	1.0084e-05	ABSDF3253	phosphoglycolate phosphatase	gph
ABSDF1571	0.399038	8.87662	2.46939e-06	1.01847e-05	ABSDF1571	protoheme IX farnesyltransferase	cyoE
ABSDF3129	0.950481	3.47432	2.49333e-06	1.02705e-05	ABSDF3129;pseudo=true	pseudo	NA
ABSDF2016	0.84138	3.6888	2.50396e-06	1.03014e-05	ABSDF2016	protocatechuate 3 4-dioxygenase alpha chain 3 4-PCD	pcaG
ABSDF3516	0.38669	6.45874	2.57687e-06	1.05881e-05	ABSDF3516	hypothetical protein	NA
ABSDF2661	-0.360129	6.85671	2.59038e-06	1.06303e-05	ABSDF2661	chromosome segregation ATPases	NA
ABSDF3529	0.823371	3.61334	2.60672e-06	1.0684e-05	ABSDF3529	ankyrin repeat-containing protein	NA
ABSDF1004	1.26924	2.47768	2.63393e-06	1.0782e-05	ABSDF1004	phage-like protein	NA
ABSDF2351	-0.660483	4.74916	2.72925e-06	1.11583e-05	ABSDF2351	signal peptide	NA
ABSDF2153	-0.550646	5.63538	2.74826e-06	1.1222e-05	ABSDF2153	transcriptional regulator	NA
ABSDF2469	1.1152	1.82814	2.79427e-06	1.13958e-05	ABSDF2469	bacteriophage protein	NA
ABSDF3001	0.3982	7.88334	3.00936e-06	1.22577e-05	ABSDF3001	4-hydroxy-3-methylbut-2-en-1-yl diphosphate synthase	ispG
ABSDF0344	0.334696	7.21995	3.0388e-06	1.23623e-05	ABSDF0344	superoxide dismutase Cu-Zn	sodC
ABSDF3177	0.842863	3.88491	3.09688e-06	1.2583e-05	ABSDF3177	pH adaptation potassium efflux system protein F	phaF
ABSDF3272	0.423235	5.78749	3.19198e-06	1.29533e-05	ABSDF3272	hypothetical protein	NA
ABSDF0249	-0.347845	7.06078	3.35081e-06	1.35811e-05	ABSDF0249	sensory histidine kinase in two-component regulatory system with OmpR	envZ
ABSDF2310	-0.478957	6.04896	3.36881e-06	1.36372e-05	ABSDF2310	hypothetical protein	NA
ABSDF2039	0.83072	4.40057	3.46235e-06	1.39987e-05	ABSDF2039	hypothetical protein	NA
ABSDF2670	-0.753122	4.25909	3.47276e-06	1.40235e-05	ABSDF2670;pseudo=true	pseudo	NA
ABSDF0003	-0.321118	7.22358	3.58701e-06	1.4467e-05	ABSDF0003	recombination protein F	recF
ABSDF0356	-0.346123	7.42406	3.73872e-06	1.50604e-05	ABSDF0356	arginine succinyltransferase	astA
ABSDF0250	-0.383347	8.90912	3.74686e-06	1.50747e-05	ABSDF0250	osmolarity response regulator	ompR
ABSDF3385	0.411823	6.03108	3.76047e-06	1.51109e-05	ABSDF3385	GntR family transcriptional regulator	NA
ABSDF1293	0.502559	5.74843	3.78693e-06	1.51986e-05	ABSDF1293;pseudo=true	pseudo	NA
ABSDF1728	-0.361474	6.82726	3.79762e-06	1.52229e-05	ABSDF1728	transcriptional regulator	NA
ABSDF2511	0.881652	3.65063	4.01953e-06	1.60928e-05	ABSDF2511	hypothetical protein	NA
ABSDF0741	-0.343298	7.02272	4.07968e-06	1.63074e-05	ABSDF0741	octaprenyl-diphosphate synthase	ispB
ABSDF0306	0.610264	4.88149	4.08307e-06	1.63074e-05	ABSDF0306	hypothetical protein	NA
ABSDF2823	-0.32864	6.90417	4.13651e-06	1.65008e-05	ABSDF2823	glycoprotein endopeptidase metalloprotease	NA
ABSDF2732	-0.677116	4.6643	4.24282e-06	1.69044e-05	ABSDF2732	LysR family transcriptional regulator	NA
ABSDF2856	-0.463108	6.20126	4.26603e-06	1.69762e-05	ABSDF2856	GTP-binding protein	hflX
ABSDF0332	1.12388	2.04863	4.35494e-06	1.73091e-05	ABSDF0332	lipase chaperone	lifO
ABSDF3053	-0.425469	6.07456	4.5351e-06	1.80033e-05	ABSDF3053	dihydrofolate reductase	folA
ABSDF0844	0.527607	5.42217	4.6161e-06	1.83027e-05	ABSDF0844	lysyl-tRNA synthetase	NA
ABSDF2859	-0.437534	6.44548	4.63609e-06	1.83598e-05	ABSDF2859	hypothetical protein	NA
ABSDF0969	-0.381849	7.07556	4.86711e-06	1.92515e-05	ABSDF0969	hypothetical protein	NA
ABSDF0849	-0.542669	5.72393	4.93831e-06	1.95096e-05	ABSDF0849	lipoprotein LppL	NA
ABSDF2026	-0.40526	6.51023	4.98332e-06	1.96637e-05	ABSDF2026	cell division protein FtsB-like	NA
ABSDF0041	0.872575	2.80903	5.14423e-06	2.02743e-05	ABSDF0041	hypothetical protein	NA
ABSDF1112	-0.330111	7.84638	5.20139e-06	2.0475e-05	ABSDF1112	hypothetical protein	NA
ABSDF0912	-0.399374	7.03109	5.33321e-06	2.09688e-05	ABSDF0912	Acyl-CoA thioester hydrolase	NA
ABSDF1681	0.438143	8.60561	5.37142e-06	2.10937e-05	ABSDF1681	ribosome recycling factor	frr
ABSDF1799	-0.861902	3.68319	5.49322e-06	2.15463e-05	ABSDF1799	hypothetical protein	NA
ABSDF_tRNA13	-0.57451	5.43827	5.53533e-06	2.16855e-05	ABSDF_tRNA13	tRNA-Val	NA
ABSDF0982	-0.322581	6.81279	5.78693e-06	2.26198e-05	ABSDF0982	hypothetical protein	NA
ABSDF0059	0.387608	7.34056	5.78758e-06	2.26198e-05	ABSDF0059	MviN family virulence factor	NA
ABSDF3626	-0.5073	6.02969	5.83679e-06	2.2785e-05	ABSDF3626	transcriptional regulator	NA
ABSDF0624	-0.58483	5.02116	5.89855e-06	2.29987e-05	ABSDF0624	thiol:disulfide interchange protein DsbC-like	NA
ABSDF2358	-0.611097	4.99298	6.01483e-06	2.34243e-05	ABSDF2358	hypothetical protein	NA
ABSDF2516	0.726291	4.03686	6.1696e-06	2.39986e-05	ABSDF2516	hypothetical protein	NA
ABSDF2983	-0.336725	7.73995	6.18404e-06	2.40263e-05	ABSDF2983	HlyD family secretion protein	NA
ABSDF1769	1.11595	1.76503	6.3145e-06	2.45041e-05	ABSDF1769	hypothetical protein	NA
ABSDF0931	0.34111	7.56312	6.37819e-06	2.47221e-05	ABSDF0931	hypothetical protein	NA
ABSDF1465	-0.445141	5.82946	6.40091e-06	2.47809e-05	ABSDF1465	LysR family transcriptional regulator	NA
ABSDF2824	-0.703427	4.58296	6.44349e-06	2.49164e-05	ABSDF2824	hypothetical protein	NA
ABSDF2621	0.380135	9.86977	6.63827e-06	2.56393e-05	ABSDF2621	competence protein ComL	NA
ABSDF0749	0.535803	5.43196	6.6642e-06	2.57093e-05	ABSDF0749	tRNA rRNA methyltransferase	NA
ABSDF0400	-0.585899	4.96787	6.85481e-06	2.64135e-05	ABSDF0400	hypothetical protein	NA
ABSDF2667	-0.414639	6.26973	6.94419e-06	2.67266e-05	ABSDF2667	hypothetical protein	NA
ABSDF2388	-0.439874	5.79797	7.05366e-06	2.71161e-05	ABSDF2388	hypothetical protein	NA
ABSDF3114	-0.653891	6.23036	7.06246e-06	2.71182e-05	ABSDF3114	oxidase coproporphyrinogen III oxidase	NA
ABSDF2556	0.326393	10.3797	7.11549e-06	2.72899e-05	ABSDF2556	cell division inhibitor a membrane ATPase activates minC	minD
ABSDF1749	1.03812	2.42312	7.14713e-06	2.73793e-05	ABSDF1749	hypothetical protein	NA
ABSDF1755	1.25856	1.29914	7.29919e-06	2.79276e-05	ABSDF1755	hypothetical protein	NA
ABSDF0552	0.339103	6.77176	7.30729e-06	2.79276e-05	ABSDF0552	OmpR family transcriptional regulator	baeR
ABSDF2935	0.318988	6.88922	7.5502e-06	2.88225e-05	ABSDF2935	polyA polymerase I PAP	pcnB
ABSDF2321	0.361145	7.85216	7.63359e-06	2.91069e-05	ABSDF2321	lipopolysaccharide ABC transporter substrate-binding protein LptA	NA
ABSDF0447	0.390912	12.5527	7.83515e-06	2.98408e-05	ABSDF0447	30S ribosomal protein S4	rpsD
ABSDF0389	-0.329101	8.23623	7.87823e-06	2.99701e-05	ABSDF0389	1-deoxy-D-xylulose-5-phosphate synthase	dxs
ABSDF1028	0.85303	2.95644	8.09626e-06	3.07407e-05	ABSDF1028	terminase	NA
ABSDF1539	1.03766	2.20264	8.10429e-06	3.07407e-05	ABSDF1539;pseudo=true	pseudo	NA
ABSDF2825	-0.60811	4.85436	8.10887e-06	3.07407e-05	ABSDF2825	MutT nudix family protein	NA
ABSDF0281	0.656208	4.20121	8.1384e-06	3.0817e-05	ABSDF0281	sulfate ABC transporter substrate-binding protein	sbp
ABSDF1453	0.521064	5.39134	8.21663e-06	3.10774e-05	ABSDF1453	hypothetical protein	NA
ABSDF2509	1.17099	1.69852	8.44465e-06	3.19031e-05	ABSDF2509	hypothetical protein	NA
ABSDF_tRNA29	-0.750037	3.78564	8.46783e-06	3.19539e-05	ABSDF_tRNA29	tRNA-Thr	NA
ABSDF1519	0.421214	8.85486	8.47933e-06	3.19605e-05	ABSDF1519;pseudo=true	pseudo	NA
ABSDF3058	-0.94465	2.78802	8.50985e-06	3.20314e-05	ABSDF3058	TonB	NA
ABSDF0218	-0.397412	10.2808	8.51763e-06	3.20314e-05	ABSDF0218	acyl-CoA synthetase	fadD
ABSDF1113	0.453498	5.76492	8.69489e-06	3.26606e-05	ABSDF1113	O-methyltransferase protein	NA
ABSDF0523	-0.485085	5.50142	8.73271e-06	3.27651e-05	ABSDF0523;pseudo=true	pseudo	NA
ABSDF1611	-0.913776	3.61355	8.89092e-06	3.33207e-05	ABSDF1611	IS982 family transposase	NA
ABSDF0066	0.327281	6.73256	8.90319e-06	3.33286e-05	ABSDF0066	UDP-glucose GDP-mannose dehydrogenase	NA
ABSDF0072	0.385074	7.31441	8.9388e-06	3.34238e-05	ABSDF0072	polysaccharide biosynthesis protein	NA
ABSDF1858	0.329547	9.1476	9.02258e-06	3.36987e-05	ABSDF1858	peptidyl-prolyl cis-trans isomerase PPIase rotamase	ppiD
ABSDF3248	-0.351046	10.9056	9.50318e-06	3.54533e-05	ABSDF3248	transcription antitermination protein	nusG
ABSDF3195	-0.58507	4.95672	9.65169e-06	3.59665e-05	ABSDF3195	dephospho-CoA kinase	coaE
ABSDF2063	0.614369	5.52161	9.78244e-06	3.64124e-05	ABSDF2063;pseudo=true	pseudo	NA
ABSDF1485	-0.342886	9.17031	9.84341e-06	3.65979e-05	ABSDF1485	hypothetical protein	NA
ABSDF2502	1.14702	1.66919	9.94653e-06	3.69394e-05	ABSDF2502	bacteriophage regulatory protein	NA
ABSDF0747	-0.320003	8.15151	1.03936e-05	3.85562e-05	ABSDF0747	seryl-tRNA synthetase	serS
ABSDF0501	0.676487	4.80553	1.04329e-05	3.86584e-05	ABSDF0501	acyl-CoA thioester hydrolase	NA
ABSDF1229	0.358945	7.63054	1.13402e-05	4.19728e-05	ABSDF1229	ferredoxin--NADP reductase	fpr
ABSDF3103	-0.305524	7.20635	1.15505e-05	4.27029e-05	ABSDF3103	phosphoenolpyruvate-protein phosphotransferase	ptsP
ABSDF1844	-0.325824	6.96032	1.19018e-05	4.39524e-05	ABSDF1844	hypothetical protein	NA
ABSDF0919	-0.391986	7.22601	1.20614e-05	4.44918e-05	ABSDF0919	drug resistance transporter	NA
ABSDF2017	0.746368	3.94296	1.20915e-05	4.45528e-05	ABSDF2017	protocatechuate 3 4-dioxygenase beta chain 3 4-PCD	pcaH
ABSDF_tRNA34	-0.626057	4.83778	1.223e-05	4.50126e-05	ABSDF_tRNA34	tRNA-Trp	NA
ABSDF0440	0.382785	11.991	1.24074e-05	4.56144e-05	ABSDF0440	30S ribosomal protein S5	rpsE
ABSDF0631	0.355645	9.07471	1.28703e-05	4.7263e-05	ABSDF0631	hypothetical protein	NA
ABSDF1665	0.98972	2.27803	1.29317e-05	4.74354e-05	ABSDF1665	IS5 family transposase	NA
ABSDF2510	0.801385	3.56197	1.34478e-05	4.92737e-05	ABSDF2510	bacteriophage protein	NA
ABSDF2049	-0.323612	7.1318	1.35852e-05	4.97216e-05	ABSDF2049	ATP-dependent Clp protease adaptor protein ClpS	clpS
ABSDF0393	0.304254	7.09047	1.36397e-05	4.98655e-05	ABSDF0393	toluene tolerance efflux ABC transporter ATP-binding protein	ttg2A
ABSDF1513	-0.356555	8.96752	1.36682e-05	4.99142e-05	ABSDF1513	bifunctional phosphoribosylaminoimidazolecarboxamide formyltransferase IMP cyclohydrolase	purH
ABSDF2554	-0.37238	6.3149	1.39241e-05	5.07906e-05	ABSDF2554	hypothetical protein	NA
ABSDF0760	0.397372	8.63491	1.39392e-05	5.07906e-05	ABSDF0760	hypothetical protein	NA
ABSDF_tRNA36	-0.705438	4.80326	1.42369e-05	5.18179e-05	ABSDF_tRNA36	tRNA-Met	NA
ABSDF0146	-0.502203	5.7317	1.4447e-05	5.25243e-05	ABSDF0146	transcriptional regulator	NA
ABSDF2622	-0.306852	6.97037	1.46465e-05	5.31345e-05	ABSDF2622	DNA primase	dnaG
ABSDF2234	0.820678	3.54095	1.46472e-05	5.31345e-05	ABSDF2234	LysR family transcriptional regulator	NA
ABSDF2659	0.323236	8.32717	1.47228e-05	5.33498e-05	ABSDF2659	DNA ligase	ligA
ABSDF1856	-0.37081	8.17458	1.5214e-05	5.50691e-05	ABSDF1856	polyhydroxyalcanoate granule associated protein	NA
ABSDF1508	-0.392853	6.21613	1.57773e-05	5.7045e-05	ABSDF1508	hydroxyacylglutathione hydrolase GloB	NA
ABSDF1649	1.1049	1.7182	1.60185e-05	5.78534e-05	ABSDF1649;pseudo=true	pseudo	NA
ABSDF1699	-0.613177	4.77924	1.62306e-05	5.8555e-05	ABSDF1699	hypothetical protein	NA
ABSDF1497	-0.6979	3.84774	1.65029e-05	5.94722e-05	ABSDF1497	benzoate 1 2-dioxygenase subunit alpha	benA
ABSDF3466	0.352026	6.33321	1.69788e-05	6.11199e-05	ABSDF3466	UDP-3-O- 3-hydroxymyristoyl N-acetylglucosamine deacetylase	lpxC
ABSDF3222	-0.388378	6.52788	1.72122e-05	6.18923e-05	ABSDF3222	hypothetical protein	NA
ABSDF0263	0.852325	2.6568	1.73171e-05	6.22014e-05	ABSDF0263	cation efflux system protein	czcC
ABSDF1347	0.370225	7.63951	1.74737e-05	6.26952e-05	ABSDF1347	hypothetical protein	NA
ABSDF0942	-0.460934	5.52871	1.79114e-05	6.41954e-05	ABSDF0942	hypothetical protein	NA
ABSDF0112	-0.416142	7.30631	1.83442e-05	6.56752e-05	ABSDF0112	hypothetical protein	NA
ABSDF2593	0.327612	7.07178	1.84888e-05	6.61205e-05	ABSDF2593	hypothetical protein	NA
ABSDF2348	-0.576292	5.05248	1.8539e-05	6.62281e-05	ABSDF2348	paraquat-inducible protein A part 2	pqiA-2
ABSDF0136	-0.354264	6.52521	1.8948e-05	6.76155e-05	ABSDF0136	ParA family ATPase	NA
ABSDF0975	-0.585033	4.42126	1.89924e-05	6.77003e-05	ABSDF0975	hypothetical protein	NA
ABSDF1578	-0.310014	6.73064	1.94084e-05	6.91083e-05	ABSDF1578	hypothetical protein	NA
ABSDF1591	-0.425108	6.13621	1.99681e-05	7.10243e-05	ABSDF1591	acetyl-CoA synthetase AMP-fatty acid ligase	NA
ABSDF3007	0.382116	6.80245	2.00083e-05	7.109e-05	ABSDF3007	hypothetical protein	NA
ABSDF3334	0.935993	2.90115	2.00396e-05	7.11243e-05	ABSDF3334	hypothetical protein	NA
ABSDF1711	-0.390972	6.05859	2.01165e-05	7.132e-05	ABSDF1711	hypothetical protein	NA
ABSDF2029	0.528136	5.26554	2.02434e-05	7.16925e-05	ABSDF2029;pseudo=true	pseudo	NA
ABSDF1069	0.357992	8.86736	2.06819e-05	7.31668e-05	ABSDF1069	transporter	NA
ABSDF1718	-0.328066	7.29479	2.11346e-05	7.46876e-05	ABSDF1718	chromosome partitioning protein	soj
ABSDF2121	0.319748	7.49959	2.11589e-05	7.46932e-05	ABSDF2121	S-adenosylmethionine synthetase	metK
ABSDF0055	0.943353	2.30814	2.15158e-05	7.58715e-05	ABSDF0055;pseudo=true	pseudo	NA
ABSDF0243	0.311857	6.85795	2.18056e-05	7.68108e-05	ABSDF0243	hypothetical protein	NA
ABSDF1742	0.709343	3.8575	2.18699e-05	7.69548e-05	ABSDF1742	hypothetical protein	NA
ABSDF2850	-1.87398	2.26239	2.20841e-05	7.76254e-05	ABSDF2850	IS982 family transposase	NA
ABSDF3338	-0.341388	10.152	2.22362e-05	7.80765e-05	ABSDF3338	delta-aminolevulinic acid dehydratase	NA
ABSDF1715	-0.36359	6.7564	2.32735e-05	8.16313e-05	ABSDF1715	hypothetical protein	NA
ABSDF3179	-0.354437	8.65171	2.33245e-05	8.16558e-05	ABSDF3179	ribosome-binding factor A	rbfA
ABSDF0945	0.313742	7.35798	2.33302e-05	8.16558e-05	ABSDF0945	L-aspartate oxidase	nadB
ABSDF2323	0.431096	6.40917	2.33933e-05	8.17894e-05	ABSDF2323	3-deoxy-D-manno-octulosonate 8-phosphate phosphatase	kdsC
ABSDF0756	0.305556	7.53364	2.35239e-05	8.21584e-05	ABSDF0756	alcohol dehydrogenase	NA
ABSDF3518	0.837542	3.554	2.37097e-05	8.27195e-05	ABSDF3518;pseudo=true	pseudo	NA
ABSDF1580	0.672604	4.47653	2.39118e-05	8.33359e-05	ABSDF1580;pseudo=true	pseudo	NA
ABSDF0466	0.358165	7.74096	2.49819e-05	8.6973e-05	ABSDF0466	hypothetical protein	NA
ABSDF1735	-0.305203	7.37606	2.53232e-05	8.80679e-05	ABSDF1735	enoyl-CoA hydratase isomerase	NA
ABSDF0213	-0.392108	9.40888	2.55691e-05	8.88291e-05	ABSDF0213	hypothetical protein	NA
ABSDF3162	-0.378007	6.72778	2.59031e-05	8.98941e-05	ABSDF3162	polyphosphate-AMP phosphotransferase	pap
ABSDF0446	0.363518	11.5268	2.76115e-05	9.57219e-05	ABSDF0446	30S ribosomal protein S11	rpsK
ABSDF2647	-0.445747	5.78547	2.77717e-05	9.61755e-05	ABSDF2647	hypothetical protein	NA
ABSDF1470	0.429047	5.59069	2.80727e-05	9.71157e-05	ABSDF1470	M24 M37 family peptidase	NA
ABSDF2244	0.420292	9.78757	2.81148e-05	9.71587e-05	ABSDF2244	hypothetical protein	NA
ABSDF2941	-0.321862	10.2402	2.84441e-05	9.81936e-05	ABSDF2941	GTP pyrophosphokinase	relA
ABSDF1036	0.820994	2.77071	2.86452e-05	9.87838e-05	ABSDF1036	phage-like protein	NA
ABSDF3638	0.344235	6.79848	2.8676e-05	9.87864e-05	ABSDF3638	Acr family drug resistance transporter	NA
ABSDF2401	0.872569	3.32735	2.90681e-05	0.000100032	ABSDF2401	signal peptide	NA
ABSDF0761	0.344363	11.5087	2.95393e-05	0.000101547	ABSDF0761	sigma D sigma 70 factor of RNA polymerase major sigma factor during exponential growth	rpoD
ABSDF3563	0.536009	5.19073	3.02124e-05	0.000103752	ABSDF3563	transposon Tn7-like transposition protein	NA
ABSDF3256	-0.454547	5.73981	3.04762e-05	0.000104549	ABSDF3256	general secretion pathway protein	NA
ABSDF2568	0.325356	14.6139	3.06298e-05	0.000104966	ABSDF2568	elongation factor G	fusA
ABSDF0727	1.0926	1.7449	3.08431e-05	0.000105587	ABSDF0727	SAM-dependent methyltransferase	NA
ABSDF1619	-0.462939	5.59782	3.16248e-05	0.00010815	ABSDF1619	acetyltransferase	NA
ABSDF1046	-0.693349	3.78836	3.26353e-05	0.00011149	ABSDF1046	hypothetical protein	NA
ABSDF_tRNA9	-0.975566	3.00232	3.28044e-05	0.000111951	ABSDF_tRNA9	tRNA-Arg	NA
ABSDF1035	0.958879	1.99046	3.37493e-05	0.000115056	ABSDF1035	phage-like protein	NA
ABSDF2902	-0.292319	7.71749	3.40174e-05	0.00011585	ABSDF2902	exopolyphosphatase exopolypase metaphosphatase	ppx
ABSDF3089	-0.354957	6.31213	3.42291e-05	0.00011645	ABSDF3089	L-asparaginase I AnsA	NA
ABSDF1691	0.330343	7.21469	3.43955e-05	0.000116895	ABSDF1691	hypothetical protein	NA
ABSDF3637	-0.45811	5.53071	3.47776e-05	0.000118071	ABSDF3637	hypothetical protein	NA
ABSDF1758	0.972053	2.17609	3.53408e-05	0.000119859	ABSDF1758	phage-like protein	NA
ABSDF0917	-0.448523	5.46558	3.54286e-05	0.000120033	ABSDF0917	deoxyguanosinetriphosphate triphosphohydrolase-like protein	dgt
ABSDF1586	-0.342792	6.65913	3.6465e-05	0.000123417	ABSDF1586	peptide chain release factor 1	prfA
ABSDF0498	0.664926	3.96518	3.76201e-05	0.000127195	ABSDF0498	hypothetical protein	NA
ABSDF3144	-0.550401	5.12745	3.7716e-05	0.000127388	ABSDF3144	primosomal protein N	priA
ABSDF3352	0.628729	4.10841	3.80976e-05	0.000128545	ABSDF3352	hypothetical protein	NA
ABSDF0439	0.386141	11.2604	3.89753e-05	0.000131372	ABSDF0439	50S ribosomal protein L18	rplR
ABSDF3658	0.297212	7.82074	3.93407e-05	0.000132467	ABSDF3658	phosphoribosylaminoimidazole carboxylase ATPase subunit	purK
ABSDF3580	-0.384332	6.15739	3.9696e-05	0.000133526	ABSDF3580	formimidoylglutamase formiminoglutamase formiminoglutamate hydrolase	hutG
ABSDF0427	-0.369169	10.9801	4.18778e-05	0.000140721	ABSDF0427	30S ribosomal protein S19	rpsS
ABSDF1977	-0.300641	7.05616	4.33308e-05	0.000145452	ABSDF1977	polyphosphate kinase	ppk
ABSDF0202	0.605693	4.39768	4.33742e-05	0.000145452	ABSDF0202	hypothetical protein	NA
ABSDF1459	0.403384	9.64367	4.34206e-05	0.000145459	ABSDF1459	serine hydroxymethyltransferase	glyA
ABSDF3250	0.49099	10.3861	4.43977e-05	0.000148581	ABSDF3250	elongation factor Tu	tufB
ABSDF1582	-0.480116	5.29111	4.47196e-05	0.000149505	ABSDF1582	hypothetical protein	NA
ABSDF1864	-0.356655	6.40949	4.49921e-05	0.000150263	ABSDF1864	hypothetical protein	NA
ABSDF2118	-0.464881	5.77806	4.50664e-05	0.000150306	ABSDF2118	hypothetical protein	NA
ABSDF0962	-0.674376	5.13277	4.50965e-05	0.000150306	ABSDF0962;pseudo=true	pseudo	NA
ABSDF1361	-0.355692	6.24746	4.51661e-05	0.000150386	ABSDF1361	bifunctional ribonuclease HI DNA polymerase III subunit epsilon	rnhA-dnaQ
ABSDF1733	-0.34079	6.31721	4.52937e-05	0.000150658	ABSDF1733	hypothetical protein	NA
ABSDF0027	0.3751	9.50675	4.57392e-05	0.000151986	ABSDF0027	isoleucyl-tRNA synthetase	ileS
ABSDF3157	-0.605794	4.55164	4.63822e-05	0.000153966	ABSDF3157	hypothetical protein	NA
ABSDF2094	-0.286534	6.83486	4.65831e-05	0.000154477	ABSDF2094	branched chain amino acid transporter	braZ
ABSDF0923	-0.360196	6.20543	4.696e-05	0.00015557	ABSDF0923	enoyl-CoA hydratase isomerase	NA
ABSDF2286	0.969458	2.15894	4.70686e-05	0.000155772	ABSDF2286;pseudo=true	pseudo	NA
ABSDF1488	-0.70481	3.83846	4.78133e-05	0.000158078	ABSDF1488	hypothetical protein	NA
ABSDF2473	1.07894	1.91741	4.79661e-05	0.000158423	ABSDF2473	bacteriophage protein	NA
ABSDF0043	-0.302548	8.49491	4.8033e-05	0.000158459	ABSDF0043	short chain dehydrogenase	NA
ABSDF1092	-0.705351	3.83169	4.80851e-05	0.000158459	ABSDF1092;pseudo=true	pseudo	NA
ABSDF3141	0.88235	2.22756	4.81217e-05	0.000158459	ABSDF3141	IS5 family transposase	NA
ABSDF2815	-0.372511	5.79475	4.82979e-05	0.00015888	ABSDF2815	hypothetical protein	NA
ABSDF3122	0.612309	4.19957	4.93437e-05	0.000162157	ABSDF3122	camphor resistance protein CrcB	crcB
ABSDF2713	0.31987	8.7095	5.00943e-05	0.000164459	ABSDF2713	NADH dehydrogenase subunit B	nuoB
ABSDF1029	1.14914	1.05559	5.02202e-05	0.000164708	ABSDF1029	bacteriophage protein prohead protease	NA
ABSDF3501	-0.392354	6.12704	5.17649e-05	0.000169584	ABSDF3501	short-chain dehydrogenase	NA
ABSDF0404	0.48536	5.25748	5.18103e-05	0.000169584	ABSDF0404	RND type efflux pump involved in aminoglycoside resistance adeT	NA
ABSDF3214	-0.362835	6.61204	5.37119e-05	0.000175634	ABSDF3214	CDP-diacylglycerol--glycerol-3-phosphate 3-phosphatidyltransferase	pgsA
ABSDF3282	-0.489626	5.44935	5.38125e-05	0.000175788	ABSDF3282	adenosine diphosphate sugar pyrophosphatase	aspP
ABSDF1593	-0.296357	7.16295	5.44608e-05	0.000177729	ABSDF1593	molybdopterin biosynthesis protein MoeB or thiamin-thiazole moiety synthesis thiF	NA
ABSDF1926	-0.351986	6.39096	5.45278e-05	0.00017777	ABSDF1926	hypothetical protein	NA
ABSDF1798	-0.801164	3.36779	5.46631e-05	0.000178035	ABSDF1798	hypothetical protein	NA
ABSDF1556	0.405386	8.86936	5.47337e-05	0.000178088	ABSDF1556	hypothetical protein	NA
ABSDF3414	0.684043	4.74682	5.56906e-05	0.000181022	ABSDF3414	type I restriction-modification system specificity determinant for hsdM and hsdR HsdS	NA
ABSDF3542	0.506713	5.3175	5.68906e-05	0.00018474	ABSDF3542	hypothetical protein	NA
ABSDF0320	-0.307781	7.96547	5.75729e-05	0.000186771	ABSDF0320	bifunctional guanosine-3 5-bis pyrophosphate 3-pyrophosphohydrolase pppGpp synthetase II	NA
ABSDF3266	0.776451	3.19471	5.92482e-05	0.000192016	ABSDF3266	hypothetical protein	NA
ABSDF3409	-0.335547	6.85377	6.06247e-05	0.000196283	ABSDF3409	hypothetical protein	NA
ABSDF2673	0.5757	4.5975	6.09752e-05	0.000197223	ABSDF2673	hypothetical protein	NA
ABSDF0611	-0.378034	6.06775	6.23247e-05	0.00020139	ABSDF0611	transporter	NA
ABSDF0062	0.355654	8.40416	6.24355e-05	0.000201549	ABSDF0062	FKBP-type peptidyl-prolyl cis-trans isomerase	fkpA
ABSDF3493	0.703004	3.37556	6.31504e-05	0.000203657	ABSDF3493	permease xanthine uracil permease	NA
ABSDF0550	0.290862	6.99018	6.34221e-05	0.000204332	ABSDF0550	hypothetical protein	NA
ABSDF1820	0.576162	4.62916	6.38212e-05	0.000205417	ABSDF1820	transporter MotA TolQ ExbB proton channel	NA
ABSDF0612	-0.290108	10.4656	6.39516e-05	0.000205545	ABSDF0612	GTP-binding elongation factor family protein	typA
ABSDF1607	-0.332859	7.95249	6.40347e-05	0.000205545	ABSDF1607	hypothetical protein	NA
ABSDF1660	0.552708	4.8429	6.40489e-05	0.000205545	ABSDF1660	hypothetical protein	NA
ABSDF2485	0.927597	1.96154	6.51266e-05	0.000208799	ABSDF2485	bacteriophage protein prophage terminase large subunit	NA
ABSDF2956	0.636821	3.93355	6.57488e-05	0.000210588	ABSDF2956	hypothetical protein	NA
ABSDF2477	0.923066	2.57641	6.71912e-05	0.000214999	ABSDF2477	bacteriophage protein	NA
ABSDF3328	0.412292	5.82211	6.78325e-05	0.000216839	ABSDF3328	hypothetical protein	NA
ABSDF1536	-0.411998	5.89284	6.83761e-05	0.000218364	ABSDF1536	hypothetical protein	NA
ABSDF0028	-0.291446	7.09534	6.93892e-05	0.000221385	ABSDF0028	bifunctional riboflavin kinase FMN adenylyltransferase	ribF
ABSDF1727	-0.306273	7.42777	6.95302e-05	0.000221619	ABSDF1727	hypothetical protein	NA
ABSDF2471	1.00234	2.81182	7.01169e-05	0.000223272	ABSDF2471	bacteriophage protein	NA
ABSDF2382	0.818872	2.96483	7.0736e-05	0.000225026	ABSDF2382	lipoprotein	NA
ABSDF1588	-0.574366	4.49917	7.66603e-05	0.000243636	ABSDF1588	AraC family transcriptional regulator	NA
ABSDF0284	0.278518	7.72289	7.80185e-05	0.000247712	ABSDF0284	septum formation penicillin binding protein 3 peptidoglycan synthetase	ftsI
ABSDF0568	-0.61012	4.24318	7.89058e-05	0.000250288	ABSDF0568	hypothetical protein	NA
ABSDF2476	1.01054	1.68339	8.07239e-05	0.000255807	ABSDF2476	bacteriophage protein	NA
ABSDF3054	-0.353197	6.4926	8.11302e-05	0.000256847	ABSDF3054	hypothetical protein	NA
ABSDF1783	0.81315	2.92296	8.13341e-05	0.000257245	ABSDF1783	phage-like protein	NA
ABSDF0442	0.352813	11.5727	8.20224e-05	0.000259172	ABSDF0442	50S ribosomal protein L15	rplO
ABSDF1982	0.69736	3.68387	8.79001e-05	0.000277477	ABSDF1982	pyrroloquinoline quinone biosynthesis protein PqqD	pqqD
ABSDF2393	0.310215	8.08942	8.89591e-05	0.00028055	ABSDF2393	ATP-sulfurylase subunit 1	cysN
ABSDF3487	-0.29794	8.25666	8.96809e-05	0.000282555	ABSDF3487	hypothetical protein	NA
ABSDF3255	-0.296234	7.57947	9.29538e-05	0.000292586	ABSDF3255	general secretion pathway protein	NA
ABSDF3523	-0.340739	6.16874	9.40799e-05	0.000295847	ABSDF3523	two-component sensor	phoR
ABSDF3246	-0.30539	11.9244	9.69122e-05	0.000304462	ABSDF3246	50S ribosomal protein L1	rplA
ABSDF3316	0.295498	7.54952	9.77642e-05	0.000306845	ABSDF3316	ammonium transporter	amtB
ABSDF0467	-0.520425	5.13448	9.96559e-05	0.000312484	ABSDF0467	AraC family transcriptional regulator	NA
ABSDF1407	-0.576803	4.98911	0.000100059	0.000313448	ABSDF1407	D-glucarate dehydratase	gudD
ABSDF0797	0.506424	5.13663	0.000100386	0.000314171	ABSDF0797	7 8-dihydropteroate synthase	folP
ABSDF3453	0.649596	3.68267	0.00010117	0.000316326	ABSDF3453;pseudo=true	pseudo	NA
ABSDF2672	-1.22259	1.37537	0.000103381	0.000322931	ABSDF2672	IS5 family transposase	NA
ABSDF2595	-0.530232	4.93032	0.000104584	0.000326378	ABSDF2595	transposase fragment	NA
ABSDF0804	0.492903	5.01735	0.00010481	0.000326771	ABSDF0804	hypothetical protein	NA
ABSDF0248	-0.369033	11.3516	0.000105425	0.000328377	ABSDF0248	acetyl-CoA hydrolase transferase	NA
ABSDF2365	-0.296103	8.07844	0.00010756	0.000334712	ABSDF2365	hypothetical protein	NA
ABSDF0362	0.742117	2.94863	0.000108396	0.000336993	ABSDF0362	signal peptide	NA
ABSDF3630	-0.397332	5.9578	0.000112138	0.000348295	ABSDF3630	2 5-diketo-D-gluconate reductase B	dkgB
ABSDF2054	-0.581354	4.20829	0.000112878	0.000350262	ABSDF2054	hypothetical protein	NA
ABSDF0221	0.51796	5.1738	0.000115222	0.000357199	ABSDF0221	hypothetical protein	NA
ABSDF0227	0.27689	7.0805	0.000116904	0.000362072	ABSDF0227	imidazole glycerol phosphate synthase subunit HisF	hisF
ABSDF2433	0.409428	5.67986	0.000119002	0.000367964	ABSDF2433	hypothetical protein	NA
ABSDF2497	1.09639	1.00437	0.000119031	0.000367964	ABSDF2497	bacteriophage protein	NA
ABSDF2843	0.347613	10.1678	0.000120153	0.000371085	ABSDF2843	sigma54 modulation protein RpoX	NA
ABSDF3479	0.66537	3.79869	0.00012046	0.000371683	ABSDF3479;pseudo=true	pseudo	NA
ABSDF0960	0.398978	6.42729	0.000120732	0.00037217	ABSDF0960	L-allo-threonine dehydrogenase	NA
ABSDF2299	1.16881	1.55289	0.000125099	0.000385271	ABSDF2299	biopolymer transport protein ExbB	NA
ABSDF0139	0.3653	6.17885	0.000127876	0.000393455	ABSDF0139	integral membrane protein DedA	NA
ABSDF0203	0.674546	3.38708	0.000128778	0.00039586	ABSDF0203;pseudo=true	pseudo	NA
ABSDF1009	0.960104	2.03934	0.000129323	0.000397164	ABSDF1009	hypothetical protein	NA
ABSDF2646	-0.309567	7.26672	0.000130782	0.000401267	ABSDF2646	hypothetical protein	NA
ABSDF2630	0.347599	9.79174	0.000136773	0.000419259	ABSDF2630	aspartate alpha-decarboxylase	panD
ABSDF0514	0.343952	6.40933	0.000137162	0.000420058	ABSDF0514	bifunctional 4-phosphopantothenoylcysteine decarboxylase phosphopantothenoylcysteine synthetase FMN-binding	dfp
ABSDF_misc_RNA_3	-0.739856	3.46826	0.000138402	0.000423461	ABSDF_misc_RNA_3	NA	NA
ABSDF1271	0.324216	6.34709	0.000139203	0.000425514	ABSDF1271	NADPH-dependent glycerol-3-phosphate dehydrogenase	gpsA
ABSDF2837	0.911659	2.16627	0.000139486	0.000425982	ABSDF2837	p-aminobenzoate synthetase	pabB
ABSDF0291	0.491903	5.00219	0.000141694	0.000432324	ABSDF0291	23S ribosomal RNA G745 methyltransferase	rrm
ABSDF0575	-0.270171	8.37162	0.000148044	0.00045128	ABSDF0575	bifunctional folylpolyglutamate synthase FPGS dihydrofolate synthase	folC
ABSDF2831	-0.33446	6.55337	0.000149018	0.000453828	ABSDF2831	pilus assembly protein FilE	NA
ABSDF2527	-0.538122	4.68055	0.000150295	0.000457292	ABSDF2527	hypothetical protein	NA
ABSDF1093.2	-0.334342	6.4558	0.000160588	0.000488157	ABSDF1093.2	signal peptide	NA
ABSDF2701	-0.39727	6.55346	0.000161491	0.000490447	ABSDF2701	uracil phosphoribosyltransferase	upp
ABSDF2566	-0.404684	8.53104	0.000163287	0.000495443	ABSDF2566	hypothetical protein	NA
ABSDF0954	-0.577372	4.50225	0.000163762	0.000496427	ABSDF0954	hypothetical protein	NA
ABSDF2817	0.290744	7.44775	0.000164382	0.000497848	ABSDF2817	D-ribulose-5-phosphate 3-epimerase	rpe
ABSDF0309	0.566446	4.11732	0.000165743	0.000501508	ABSDF0309	hypothetical protein	NA
ABSDF2186	-0.278889	7.86073	0.000167419	0.000506112	ABSDF2186;pseudo=true	pseudo	NA
ABSDF0264	0.723037	3.11497	0.000173762	0.000524804	ABSDF0264	RND divalent metal cation efflux membrane fusion protein	czcB
ABSDF0150	-0.299322	9.14474	0.000178242	0.00053784	ABSDF0150;pseudo=true	pseudo	NA
ABSDF2980	-0.280771	9.30503	0.00018006	0.000542825	ABSDF2980	leucyl-tRNA synthetase	leuS
ABSDF1629	-0.502509	4.94955	0.000180327	0.000543131	ABSDF1629	UDP-2 3-diacylglucosamine hydrolase	lpxH
ABSDF1993	-0.523834	4.79413	0.000181971	0.000547581	ABSDF1993	transcription regulator LysR	catM
ABSDF0877	-0.27298	7.64717	0.000184129	0.000553567	ABSDF0877	hypothetical protein	NA
ABSDF0038	0.753245	2.75273	0.000190749	0.000572946	ABSDF0038	alkanesulfonate ABC transporter periplasmic-binding protein	ssuA
ABSDF3650	-0.53929	4.88597	0.000192508	0.000577699	ABSDF3650	signal peptide	NA
ABSDF3574	-0.293153	9.21705	0.000196004	0.000587653	ABSDF3574	hypothetical protein	NA
ABSDF2991	-0.36103	8.96066	0.000209434	0.000627346	ABSDF2991	hypothetical protein	NA
ABSDF0260	-0.314507	8.92858	0.000212822	0.000636914	ABSDF0260	hypothetical protein	NA
ABSDF1100	0.324182	6.93156	0.000221486	0.000662238	ABSDF1100	phosphate ABC transporter substrate-binding protein	NA
ABSDF1282	-0.284322	10.1438	0.000221871	0.000662788	ABSDF1282	hypothetical protein	NA
ABSDF1248	-0.512666	4.97891	0.00022402	0.000668599	ABSDF1248;pseudo=true	pseudo	dctA
ABSDF1894	0.560672	4.47468	0.000226034	0.000673997	ABSDF1894	ABC transporter ATP-binding protein	NA
ABSDF_tRNA33	-0.344411	7.29424	0.000227368	0.000677357	ABSDF_tRNA33	tRNA-Thr	NA
ABSDF3540	0.372073	6.43673	0.000229474	0.000683012	ABSDF3540	DNA integration protein	NA
ABSDF0255	-0.313635	7.77401	0.000231685	0.000688968	ABSDF0255	sulfate permease	NA
ABSDF3402	-0.432272	5.55131	0.000233104	0.000692562	ABSDF3402	TetR AcrR family transcriptional regulator	NA
ABSDF0234	0.988385	2.04643	0.000234395	0.000695767	ABSDF0234	IS5 family transposase	NA
ABSDF0398	0.334247	6.97236	0.000237478	0.000704281	ABSDF0398	magnesium and cobalt transport protein	corA
ABSDF3152	-0.491876	4.82328	0.000240363	0.000712195	ABSDF3152	magnesium Mg2 cobalt Co2 transport protein	NA
ABSDF3273	0.319499	6.61617	0.000242668	0.000718376	ABSDF3273	transcriptional repressor for high affinity phosphate uptake	phoU
ABSDF1888	0.842978	3.06774	0.000243095	0.000718991	ABSDF1888	IS5 family transposase	NA
ABSDF2642	-0.306931	9.76838	0.000243459	0.000719421	ABSDF2642	50S ribosomal protein L32	rpmF
ABSDF3276	0.740826	2.72528	0.000246158	0.000726742	ABSDF3276;pseudo=true	pseudo	NA
ABSDF0477	-0.299086	7.69382	0.00024709	0.000728837	ABSDF0477	hypothetical protein	NA
ABSDF1426	0.314144	7.95434	0.000247418	0.000729149	ABSDF1426	transporter	NA
ABSDF0941	-0.494996	4.43156	0.000251362	0.000740109	ABSDF0941	4-amino-4-deoxychorismate lyase	pabC
ABSDF2018	0.691305	3.31541	0.000253502	0.00074574	ABSDF2018	gamma-carboxymuconolactone decarboxylase CMD	pcaC
ABSDF2159	0.826104	2.15441	0.000260752	0.000766381	ABSDF2159	hypothetical protein	NA
ABSDF3498	0.798423	2.80371	0.000263838	0.00077476	ABSDF3498	flavoprotein monooxygenase acting on aromatic compound	NA
ABSDF2498	0.7945	2.33965	0.000268563	0.000787929	ABSDF2498	hypothetical protein	NA
ABSDF1534	0.309968	7.84839	0.000271004	0.000794379	ABSDF1534	AraC family transcriptional regulator	NA
ABSDF1290	-0.534043	4.4737	0.000276389	0.000809443	ABSDF1290;pseudo=true	pseudo	NA
ABSDF1682	-0.286174	6.98263	0.000277402	0.000811686	ABSDF1682	undecaprenyl pyrophosphate synthetase	ispU
ABSDF3119	0.281704	7.57618	0.000281936	0.000824216	ABSDF3119	hypothetical protein	NA
ABSDF0129	0.394646	5.44821	0.00028459	0.000830947	ABSDF0129	MFS family transporter	NA
ABSDF0872	-0.323346	5.93926	0.000284744	0.000830947	ABSDF0872	hypothetical protein	NA
ABSDF3679	0.310221	7.49865	0.000286799	0.000836201	ABSDF3679	tRNA modification GTPase TrmE	trmE
ABSDF1562	-0.608131	4.41213	0.000288534	0.000840511	ABSDF1562;pseudo=true	pseudo	NA
ABSDF3283	-0.434174	5.31082	0.000299312	0.000871137	ABSDF3283	cyclic 3 5-adenosine monophosphate phosphodiesterase regulator of lacZ	icc
ABSDF2717	-0.386756	6.86721	0.000304696	0.000886019	ABSDF2717	hypothetical protein	NA
ABSDF0839	-0.776123	2.47093	0.000307776	0.000894185	ABSDF0839	TetR family transcriptional regulator	NA
ABSDF1762	-0.337623	5.83178	0.000309344	0.000897946	ABSDF1762	repressor protein from bacteriophage	NA
ABSDF1134	0.251069	7.01573	0.000316862	0.000918956	ABSDF1134	transporter	NA
ABSDF3546	-0.289583	7.73638	0.000318778	0.000923696	ABSDF3546	hemolysin activator protein	NA
ABSDF1555	0.340173	5.90159	0.000322335	0.000933181	ABSDF1555	hypothetical protein	NA
ABSDF0058	1.1389	0.764308	0.000325889	0.000942638	ABSDF0058	IS5 family transposase	NA
ABSDF3286	0.312396	6.26626	0.000326463	0.000943465	ABSDF3286	glutamyl t-RNA synthetase	NA
ABSDF2246	-0.483233	5.31506	0.000328624	0.000948875	ABSDF2246	hypothetical protein	NA
ABSDF2258	-0.597747	3.9959	0.000341478	0.000984943	ABSDF2258	lactam utilization protein	NA
ABSDF0070	0.328298	7.60344	0.000341715	0.000984943	ABSDF0070	polysaccharide biosynthesis protein	NA
ABSDF1808	0.514	4.52743	0.000342585	0.000986585	ABSDF1808	bacteriophage protein	NA
ABSDF3175	0.357774	6.7137	0.000346824	0.000997917	ABSDF3175	monovalent cation H antiporter subunit D	phaD
ABSDF1698	-0.739689	3.64931	0.000347895	0.00100012	ABSDF1698	signal peptide	NA
ABSDF2478	0.860608	1.8875	0.000354734	0.00101889	ABSDF2478	bacteriophage protein	NA
ABSDF_tRNA60	0.935429	1.33791	0.000355605	0.0010205	ABSDF_tRNA60	tRNA-Glu	NA
ABSDF0285	0.332821	7.03004	0.000357017	0.00102366	ABSDF0285	UDP-N-acetylmuramoylalanyl-D-glutamate-2 6-diaminopimelate ligase	murE
ABSDF2507	0.710575	3.43122	0.00035822	0.00102621	ABSDF2507	hypothetical protein	NA
ABSDF0579	-0.478226	5.08562	0.000358971	0.00102746	ABSDF0579;pseudo=true	pseudo	NA
ABSDF2888	-0.333621	6.1746	0.000371054	0.00106112	ABSDF2888	hypothetical protein	NA
ABSDF2589	-0.538923	4.66798	0.000381099	0.0010889	ABSDF2589;pseudo=true	pseudo	NA
ABSDF2362	0.424618	5.94111	0.000382072	0.00108981	ABSDF2362	hypothetical protein	NA
ABSDF0681	-0.245355	6.93081	0.000382082	0.00108981	ABSDF0681	rod shape-determining protein MreC	mreC
ABSDF1995	-0.668333	2.72491	0.000382958	0.00109136	ABSDF1995	muconolactone delta-isomerase	catC
ABSDF1372	-0.32275	6.16109	0.000392868	0.00111863	ABSDF1372	ribonuclease T	rnt
ABSDF2865	0.634974	4.1549	0.000399345	0.00113609	ABSDF2865	stringent starvation protein A	sspA
ABSDF1418	0.989401	1.55102	0.000406351	0.00115502	ABSDF1418	short-chain dehydrogenase	NA
ABSDF2908	-0.275566	6.94307	0.000408013	0.00115874	ABSDF2908	phenylalanyl-tRNA synthetase subunit alpha	pheS
ABSDF1661	0.647337	3.51428	0.000408606	0.00115942	ABSDF1661	hypothetical protein	NA
ABSDF0287	0.315434	7.61477	0.000409835	0.00116191	ABSDF0287	phospho-N-acetylmuramoyl-pentapeptide-transferase	mraY
ABSDF1142	-0.32409	5.80371	0.000415376	0.0011766	ABSDF1142	hypothetical protein	NA
ABSDF3557	0.32665	6.10545	0.000421937	0.00119416	ABSDF3557	transposase for insertion sequence	NA
ABSDF3145	0.368267	5.67822	0.000424956	0.00120166	ABSDF3145	glutathione-regulated potassium-efflux system protein K H antiporter	kef
ABSDF1157	-0.29301	6.47597	0.000429232	0.00121271	ABSDF1157	GTP cyclohydrolase I	folE
ABSDF3480	0.366939	6.91355	0.000432236	0.00122015	ABSDF3480	orotate phosphoribosyltransferase	pyrE
ABSDF1084	1.04216	1.11017	0.000432741	0.00122052	ABSDF1084	IS5 family transposase	NA
ABSDF0127	0.597165	4.95873	0.000435063	0.00122602	ABSDF0127	enoyl-CoA hydratase isomerase family protein	NA
ABSDF1510	-0.282132	8.17763	0.000435746	0.00122689	ABSDF1510	D-and L-methionine ABC transporter ATP-binding protein	NA
ABSDF2618	-0.440776	5.33993	0.000441674	0.00124227	ABSDF2618	hypothetical protein	NA
ABSDF1851	-0.254069	8.40656	0.000441966	0.00124227	ABSDF1851	iron-binding protein	iscA
ABSDF2000	0.514145	4.21116	0.000457912	0.00128599	ABSDF2000	3-oxoadipate enol-lactonase	catD
ABSDF0500	0.526478	4.36232	0.000458915	0.00128771	ABSDF0500;pseudo=true	pseudo	thi3
ABSDF1079	0.249791	8.12039	0.000460001	0.00128965	ABSDF1079	glutamate-1-semialdehyde aminotransferase	hemL
ABSDF1018	0.923386	2.28949	0.000466607	0.00130706	ABSDF1018	hypothetical protein	NA
ABSDF1581	0.25751	6.79469	0.000467122	0.00130738	ABSDF1581	hypothetical protein	NA
ABSDF2602	0.314519	6.52027	0.000468149	0.00130914	ABSDF2602;pseudo=true	pseudo	NA
ABSDF2944	-0.242716	7.07524	0.000471557	0.00131755	ABSDF2944	cysteine synthase B	cysM
ABSDF2660	-0.291191	8.92057	0.000481155	0.00134323	ABSDF2660	cell division protein ZipA-like	NA
ABSDF2804	0.951817	4.33219	0.000487506	0.0013598	ABSDF2804	IS982 family transposase	NA
ABSDF2472	0.905907	1.63727	0.000491981	0.00137112	ABSDF2472	bacteriophage protein	NA
ABSDF1017	0.865456	2.281	0.000494618	0.0013773	ABSDF1017	phage-like protein	NA
ABSDF1279	-0.368968	5.58846	0.000509755	0.00141714	ABSDF1279	hypothetical protein	NA
ABSDF3267	0.37301	7.28598	0.000509792	0.00141714	ABSDF3267	DNA binding protein	NA
ABSDF3620	-0.324593	8.78038	0.000514122	0.00142797	ABSDF3620	histidine triad family protein	NA
ABSDF1410	-0.46615	4.95688	0.000519227	0.00144093	ABSDF1410	GntR family transcriptional regulator	NA
ABSDF2479	0.720205	3.47131	0.00052577	0.00145786	ABSDF2479	bacteriophage protein	NA
ABSDF2399	-0.608557	3.72031	0.000528397	0.00146391	ABSDF2399;pseudo=true	pseudo	NA
ABSDF2730	-0.475923	4.77714	0.000544709	0.00150782	ABSDF2730	LysR family transcriptional regulator	NA
ABSDF3202	-0.317987	6.85416	0.000561771	0.00155374	ABSDF3202	Holliday junction resolvase-like protein	NA
ABSDF0242	0.300397	8.28407	0.000562502	0.00155446	ABSDF0242	imidazoleglycerol-phosphate dehydratase	hisB
ABSDF3194	-0.478099	4.46154	0.000576253	0.00159112	ABSDF3194	type 4 prepilin-like proteins leader peptide processing enzyme	pilD
ABSDF2305	-0.670045	3.51064	0.000577935	0.00159442	ABSDF2305;pseudo=true	pseudo	NA
ABSDF0999	0.749588	2.537	0.000578728	0.00159527	ABSDF0999	phage-like protein	NA
ABSDF1817	0.27217	9.47796	0.000591145	0.00162813	ABSDF1817	malate synthase G	glcB
ABSDF2290	-0.803063	2.85466	0.00059392	0.0016344	ABSDF2290	hypothetical protein	NA
ABSDF0641	0.36921	5.708	0.000598672	0.0016461	ABSDF0641	type IV pilus biogenesis protein	pilJ
ABSDF1855	-0.447831	5.18706	0.000600768	0.00165048	ABSDF1855	hypothetical protein	NA
ABSDF3265	0.464174	4.9111	0.000615387	0.00168923	ABSDF3265	hypothetical protein	NA
ABSDF2470	0.925686	1.31548	0.000616724	0.00169148	ABSDF2470	bacteriophage protein	NA
ABSDF2065	-0.389203	5.60744	0.000618021	0.00169363	ABSDF2065	hypothetical protein	NA
ABSDF2586	-0.568272	3.80543	0.000620748	0.00169968	ABSDF2586	hypothetical protein	NA
ABSDF1136	-0.442394	5.20161	0.000631625	0.00172802	ABSDF1136	hypothetical protein	NA
ABSDF1456	0.761917	2.53233	0.000636107	0.00173883	ABSDF1456	hypothetical protein	NA
ABSDF0900	-0.363732	5.66752	0.000640715	0.00174997	ABSDF0900	hypothetical protein	NA
ABSDF_tRNA8	-0.574125	4.98887	0.000646346	0.00176388	ABSDF_tRNA8	tRNA-Arg	NA
ABSDF2175	0.244772	6.82786	0.000667075	0.00181894	ABSDF2175	succinyldiaminopimelate transaminase	NA
ABSDF0794	-0.307223	6.06948	0.000667807	0.00181943	ABSDF0794	RNA-binding protein	NA
ABSDF0574	-0.280116	9.49637	0.000671047	0.00182674	ABSDF0574	acetylCoA carboxylase subunit beta	accD
ABSDF0676	-0.264331	6.91486	0.000676328	0.00183959	ABSDF0676	protease	NA
ABSDF1481	-0.313951	6.81483	0.000691411	0.00187906	ABSDF1481	glutathione S-transferase	NA
ABSDF1903	0.895561	1.78878	0.000697745	0.0018947	ABSDF1903	IS5 family transposase	NA
ABSDF2912	-0.515673	4.12389	0.000699874	0.00189891	ABSDF2912	acetyltransferase	NA
ABSDF3353	0.744615	2.38553	0.000700812	0.00189989	ABSDF3353	hypothetical protein	NA
ABSDF3537	-0.430581	5.08106	0.000709734	0.00192249	ABSDF3537	resolvase	NA
ABSDF0762	-0.316319	6.90524	0.000710505	0.00192299	ABSDF0762	hypothetical protein	NA
ABSDF0033	0.6493	3.68585	0.000716727	0.00193823	ABSDF0033	alkanesulfonate ABC transporter ATP-binding protein	ssuB
ABSDF3647	-0.275887	10.9576	0.00071948	0.00194408	ABSDF3647	dihydroxy-acid dehydratase	ilvD
ABSDF0441	0.363028	9.97838	0.000729298	0.00196899	ABSDF0441	50S ribosomal protein L30	rpmD
ABSDF1599	0.462047	4.7475	0.000730624	0.00197094	ABSDF1599	potassium-transporting ATPase subunit C	kdpC
ABSDF0744	0.314089	9.44783	0.000732183	0.001973	ABSDF0744	50S ribosomal protein L27	rpmA
ABSDF2886	-0.352744	6.38129	0.000732589	0.001973	ABSDF2886	two-component response regulator	NA
ABSDF0532	0.457146	4.9981	0.000738568	0.00198748	ABSDF0532	glycosyltransferase involved in LPS biosynthesis	NA
ABSDF1857	0.256436	10.5161	0.00076227	0.00204958	ABSDF1857	DNA-binding protein HU-beta	hupB
ABSDF2746	-0.525513	4.47101	0.000767632	0.0020623	ABSDF2746	glycine cleavage system transcriptional activator	NA
ABSDF3249	-0.243553	9.52869	0.000781055	0.00209665	ABSDF3249	preprotein translocase subunit SecE	secE
ABSDF1617	-0.58305	3.88566	0.000792807	0.00212646	ABSDF1617	hypothetical protein	NA
ABSDF1396	-0.597527	3.30405	0.000794674	0.00212934	ABSDF1396;pseudo=true	pseudo	NA
ABSDF1891	-0.791359	2.59423	0.000795177	0.00212934	ABSDF1891;pseudo=true	pseudo	NA
ABSDF3528	-0.325738	6.74637	0.000805642	0.0021556	ABSDF3528	nicotinate phosphoribosyltransferase	pncB
ABSDF3438	0.369027	5.44813	0.000809463	0.00216406	ABSDF3438	hypothetical protein	NA
ABSDF0855	0.908055	1.36358	0.000810967	0.00216632	ABSDF0855;pseudo=true	pseudo	NA
ABSDF0450	-0.274187	10.3814	0.000811631	0.00216633	ABSDF0450	flavin-binding family monooxygenase	NA
ABSDF3368	0.640677	3.24112	0.000813279	0.00216896	ABSDF3368	signal peptide	NA
ABSDF0652	-0.664901	2.62062	0.000820475	0.00218638	ABSDF0652	hypothetical protein	NA
ABSDF1583	0.57701	3.73535	0.000831519	0.00221401	ABSDF1583;pseudo=true	pseudo	NA
ABSDF3042	0.661034	2.62389	0.000838235	0.00223009	ABSDF3042	Sec-independent protein translocase protein	tatC
ABSDF3664	-0.299135	6.27234	0.000843416	0.00224205	ABSDF3664	hypothetical protein	NA
ABSDF1043	-0.42157	5.02666	0.000850286	0.00225849	ABSDF1043	phage-like protein	NA
ABSDF2894	-0.404522	5.34722	0.000861605	0.0022867	ABSDF2894	hypothetical protein	NA
ABSDF0765	-0.819603	2.39083	0.000881161	0.00233671	ABSDF0765;pseudo=true	pseudo	NA
ABSDF1850	0.253066	7.28597	0.000912339	0.00241744	ABSDF1850	co-chaperone protein Hsc20 believed to be involved in assembly of Fe-S clusters	hscB
ABSDF1568	-0.359046	11.6031	0.000921678	0.00244022	ABSDF1568	50S ribosomal protein L9	rplI
ABSDF2604	0.630881	2.73856	0.000922624	0.00244075	ABSDF2604	phage-like protein	NA
ABSDF1511	0.256407	8.64869	0.000927189	0.00245086	ABSDF1511	lipoprotein attached to the cytoplasmic membrane	NA
ABSDF1143	0.249591	9.99199	0.000937719	0.0024767	ABSDF1143	elongation factor P	efp
ABSDF1206	0.956561	1.44388	0.000961911	0.00253822	ABSDF1206;pseudo=true	pseudo	NA
ABSDF3512	0.360442	5.42541	0.000962562	0.00253822	ABSDF3512	disulfide bond formation protein disulfide oxidoreductase	dsbB
ABSDF0438	0.287956	12.3119	0.000967675	0.00254846	ABSDF0438	50S ribosomal protein L6	rplF
ABSDF0325	-0.597989	3.4188	0.000967997	0.00254846	ABSDF0325	pilin like competence factor	comF
ABSDF3166	0.271837	7.28989	0.000977513	0.00257145	ABSDF3166	ubiquinone biosynthetic 2-octaprenylphenol hydroxylase	ubiB
ABSDF2548	0.26605	7.24271	0.00100398	0.00263897	ABSDF2548	acetylglutamate kinase	argB
ABSDF1605	0.319708	6.19371	0.00101228	0.00265864	ABSDF1605	ubiquinone biosynthesis protein	NA
ABSDF0047	-0.311146	5.86688	0.00101472	0.00266292	ABSDF0047	transcriptional regulator	NA
ABSDF3514	0.28668	5.95246	0.00102058	0.00267493	ABSDF3514	hypothetical protein	NA
ABSDF3343	-0.293318	6.11818	0.00102092	0.00267493	ABSDF3343	aquaporin Z	aqpZ
ABSDF3432	0.794102	2.6336	0.00102276	0.00267762	ABSDF3432	NADH-dependent FMN reductase	msuE
ABSDF3645	0.555471	3.67883	0.00102568	0.0026831	ABSDF3645	hypothetical protein	NA
ABSDF0336	0.295668	5.80822	0.00103183	0.00269705	ABSDF0336	hypothetical protein	NA
ABSDF3628	0.818023	1.82058	0.00103364	0.00269962	ABSDF3628	hypothetical protein	NA
ABSDF3543	0.270506	7.70083	0.00105056	0.00274165	ABSDF3543	hypothetical protein	NA
ABSDF1138	0.70683	2.3629	0.00105441	0.00274951	ABSDF1138	IS5 family transposase	NA
ABSDF2625	0.469562	4.77223	0.00106622	0.00277809	ABSDF2625	outer-membrane lipoprotein	lolB
ABSDF0911	-0.284795	6.92646	0.00106887	0.0027828	ABSDF0911	group A colicins tolerance protein	tolQ
ABSDF3238	0.482371	5.46799	0.00107439	0.00279496	ABSDF3238	hypothetical protein	NA
ABSDF3572	0.235186	8.0976	0.0010772	0.00280004	ABSDF3572	6 7-dimethyl-8-ribityllumazine synthase	ribH
ABSDF0684	-0.250574	7.21343	0.00108235	0.0028112	ABSDF0684	ribonuclease G	cafA
ABSDF0833	-1.24926	2.54638	0.00110346	0.00286376	ABSDF0833	IS982 family transposase	NA
ABSDF2759	0.808804	2.1944	0.00118053	0.00306137	ABSDF2759	hypothetical protein	NA
ABSDF0944	-0.39863	5.24739	0.00118291	0.00306512	ABSDF0944	thioesterase	NA
ABSDF2257	-0.606013	3.03659	0.00118747	0.00307449	ABSDF2257	hypothetical protein	NA
ABSDF2071	0.417987	5.22484	0.00120661	0.0031216	ABSDF2071	cytochrome d terminal oxidase polypeptide subunit II	cydB
ABSDF1303	0.588879	3.7333	0.00121095	0.00313036	ABSDF1303	polyR-hydroxyalkanoic acid synthase	NA
ABSDF1895	0.538253	3.95442	0.00121475	0.0031377	ABSDF1895	ABC transporter membrane protein	NA
ABSDF3433	0.584973	3.47986	0.00122817	0.00316987	ABSDF3433	sulfonate monooxygenase MsuD	NA
ABSDF0580	-0.519098	4.34715	0.00123436	0.00318335	ABSDF0580;pseudo=true	pseudo	NA
ABSDF0505	0.287964	5.79186	0.00125892	0.00324414	ABSDF0505	hypothetical protein	NA
ABSDF3257	-0.379233	6.22416	0.00127117	0.00327313	ABSDF3257	general secretion pathway protein	NA
ABSDF1644	0.33117	5.67829	0.00128969	0.00331823	ABSDF1644	hydoxyethylthiazole kinase	thiM
ABSDF2680	-0.841493	3.58643	0.00130841	0.00336376	ABSDF2680;pseudo=true	pseudo	NA
ABSDF0620	0.429717	5.0855	0.0013438	0.00345204	ABSDF0620;pseudo=true	pseudo	NA
ABSDF3315	-0.327708	5.64809	0.00135988	0.00349061	ABSDF3315	NrdR family transcriptional regulator	nrdR
ABSDF3369	0.474567	4.18169	0.00136302	0.00349592	ABSDF3369	signal peptide	NA
ABSDF3002	0.252016	7.353	0.0013733	0.00351955	ABSDF3002	hypothetical protein	NA
ABSDF3641	0.252377	8.92954	0.00137514	0.00352152	ABSDF3641	phosphoenolpyruvate carboxylase	ppc
ABSDF2954	0.367061	5.55623	0.00138898	0.00355418	ABSDF2954	pyridine nucleotide transhydrogenase proton pump alpha subunit part1	pntA-1
ABSDF2812	-0.494935	3.98284	0.00139796	0.00357439	ABSDF2812;pseudo=true	pseudo	pcoB
ABSDF3375	0.620853	2.79362	0.00141031	0.00360315	ABSDF3375	IS982 family transposase	NA
ABSDF2546	-0.302873	6.14335	0.00142508	0.00363804	ABSDF2546	glutamine amidotransferase	NA
ABSDF1781	0.767394	2.49266	0.00142723	0.00364053	ABSDF1781	phage terminase	NA
ABSDF2325	-0.25461	7.61223	0.00142827	0.00364053	ABSDF2325	cysteinyl-tRNA synthetase	cysS
ABSDF2651	-0.428768	4.78362	0.00147905	0.00376706	ABSDF2651	biotin biosynthesis protein BioC	NA
ABSDF3441	0.312676	5.81194	0.0014813	0.00376985	ABSDF3441	3-deoxy-D-manno-2-octulosonate transferase	kdtA
ABSDF1484	0.370892	5.65682	0.00149136	0.00379251	ABSDF1484	glutathionine S-transferase	NA
ABSDF0829	-0.422005	4.95405	0.0015323	0.0038936	ABSDF0829	transglycosylase	NA
ABSDF3264	0.411	4.96633	0.00155951	0.00395969	ABSDF3264	hypothetical protein	NA
ABSDF0065	-0.224557	8.24851	0.00157338	0.00399182	ABSDF0065	polysaccharide export protein	wza
ABSDF1623	0.236134	6.81333	0.00158283	0.00401268	ABSDF1623	methyl-directed mismatch repair protein	mutL
ABSDF0302	-0.227957	7.34326	0.00159863	0.00404823	ABSDF0302	3-dehydroquinate synthase	aroB
ABSDF0926	0.269109	6.21699	0.00159932	0.00404823	ABSDF0926	bacterioferritin comigratory protein	bcp
ABSDF1770	0.874587	1.24168	0.00163169	0.00412699	ABSDF1770	hypothetical protein	NA
ABSDF1082	0.267497	8.00929	0.00163856	0.00414119	ABSDF1082	dual specificity pseudouridine synthase for 23S rRNA and tRNAphe modification	rluA
ABSDF2808	-0.26602	8.08081	0.00166292	0.00419672	ABSDF2808	bifunctional ornithine acetyltransferase N-acetylglutamate synthase	argJ
ABSDF1265	-0.500699	4.65764	0.00166309	0.00419672	ABSDF1265	hypothetical protein	NA
ABSDF0825	-0.530213	3.91232	0.0016696	0.00420991	ABSDF0825;pseudo=true	pseudo	NA
ABSDF1709	-0.421103	4.94891	0.00168436	0.00424386	ABSDF1709	hypothetical protein	NA
ABSDF0087	0.407607	5.08181	0.00171522	0.0043183	ABSDF0087	L-lactate dehydrogenase	lldD
ABSDF0918	0.243567	10.7902	0.00173485	0.00436438	ABSDF0918	phosphoribosylformylglycinamidine synthase	purL
ABSDF2435	-0.271901	6.40936	0.00173934	0.00437233	ABSDF2435	hypothetical protein	NA
ABSDF2842	-0.256137	6.88416	0.00175794	0.00441569	ABSDF2842	toluene tolerance protein Ttg2F	NA
ABSDF1088	-0.252128	8.66846	0.0017871	0.0044855	ABSDF1088	oxidoreductase	NA
ABSDF2951	0.319776	5.59533	0.00178954	0.0044882	ABSDF2951	hypothetical protein	NA
ABSDF1523	0.491435	4.20808	0.00179218	0.00449139	ABSDF1523	nitrate reductase electron transfer subunit and nitrite reductase small subunit	NA
ABSDF0674	-0.483926	4.63094	0.00181863	0.00455238	ABSDF0674	hypothetical protein	NA
ABSDF3132	-0.285425	6.27584	0.00181929	0.00455238	ABSDF3132	hypothetical protein	NA
ABSDF2182	0.767287	1.70327	0.00182357	0.00455895	ABSDF2182	IS5 family transposase	NA
ABSDF3321	0.657898	2.28289	0.00182469	0.00455895	ABSDF3321	MutT NUDIX hydrolase	NA
ABSDF0863	0.739226	2.0416	0.00182824	0.00456433	ABSDF0863;pseudo=true	pseudo	NA
ABSDF2513	0.592387	3.08017	0.00187473	0.00467686	ABSDF2513	hypothetical protein	NA
ABSDF0386	0.29369	6.24017	0.00189719	0.0047293	ABSDF0386	shikimate 5-dehydrogenase	aroE
ABSDF1133	-0.241907	8.76517	0.00190075	0.00473456	ABSDF1133	ATP-dependent protease	NA
ABSDF3589	-0.93165	1.13401	0.00191971	0.00477817	ABSDF3589	IS982 family transposase	NA
ABSDF1297	0.652181	2.58715	0.00194624	0.00484053	ABSDF1297	hypothetical protein	NA
ABSDF1159	0.495305	4.48677	0.00196633	0.00488679	ABSDF1159	xanthine dehydrogenase large subunit	xdhB
ABSDF1196	0.663889	2.66838	0.00197517	0.00490506	ABSDF1196	signal pepetide	NA
ABSDF_tRNA61	0.816586	2.46375	0.00199523	0.00495113	ABSDF_tRNA61	tRNA-Glu	NA
ABSDF3006	0.356449	9.36305	0.00201367	0.00499312	ABSDF3006	nucleoside diphosphate kinase	ndk
ABSDF1700	-2.0912	4.04845	0.00202242	0.00501102	ABSDF1700	IS982 family transposase	NA
ABSDF1671	0.278559	5.87857	0.00202724	0.00501917	ABSDF1671	hypothetical protein	NA
ABSDF2657	0.263724	9.15743	0.00202938	0.00502069	ABSDF2657	ABC transporter permease	NA
ABSDF0769	-0.418549	4.93934	0.00203615	0.00503364	ABSDF0769	hypothetical protein	NA
ABSDF1779	0.392568	5.25349	0.00206644	0.00510469	ABSDF1779	hypothetical protein	NA
ABSDF3363	0.552771	3.57214	0.0020887	0.0051558	ABSDF3363	hypothetical protein	NA
ABSDF2799	0.66829	2.25484	0.00209202	0.00516012	ABSDF2799	phage-related terminase ATPase subunit GPP-like	NA
ABSDF2987	-0.3066	8.85857	0.00209546	0.0051647	ABSDF2987	hypothetical protein	NA
ABSDF1921	-0.56942	3.31625	0.00211096	0.00519901	ABSDF1921;pseudo=true	pseudo	NA
ABSDF3436	0.62815	2.79254	0.00214158	0.00527047	ABSDF3436;pseudo=true	pseudo	NA
ABSDF3036	0.373054	6.2861	0.00216645	0.00532769	ABSDF3036	deoxyribonucleotide triphosphate pyrophosphatase	NA
ABSDF1540	0.647172	2.49942	0.00218769	0.00537266	ABSDF1540;pseudo=true	pseudo	NA
ABSDF3655	-0.543257	4.38932	0.00218835	0.00537266	ABSDF3655;pseudo=true	pseudo	NA
ABSDF1882	0.590043	3.37378	0.00219079	0.00537266	ABSDF1882	hypothetical protein	NA
ABSDF0506	0.353245	5.50555	0.00219129	0.00537266	ABSDF0506	hypothetical protein	NA
ABSDF0616	0.2813	6.13597	0.00221614	0.00542954	ABSDF0616	formamidopyrimidine-DNA glycosylase	mutM
ABSDF3251	0.452593	4.48159	0.00223574	0.00546984	ABSDF3251;pseudo=true	pseudo	trpE
ABSDF3481	0.269422	6.39475	0.00223592	0.00546984	ABSDF3481	catabolite repression control protein	crc
ABSDF1434	-0.331476	5.61167	0.00224149	0.0054794	ABSDF1434	D-erythrose 4-phosphate dehydrogenase	epd
ABSDF0716	-0.248826	7.81415	0.00224859	0.00549265	ABSDF0716	hypothetical protein	NA
ABSDF3101	-0.434554	5.03361	0.00228076	0.0055671	ABSDF3101	haloacid dehalogenase-like family hydrolase	NA
ABSDF0948	-0.406161	4.83012	0.00229306	0.00559296	ABSDF0948	hypothetical protein	NA
ABSDF2222	0.241511	9.18587	0.00230033	0.00560651	ABSDF2222	magnesium-transporting ATPase MgtA	mgtA
ABSDF3187	0.226465	7.79804	0.00231734	0.00564378	ABSDF3187	triosephosphate isomerase	tpiA
ABSDF1886	0.425389	5.02731	0.0023191	0.00564389	ABSDF1886	hypothetical protein	NA
ABSDF0326	-0.242022	9.46585	0.0023297	0.00566548	ABSDF0326	30S ribosomal protein S16	rpsP
ABSDF0152	0.624173	2.54777	0.00233474	0.00567353	ABSDF0152;pseudo=true	pseudo	NA
ABSDF0061	0.248686	7.4108	0.00237788	0.00577411	ABSDF0061	FKBP-type 22KD peptidyl-prolyl cis-trans isomerase	fklB
ABSDF1044	0.366354	5.64896	0.00240323	0.00583101	ABSDF1044	hypothetical protein	NA
ABSDF1777	0.541366	4.42381	0.00240487	0.00583101	ABSDF1777	hypothetical protein	NA
ABSDF1150	0.290782	6.42536	0.00240847	0.00583331	ABSDF1150	uroporphyrinogen decarboxylase	hemE
ABSDF3372	0.497245	3.98898	0.00240937	0.00583331	ABSDF3372	hypothetical protein	NA
ABSDF1994	-0.425589	4.64927	0.00242317	0.0058624	ABSDF1994	muconate cycloisomerase I cis cis-muconate lactonizing enzyme I MLE	catB
ABSDF0017	0.298653	5.86642	0.00245332	0.00593097	ABSDF0017;pseudo=true	pseudo	NA
ABSDF3356	0.598656	3.15936	0.00246862	0.00596245	ABSDF3356	hypothetical protein	NA
ABSDF2327	0.815685	2.95547	0.00246998	0.00596245	ABSDF2327	IS5 family transposase	NA
ABSDF2581	0.952137	1.07494	0.00251671	0.00607079	ABSDF2581	IS5 family transposase	NA
ABSDF3198	-0.268878	7.16936	0.00251962	0.00607336	ABSDF3198	hypothetical protein	NA
ABSDF1062	-0.520752	3.38688	0.00252839	0.00609003	ABSDF1062;pseudo=true	pseudo	icd
ABSDF2391	0.903365	2.68095	0.0025546	0.00614864	ABSDF2391;pseudo=true	pseudo	NA
ABSDF3502	-0.675356	2.22427	0.00258347	0.00621358	ABSDF3502	IS982 family transposase	NA
ABSDF3517	0.387413	4.9978	0.00259262	0.00623101	ABSDF3517;pseudo=true	pseudo	NA
ABSDF3511	0.284797	6.65229	0.00263462	0.00632732	ABSDF3511;pseudo=true	pseudo	NA
ABSDF0016	-0.63783	2.97975	0.00265064	0.00636115	ABSDF0016	IS982 family transposase	NA
ABSDF1139	-1.68162	5.00743	0.00265496	0.00636686	ABSDF1139;pseudo=true	pseudo	NA
ABSDF1961	0.382291	5.21912	0.00273266	0.00654842	ABSDF1961	ribose-phosphate pyrophosphokinase	NA
ABSDF1257	0.443677	4.27644	0.00274442	0.00657178	ABSDF1257;pseudo=true	pseudo	NA
ABSDF3404	-0.36679	5.35595	0.0027644	0.00661481	ABSDF3404	diguanylate cyclase	NA
ABSDF2957	0.231407	7.07238	0.00278701	0.00666406	ABSDF2957	MFS family transporter	NA
ABSDF3577	-0.244656	9.41655	0.00282142	0.00674142	ABSDF3577	hypothetical protein	NA
ABSDF2218	-0.439522	4.32507	0.00282458	0.00674406	ABSDF2218	leucine export protein LeuE	NA
ABSDF3304	0.398668	5.09687	0.00283277	0.00675871	ABSDF3304	periplasmic carboxyl-terminal protease	NA
ABSDF0230	0.624604	2.41856	0.00283715	0.00676423	ABSDF0230;pseudo=true	pseudo	NA
ABSDF3302	-0.726987	2.55398	0.00286055	0.00681209	ABSDF3302	IS982 family transposase	NA
ABSDF2765	0.568956	3.40906	0.00286137	0.00681209	ABSDF2765	hypothetical protein	NA
ABSDF2421	0.333157	6.30814	0.00289981	0.0068986	ABSDF2421	outer membrane receptor FepA	pfeA
ABSDF1585	0.353263	5.26826	0.00292977	0.00696188	ABSDF1585	hypothetical protein	NA
ABSDF1797	-0.76699	1.42316	0.00293065	0.00696188	ABSDF1797	hypothetical protein	NA
ABSDF0414	-0.385573	4.96897	0.00294637	0.00699417	ABSDF0414	hypothetical protein	NA
ABSDF2576	0.469493	4.13345	0.00302865	0.00718429	ABSDF2576	hypothetical protein	NA
ABSDF0618	0.20569	6.77385	0.00309293	0.00733148	ABSDF0618	tonB-dependent receptor protein	NA
ABSDF2973	-1.69728	2.22387	0.00309689	0.00733556	ABSDF2973	IS982 family transposase	NA
ABSDF2539	-0.216214	7.87378	0.0031166	0.00737693	ABSDF2539	outer membrane lipoprotein	smpA
ABSDF2500	0.841856	1.1328	0.00313331	0.00741114	ABSDF2500	hypothetical protein	NA
ABSDF0653	-0.427434	4.8356	0.00321284	0.00759377	ABSDF0653	hypothetical protein	NA
ABSDF2403	-0.234526	7.3071	0.00325524	0.00768846	ABSDF2403	hydrolase EstB	NA
ABSDF0034	0.568088	2.94948	0.0033386	0.00787968	ABSDF0034	alkanesulfonate ABC transporter membrane protein	ssuC
ABSDF0286	0.355502	6.49781	0.00337473	0.00795923	ABSDF0286	UDP-N-acetylmuramoyl-tripeptide--D-alanyl-D-alanine ligase	murF
ABSDF1579	0.858936	1.04715	0.0033889	0.00798691	ABSDF1579;pseudo=true	pseudo	NA
ABSDF0031	-0.261538	5.88063	0.00345487	0.00813655	ABSDF0031	TetR AcrR family transcriptional regulator	NA
ABSDF1467	0.661267	2.72599	0.00346259	0.00814887	ABSDF1467	IS982 family transposase	NA
ABSDF1901	-0.248859	9.2898	0.00359027	0.00844331	ABSDF1901	histidine triad family protein	NA
ABSDF3490	0.490137	3.96848	0.00360473	0.00847123	ABSDF3490	polysaccharide deacetylase	NA
ABSDF1552	0.596356	2.48961	0.00364168	0.00855197	ABSDF1552	tetracycline resistance protein	NA
ABSDF2916	0.510841	3.87263	0.00365753	0.00858305	ABSDF2916;pseudo=true	pseudo	NA
ABSDF1731	0.46398	3.98198	0.00367495	0.00861775	ABSDF1731	general secretion pathway protein J PilD-dependent protein pddD	xcpW
ABSDF1827	0.360476	5.26672	0.00369992	0.00867011	ABSDF1827	oligopeptide dipeptide ABC transporter membrane protein	NA
ABSDF1794	0.657757	2.14749	0.00375591	0.00879384	ABSDF1794	hypothetical protein	NA
ABSDF2056	-0.209833	7.9275	0.00375891	0.00879384	ABSDF2056	threonine dehydratase	ilvA
ABSDF1778	-0.210274	6.78286	0.00376075	0.00879384	ABSDF1778	hypothetical protein	NA
ABSDF3151	0.394559	4.88616	0.00381607	0.00891684	ABSDF3151	hypothetical protein	NA
ABSDF2179	-0.244788	6.45375	0.00383246	0.00894876	ABSDF2179	glutathione peroxidase	gpo
ABSDF2392	-0.411048	4.86093	0.00390092	0.00910214	ABSDF2392	hypothetical protein	NA
ABSDF2505	-0.416233	4.77288	0.00390673	0.00910924	ABSDF2505	hypothetical protein	NA
ABSDF2210	0.390717	5.14251	0.00392088	0.00913572	ABSDF2210	transcriptional regulator	NA
ABSDF2857	-0.398996	4.70554	0.00393273	0.00915671	ABSDF2857	hypothetical protein	NA
ABSDF0586	-0.33372	5.32673	0.00393546	0.00915671	ABSDF0586	methyltransferase	NA
ABSDF0384	0.405165	4.64717	0.0039494	0.00918125	ABSDF0384;pseudo=true	pseudo	NA
ABSDF0571	-0.396668	4.45587	0.0039516	0.00918125	ABSDF0571	AraC family transcriptional regulator	NA
ABSDF3612	0.525884	3.48197	0.00397959	0.00923974	ABSDF3612;pseudo=true	pseudo	NA
ABSDF1030	0.571942	3.1969	0.00399187	0.0092617	ABSDF1030	bacteriophage protein major head protein prohead protease	NA
ABSDF1473	0.418001	4.94939	0.00399656	0.00926604	ABSDF1473;pseudo=true	pseudo	NA
ABSDF3430	-0.258379	7.99739	0.00408353	0.00946098	ABSDF3430	hypothetical protein	NA
ABSDF3569	0.299599	5.74458	0.00413289	0.00956861	ABSDF3569	phosphatidylglycerophosphatase A	pgpA
ABSDF0817	0.28493	9.45618	0.00414467	0.00958912	ABSDF0817	co-chaperonin GroES	groES
ABSDF0493	0.208171	6.79218	0.00417415	0.00965052	ABSDF0493	dihydrolipoamide dehydrogenase	NA
ABSDF0342	0.372152	5.10005	0.00419794	0.00969868	ABSDF0342	major facilitator superfamily multidrug chloramphenicol efflux transporter	mdfA
ABSDF0472	0.263335	8.33293	0.00421303	0.0097267	ABSDF0472	hypothetical protein	NA
ABSDF0261	0.533578	3.48299	0.00425222	0.00981028	ABSDF0261	signal peptide	NA
ABSDF2308	-0.694928	4.22816	0.00427045	0.00984542	ABSDF2308	resolvase	NA
ABSDF3469	-0.256943	7.52551	0.00428875	0.00988067	ABSDF3469	cell division protein in growth of wall at septum	ftsQ
ABSDF1126	-0.267239	6.08309	0.00438731	0.0100965	ABSDF1126	transferase	NA
ABSDF1093.5	-0.258359	5.88591	0.00438857	0.0100965	ABSDF1093.5;pseudo=true	pseudo	NA
ABSDF0850	-0.223041	7.90997	0.00441192	0.0101431	ABSDF0850	diaminopimelate decarboxylase	lysA
ABSDF1490	-0.310371	5.63961	0.00448706	0.0103086	ABSDF1490;pseudo=true	pseudo	NA
ABSDF0214	0.417109	4.24397	0.00449501	0.0103197	ABSDF0214	hypothetical protein	NA
ABSDF1821	0.499465	3.36267	0.00450368	0.0103323	ABSDF1821	TonB protein	NA
ABSDF3106	0.237885	6.36615	0.00457135	0.0104803	ABSDF3106	phosphoglycolate phosphatase	NA
ABSDF3473	0.210764	6.80381	0.00458331	0.0105004	ABSDF3473	glutathione synthetase	gshB
ABSDF0734	-0.384096	5.00189	0.00461733	0.0105709	ABSDF0734	hypothetical protein	NA
ABSDF1818	0.527174	3.84759	0.00464943	0.010637	ABSDF1818	biopolymer transport protein EXBD-like	NA
ABSDF0843	0.309294	5.60223	0.00471171	0.010772	ABSDF0843	erythronate-4-phosphate dehydrogenase	pdxB
ABSDF3681	0.268795	6.62586	0.00472246	0.010789	ABSDF3681	hypothetical protein	NA
ABSDF1059	0.420501	4.75413	0.00476319	0.0108745	ABSDF1059	prophage integrase	NA
ABSDF2304	-0.633933	2.51135	0.00477366	0.0108908	ABSDF2304;pseudo=true	pseudo	NA
ABSDF3037	0.762717	1.57203	0.00481832	0.0109851	ABSDF3037;pseudo=true	pseudo	NA
ABSDF1310	1.15217	1.25236	0.00489465	0.0111514	ABSDF1310	IS5 family transposase	NA
ABSDF3391	0.570788	3.19365	0.0049265	0.0112161	ABSDF3391	hypothetical protein	NA
ABSDF3176	0.415999	4.83928	0.00494128	0.011242	ABSDF3176	pH adaptation potassium efflux system E transmembrane protein	phaE
ABSDF0418	-0.240822	6.64171	0.00503745	0.0114529	ABSDF0418;pseudo=true	pseudo	NA
ABSDF1072	0.344323	5.52379	0.00505562	0.0114862	ABSDF1072	hypothetical protein	NA
ABSDF2655	0.438416	5.34231	0.00512342	0.0116322	ABSDF2655	trehalose-6-phosphate phophatase biosynthetic	otsB
ABSDF1784	0.782637	1.47393	0.00521093	0.0118227	ABSDF1784	hypothetical protein	NA
ABSDF2974	-0.268672	5.86456	0.00528103	0.0119735	ABSDF2974;pseudo=true	pseudo	NA
ABSDF3465	-0.251221	6.24019	0.00532822	0.0120721	ABSDF3465	hypothetical protein	NA
ABSDF3544	0.258248	11.9726	0.00535673	0.0121284	ABSDF3544	hemagglutinin hemolysin-like protein	NA
ABSDF1494	-0.245262	7.14265	0.00541873	0.0122603	ABSDF1494	3-oxoacyl-ACP synthase	NA
ABSDF1685	-0.245556	7.4958	0.00543026	0.0122779	ABSDF1685	membrane-associated Zn-dependent proteases 1	NA
ABSDF3217	-0.51374	4.5806	0.00552201	0.0124714	ABSDF3217	hypothetical protein	NA
ABSDF2404	-0.243917	7.52235	0.00552342	0.0124714	ABSDF2404	rubredoxin-NAD reductase	rubB
ABSDF0435	0.228887	11.5942	0.00553583	0.0124908	ABSDF0435	50S ribosomal protein L5	rplE
ABSDF1959	-0.481332	3.92084	0.00557718	0.0125755	ABSDF1959;pseudo=true	pseudo	NA
ABSDF3614	0.259645	6.13262	0.00563566	0.0126986	ABSDF3614	PQQ-dependent aldose sugar dehydrogenase	NA
ABSDF0207	0.224106	6.99649	0.00570045	0.0128358	ABSDF0207	hypothetical protein	NA
ABSDF3298	-0.403814	4.40398	0.00575316	0.0129456	ABSDF3298;pseudo=true	pseudo	pilS
ABSDF0934	0.241886	9.81946	0.00582001	0.013087	ABSDF0934	porin protein associated with imipenem resistance	NA
ABSDF3443	0.39508	4.86735	0.00583827	0.0131191	ABSDF3443	ArsR family transcriptional regulator	NA
ABSDF0642	0.547003	2.53752	0.00597709	0.0134219	ABSDF0642;pseudo=true	pseudo	chpA
ABSDF0293	-0.358142	4.97461	0.00600793	0.0134819	ABSDF0293	membrane protein ComM	NA
ABSDF2893	-0.20608	6.97863	0.00603359	0.0135302	ABSDF2893	general secretion pathway protein E	xcpR
ABSDF1932	-0.538708	3.15034	0.00604612	0.0135491	ABSDF1932;pseudo=true	pseudo	acoD
ABSDF2266	0.351128	5.09132	0.00607034	0.0135941	ABSDF2266	beta-lactamase	NA
ABSDF_tRNA42	-0.707613	1.74459	0.00608362	0.0136145	ABSDF_tRNA42	tRNA-Pro	NA
ABSDF0659	0.217426	7.2107	0.00621619	0.0139017	ABSDF0659	hypothetical protein	NA
ABSDF3643	0.287827	5.65166	0.00623689	0.0139385	ABSDF3643	uracil transport protein	NA
ABSDF2574	0.314155	5.44391	0.00628041	0.0140262	ABSDF2574	hypothetical protein	NA
ABSDF1341	-0.362413	5.0229	0.00636439	0.0141926	ABSDF1341	hypothetical protein	NA
ABSDF1045	-0.284907	6.18068	0.00636579	0.0141926	ABSDF1045	hypothetical protein	NA
ABSDF0135	-0.326548	5.30574	0.00636785	0.0141926	ABSDF0135	hypothetical protein	NA
ABSDF2577	-0.238999	8.50816	0.00638247	0.0142155	ABSDF2577	glutamine-dependent NAD synthetase	NA
ABSDF3439	0.261672	7.27427	0.00641114	0.0142695	ABSDF3439	hypothetical protein	NA
ABSDF2245	-0.321246	6.55993	0.00641541	0.0142695	ABSDF2245	hypothetical protein	NA
ABSDF1551	0.459329	3.85852	0.00649578	0.0144385	ABSDF1551	hypothetical protein	NA
ABSDF2307	0.721343	2.02007	0.00656968	0.0145929	ABSDF2307	IS5 family transposase	NA
ABSDF2468	-0.397123	4.82095	0.00658519	0.0146174	ABSDF2468	bacteriophage protein	NA
ABSDF_tRNA25	-0.445103	3.96748	0.00660842	0.0146591	ABSDF_tRNA25	tRNA-Gln	NA
ABSDF1374	-0.441916	3.98281	0.00662894	0.0146947	ABSDF1374	hypothetical protein	NA
ABSDF2637	0.310875	5.35137	0.00670032	0.0148429	ABSDF2637	bifunctional hydroxy-methylpyrimidine kinase hydroxy-phosphomethylpyrimidine kinase	thiD
ABSDF0972	0.492076	3.61735	0.00673206	0.0148998	ABSDF0972;pseudo=true	pseudo	rarD
ABSDF3423	0.521705	2.60849	0.0067351	0.0148998	ABSDF3423	hypothetical protein	NA
ABSDF1906	0.409177	4.37587	0.00691825	0.0152887	ABSDF1906	hypothetical protein	NA
ABSDF1835	0.212215	7.41898	0.00692482	0.0152887	ABSDF1835	ribonuclease activity regulator protein RraA	rraA
ABSDF0638	-0.409009	4.52339	0.00692485	0.0152887	ABSDF0638	twitching motility protein	pilG
ABSDF0545	0.356512	4.97037	0.00693629	0.0153004	ABSDF0545	hypothetical protein	NA
ABSDF2328	0.544906	2.6559	0.00694175	0.0153004	ABSDF2328;pseudo=true	pseudo	NA
ABSDF0851	0.233808	7.50687	0.00694414	0.0153004	ABSDF0851	diaminopimelate epimerase	dapF
ABSDF3295	0.193463	9.85644	0.00696491	0.0153359	ABSDF3295	threonine synthase	thrC
ABSDF1567	-0.197253	7.25151	0.00700887	0.0154223	ABSDF1567	replicative DNA helicase chromosome replication chain elongation	dnaB
ABSDF0956	0.25534	5.86561	0.00701704	0.01543	ABSDF0956	pyridoxine 5-phosphate synthase	pdxJ
ABSDF0518	-0.202609	7.00079	0.00714645	0.015704	ABSDF0518	queuine tRNA-ribosyltransferase	tgt
ABSDF0209	0.472505	3.57851	0.00715852	0.01572	ABSDF0209;pseudo=true	pseudo	NA
ABSDF2168	0.232852	7.24678	0.00729156	0.0160015	ABSDF2168	hypothetical protein	NA
ABSDF2777	0.718387	1.22239	0.00729721	0.0160032	ABSDF2777	phage-like protein phage tail protein GPU_like	NA
ABSDF0957	0.38296	4.84766	0.007333	0.0160663	ABSDF0957	hypothetical protein	NA
ABSDF2605	0.814546	1.03474	0.0073358	0.0160663	ABSDF2605	hypothetical protein	NA
ABSDF2444	0.613191	2.30278	0.00734647	0.016079	ABSDF2444	hypothetical protein	NA
ABSDF2202	-0.301805	5.44039	0.00737887	0.0161391	ABSDF2202	phosphotyrosine protein phosphatase PtpA	NA
ABSDF3010	0.21386	8.64009	0.0073881	0.0161486	ABSDF3010	carboxy-terminal protease for penicillin-binding protein	prc
ABSDF2718	0.21513	8.30407	0.00745234	0.0162781	ABSDF2718	sensory histidine kinase in two-component regulatory system	NA
ABSDF3210	-0.380176	4.84421	0.00755914	0.0165004	ABSDF3210;pseudo=true	pseudo	ada
ABSDF0102	-0.70056	1.6283	0.00766509	0.0167206	ABSDF0102;pseudo=true	pseudo	NA
ABSDF1547	0.598534	2.17381	0.00778406	0.0169688	ABSDF1547	hypothetical protein	NA
ABSDF3610	-0.385525	5.19978	0.00783436	0.0170672	ABSDF3610	hypothetical protein	NA
ABSDF2811	-0.273573	5.91256	0.00785507	0.0171009	ABSDF2811	membrane transport protein	NA
ABSDF0939	0.777164	0.829047	0.00788103	0.0171461	ABSDF0939	hypothetical protein	NA
ABSDF0662	-0.524404	2.96085	0.00793086	0.017243	ABSDF0662;pseudo=true	pseudo	NA
ABSDF2840	0.23632	7.51745	0.0079389	0.0172491	ABSDF2840	ATP phosphoribosyltransferase catalytic subunit	hisG
ABSDF1050	0.563196	3.06585	0.00795458	0.0172718	ABSDF1050	hypothetical protein	NA
ABSDF1788	-0.6674	1.819	0.00799384	0.0173455	ABSDF1788	hypothetical protein	NA
ABSDF3167	-0.648749	2.35535	0.0080578	0.0174728	ABSDF3167;pseudo=true	pseudo	NA
ABSDF3386	-0.381193	4.77958	0.00812171	0.0175997	ABSDF3386	gamma-aminobutyrate permease	gabP
ABSDF0351	-0.420802	4.09865	0.00817045	0.0176937	ABSDF0351;pseudo=true	pseudo	NA
ABSDF0670	-0.236864	6.10324	0.00818422	0.0177118	ABSDF0670	hypothetical protein	NA
ABSDF0996	-0.213027	6.48987	0.00819558	0.0177247	ABSDF0996	pseudouridine synthase	NA
ABSDF2911	0.636468	2.52625	0.00823075	0.0177883	ABSDF2911;pseudo=true	pseudo	NA
ABSDF1063	-0.481441	3.34759	0.00823849	0.0177883	ABSDF1063;pseudo=true	pseudo	icd
ABSDF0051	-0.226849	7.76009	0.00824126	0.0177883	ABSDF0051	ribonuclease PH	rph
ABSDF1376	-0.747825	1.31483	0.00827479	0.017849	ABSDF1376	IS982 family transposase	NA
ABSDF1371	0.318605	5.34558	0.00832632	0.0179483	ABSDF1371;pseudo=true	pseudo	NA
ABSDF1933	-0.472936	3.37456	0.00833987	0.0179657	ABSDF1933	acetoin dehydrogenase	budC
ABSDF2915	-0.234342	10.8242	0.00834657	0.0179684	ABSDF2915	50S ribosomal protein L35	rpmI
ABSDF2277	-0.652272	2.25931	0.00845598	0.018192	ABSDF2277	hypothetical protein	NA
ABSDF1411	-0.425471	3.95827	0.00860606	0.0185028	ABSDF1411	chlorogenate esterase	hcaG
ABSDF1867	0.261308	5.77621	0.00864215	0.0185682	ABSDF1867	siderophore biosynthesis protein	NA
ABSDF2440	-0.19767	11.732	0.00865919	0.0185926	ABSDF2440	choline dehydrogenase	betA
ABSDF1720	0.274113	5.76094	0.00873776	0.0187491	ABSDF1720	biopolymer transport protein EXBB-like	NA
ABSDF0329	0.210308	10.5696	0.0087651	0.0187954	ABSDF0329	50S ribosomal protein L19	rplS
ABSDF3646	-0.191084	7.40151	0.00879778	0.0188532	ABSDF3646	hypothetical protein	NA
ABSDF2371	0.224599	6.58709	0.0088164	0.0188808	ABSDF2371	urease accessory protein	ureF
ABSDF2474	0.773686	1.47166	0.00882715	0.0188915	ABSDF2474	bacteriophage protein	NA
ABSDF0045	-0.240508	7.50249	0.00890785	0.0190518	ABSDF0045	3-demethylubiquinone-9 3-methyltransferase	ubiG
ABSDF1930	0.185403	7.28046	0.00896639	0.0191645	ABSDF1930	chorismate synthase	aroC
ABSDF1073	-0.363842	4.40555	0.00902213	0.0192711	ABSDF1073	hypothetical protein	NA
ABSDF0144	0.193932	9.95608	0.00903001	0.0192754	ABSDF0144	GMP synthase	guaA
ABSDF0387	0.239027	6.53006	0.00907471	0.0193582	ABSDF0387	coproporphyrinogen III oxidase	hemF
ABSDF0726	0.35815	4.85214	0.00910362	0.0194073	ABSDF0726	hypothetical protein	NA
ABSDF3072	0.472544	3.72151	0.00916008	0.0195068	ABSDF3072;pseudo=true	pseudo	NA
ABSDF0145	0.278017	5.42463	0.00916221	0.0195068	ABSDF0145	streptomycin 3-adenylyltransferase	NA
ABSDF2229	-0.491178	3.29442	0.00921536	0.0196073	ABSDF2229	IS5 family transposase	NA
ABSDF1281	0.236654	5.95697	0.00937555	0.0199352	ABSDF1281	hypothetical protein	NA
ABSDF1631	-0.191673	9.12808	0.00938898	0.0199508	ABSDF1631	glutaminyl-tRNA synthetase	glnS
ABSDF2532	-0.234383	7.16451	0.00952692	0.0202308	ABSDF2532	ATP-dependent dsDNA exonuclease suppression of recBC	sbcC
ABSDF3435	-0.471665	3.41379	0.00969796	0.0205807	ABSDF3435	Lrp family transcriptional regulator	NA
ABSDF2892	0.510047	2.95818	0.0097108	0.020591	ABSDF2892;pseudo=true	pseudo	ohr
ABSDF1614	0.797351	0.928862	0.00971535	0.020591	ABSDF1614;pseudo=true	pseudo	NA
ABSDF0198	-0.686237	3.24517	0.00978245	0.0207199	ABSDF0198	IS982 family transposase	NA
ABSDF0258	0.30627	5.42374	0.00984914	0.0208353	ABSDF0258;pseudo=true	pseudo	metY
ABSDF0485	-0.319385	5.19635	0.00985476	0.0208353	ABSDF0485	hypothetical protein	NA
ABSDF2375	0.45585	3.57194	0.009856	0.0208353	ABSDF2375	GNAT family acetyltransferase	NA
ABSDF1399	0.635934	2.12391	0.00991059	0.0209372	ABSDF1399	IS5 family transposase	NA
ABSDF0210	0.286201	5.45648	0.00998798	0.0210872	ABSDF0210	MFS family transporter	NA
ABSDF2802	-0.473001	3.61081	0.0100008	0.021097	ABSDF2802	hypothetical protein	NA
ABSDF3605	-0.28882	5.40616	0.0100055	0.021097	ABSDF3605	bifunctional pyrazinamidase nicotinamidase	pncA
ABSDF3477	0.510475	3.46051	0.0100469	0.0211707	ABSDF3477;pseudo=true	pseudo	NA
ABSDF2782	0.533909	3.05063	0.0100822	0.0212315	ABSDF2782	hypothetical protein	NA
ABSDF2515	0.555665	2.48557	0.0101941	0.0214535	ABSDF2515	hypothetical protein	NA
ABSDF3197	-0.220857	6.55557	0.0104725	0.0220251	ABSDF3197	tRNA rRNA methyltransferase	NA
ABSDF0587	-0.449992	3.89743	0.0107097	0.0225096	ABSDF0587	acetyl transferase	NA
ABSDF2897	0.200242	7.91285	0.0107343	0.0225469	ABSDF2897	DNA polymerase I	polA
ABSDF2699	-0.228689	6.56493	0.0109106	0.0229024	ABSDF2699	LysR family transcriptional regulator	NA
ABSDF3467	0.185155	10.8517	0.010956	0.0229832	ABSDF3467	cell division protein FtsZ	ftsZ
ABSDF2587	-0.462151	3.50466	0.0109791	0.0230168	ABSDF2587	hypothetical protein	NA
ABSDF0585	-0.290173	5.54618	0.011093	0.0232408	ABSDF0585	hemolysin III HLY-III	NA
ABSDF3568	0.184867	8.17937	0.0111051	0.0232513	ABSDF3568	bifunctional UDP-N-acetylglucosamine pyrophosphorylase glucosamine-1-phosphate N-acetyltransferase	glmU
ABSDF3239	0.318988	5.09544	0.0111917	0.0234176	ABSDF3239	hypothetical protein	NA
ABSDF2640	-0.202404	9.9054	0.0112237	0.0234698	ABSDF2640	3-oxoacyl-ACP reductase	fabG
ABSDF2189	0.196047	7.52962	0.011275	0.0235619	ABSDF2189	biotin carboxyl carrier protein of acetyl-CoA carboxylase BCCP	accB
ABSDF0334	0.371682	5.04551	0.011288	0.0235742	ABSDF0334	hypothetical protein	NA
ABSDF3100	-0.32354	5.02934	0.011351	0.0236906	ABSDF3100	LysR family transcriptional regulator	NA
ABSDF2115	0.423701	3.82771	0.0115675	0.0241271	ABSDF2115	signal peptide	NA
ABSDF2839	0.18954	8.31071	0.0116492	0.0242821	ABSDF2839	histidinol dehydrogenase	hisD
ABSDF1078	0.34508	5.00978	0.0116569	0.0242827	ABSDF1078	thiamin-phosphate pyrophosphorylase ThiE	NA
ABSDF2899	-0.189388	7.36497	0.0116813	0.024318	ABSDF2899	pyrroline-5-carboxylate reductase	proC
ABSDF1165	-0.748643	1.47577	0.0117122	0.0243576	ABSDF1165	IS982 family transposase	NA
ABSDF0208	0.355811	4.67821	0.0117151	0.0243576	ABSDF0208	DNA polymerase IV	dinP
ABSDF0177	0.392342	4.90435	0.0117323	0.0243779	ABSDF0177	MFS family transporter	NA
ABSDF2483	0.542158	2.31326	0.0118736	0.024656	ABSDF2483	bacteriophage protein	NA
ABSDF0256	-0.298246	7.49519	0.0120825	0.0250739	ABSDF0256	fatty acyl-CoA reductase	acr1
ABSDF1089	0.206845	9.47649	0.0124872	0.0258973	ABSDF1089	fatty acid desaturase	NA
ABSDF1697	0.297648	5.39199	0.0125835	0.0260806	ABSDF1697;pseudo=true	pseudo	NA
ABSDF2255	-0.413327	3.82689	0.0126645	0.0262319	ABSDF2255	acetyl- propionyl-coenzyme A carboxylase subunit alpha	bccA
ABSDF3025	0.399818	3.88075	0.0126915	0.0262713	ABSDF3025	hypothetical protein	NA
ABSDF2772	0.352778	4.3532	0.0127706	0.0264184	ABSDF2772	hypothetical protein	NA
ABSDF1831	-0.225798	6.40305	0.012838	0.0265411	ABSDF1831	adenosine 3-phosphate 5-phosphosulfate 32 5-bisphosphate nucleotidase	cysQ
ABSDF1415	-0.334327	4.9864	0.0128847	0.0266207	ABSDF1415	transcritional regulator	NA
ABSDF1353	-0.312506	5.21721	0.0129187	0.0266743	ABSDF1353	methyltransferase	NA
ABSDF2550	0.314569	5.35715	0.0129391	0.0266996	ABSDF2550	deoxyuridine 5-triphosphate nucleotidohydrolase	dut
ABSDF2102	-0.377887	5.02267	0.0129932	0.0267944	ABSDF2102	hypothetical protein	NA
ABSDF3397	0.84024	1.34239	0.0130701	0.0269204	ABSDF3397;pseudo=true	pseudo	NA
ABSDF0114	0.453239	3.48656	0.0130707	0.0269204	ABSDF0114	hypothetical protein	NA
ABSDF0722	-0.579151	1.81968	0.0131676	0.0271029	ABSDF0722;pseudo=true	pseudo	NA
ABSDF1701	0.379387	4.12922	0.0132449	0.027245	ABSDF1701	acetyltransferase	NA
ABSDF1037	0.578142	2.15048	0.013269	0.0272775	ABSDF1037	phage-like protein	NA
ABSDF3440	0.422664	3.83516	0.0133964	0.0275221	ABSDF3440	16S ribosomal RNA methyltransferase RsmE	NA
ABSDF2166	-0.479093	3.46724	0.0134589	0.0276332	ABSDF2166	hypothetical protein	NA
ABSDF0562	-0.426301	3.63496	0.0135762	0.0278567	ABSDF0562;pseudo=true	pseudo	NA
ABSDF1058	-0.354636	4.23554	0.0136162	0.0279214	ABSDF1058	hypothetical protein	NA
ABSDF0140	-0.674722	1.40683	0.013664	0.0280017	ABSDF0140;pseudo=true	pseudo	NA
ABSDF2541	0.174342	7.28557	0.0137308	0.0281212	ABSDF2541	hypothetical protein	NA
ABSDF2184	-0.586263	2.32899	0.0137597	0.0281628	ABSDF2184	IS982 family transposase	NA
ABSDF0158	-0.215759	5.98161	0.0138037	0.0282353	ABSDF0158	high affinity Zn ABC transporter ATP-binding protein	znuC
ABSDF2901	-0.23161	8.8839	0.0138871	0.0283881	ABSDF2901	acetyl-coenzyme A carboxylase carboxyl transferase subunit alpha	accA
ABSDF3329	0.791643	0.926172	0.0140244	0.0286509	ABSDF3329	hypothetical protein	NA
ABSDF2990	-0.200077	6.68243	0.0141035	0.0287946	ABSDF2990	hypothetical protein	NA
ABSDF0369	-0.51644	3.66221	0.0141668	0.0289059	ABSDF0369	hypothetical protein	NA
ABSDF1213	0.184757	7.65572	0.0142535	0.0290476	ABSDF1213	7-cyano-7-deazaguanine reductase	queF
ABSDF3669	0.51671	2.77288	0.0142539	0.0290476	ABSDF3669	signal peptide	NA
ABSDF1721	0.279374	5.67201	0.0143114	0.0291368	ABSDF1721;pseudo=true	pseudo	NA
ABSDF1195	-0.20254	8.6252	0.0143155	0.0291368	ABSDF1195	soluble pyridine nucleotide transhydrogenase	sthA
ABSDF2317	-0.480395	5.63533	0.0147266	0.029955	ABSDF2317	protein secretion efflux system ABC transporter ATP-binding membrane protein	NA
ABSDF2451	0.41718	3.75141	0.0148685	0.0302135	ABSDF2451	hypothetical protein	NA
ABSDF3285	-0.260913	10.6324	0.0148721	0.0302135	ABSDF3285	DnaK suppressor protein	dksA
ABSDF3494	-0.210488	6.15175	0.0149731	0.030389	ABSDF3494;pseudo=true	pseudo	NA
ABSDF2819	0.436431	3.92638	0.0149825	0.030389	ABSDF2819;pseudo=true	pseudo	NA
ABSDF3531	-0.457082	3.56632	0.0149862	0.030389	ABSDF3531	D-tyrosyl-tRNATyr deacylase	dtd
ABSDF2006	0.616194	1.73691	0.0150594	0.0305186	ABSDF2006;pseudo=true	pseudo	NA
ABSDF1518	-0.185642	6.77054	0.0153045	0.0309961	ABSDF1518	50S ribosomal protein L11 methyltransferase	prmA
ABSDF1592	0.328163	4.83628	0.0155104	0.0313938	ABSDF1592	FMN-binding split barrel domain-containing protein	NA
ABSDF1501	-0.240352	5.82156	0.0157186	0.0317956	ABSDF1501	HTH-type transcriptional regulator	hmrR
ABSDF3431	-0.194777	7.44429	0.0157316	0.0318022	ABSDF3431	two-component response regulator	NA
ABSDF3158	0.285369	5.53688	0.0160934	0.0325136	ABSDF3158	exonuclease V alpha subunit	recD
ABSDF1967	-1.12033	3.59602	0.0163318	0.032975	ABSDF1967	IS982 family transposase	NA
ABSDF3422	0.500638	2.62512	0.016362	0.0330157	ABSDF3422	hypothetical protein	NA
ABSDF3633	-0.174257	7.72166	0.0165306	0.0333353	ABSDF3633	dihydrodipicolinate reductase	dapB
ABSDF1950	-0.697506	2.59744	0.0166454	0.0335462	ABSDF1950;pseudo=true	pseudo	NA
ABSDF1108	-0.604994	5.48798	0.0167617	0.0337497	ABSDF1108	protein secretion efflux system ABC transporter ATP-binding membrane protein	NA
ABSDF0731	-0.313401	4.88089	0.0167669	0.0337497	ABSDF0731;pseudo=true	pseudo	NA
ABSDF0134	-0.284269	5.72226	0.0168296	0.0338551	ABSDF0134	morphogenic pathway activator BolA	NA
ABSDF2033	0.184887	8.7007	0.0169936	0.0341642	ABSDF2033	2-dehydro-3-deoxyphosphooctonate aldolase	kdsA
ABSDF2269	-0.413357	3.39847	0.0173029	0.0347647	ABSDF2269	acetyltransferase	NA
ABSDF0952	-0.341408	4.78278	0.0173939	0.0349261	ABSDF0952	ribonuclease III	rnc
ABSDF1669	0.486653	3.46343	0.0175299	0.0351777	ABSDF1669	hypothetical protein	NA
ABSDF0470	-0.228192	6.16943	0.0177606	0.0356004	ABSDF0470	tryptophan repressor binding protein	wrbA
ABSDF1826	0.320624	4.81206	0.0177642	0.0356004	ABSDF1826	oligopeptide dipeptide ABC transporter membrane protein	NA
ABSDF1406	-0.510762	2.22341	0.0177731	0.0356004	ABSDF1406;pseudo=true	pseudo	gudP
ABSDF0462	-0.53945	2.30954	0.0178406	0.0357139	ABSDF0462;pseudo=true	pseudo	NA
ABSDF3263	-0.392828	3.87767	0.0179931	0.0359972	ABSDF3263	uroporphyrinogen-III synthase	hemD
ABSDF0108	0.393827	3.78402	0.0180249	0.0360388	ABSDF0108	hypothetical protein	NA
ABSDF2936	-0.390116	3.8855	0.0180875	0.036142	ABSDF2936	DNA uptake protein and or related DNA-binding protein	NA
ABSDF0660	-0.238497	5.84446	0.0181735	0.0362918	ABSDF0660	MFS superfamily bicyclomycin multidrug transport protein	NA
ABSDF0368	0.579941	1.88822	0.0186088	0.0371385	ABSDF0368	hypothetical protein	NA
ABSDF2151	0.520481	2.21123	0.0186818	0.0372614	ABSDF2151	acyltransferase	NA
ABSDF1734	-0.174398	6.9753	0.0187843	0.0374431	ABSDF1734	uracil-DNA glycosylase	ung
ABSDF2126	0.280077	5.32367	0.0188453	0.0375419	ABSDF2126	phosphinothricin N-acetyltransferase	NA
ABSDF2760	0.449392	3.2089	0.0190198	0.0378666	ABSDF2760	primase	NA
ABSDF2191	-0.206318	6.49621	0.0190867	0.0379767	ABSDF2191	hypothetical protein	NA
ABSDF2829	-2.4579	5.57492	0.0192943	0.0383666	ABSDF2829;pseudo=true	pseudo	NA
ABSDF1729	-0.318753	4.71386	0.0195947	0.0389403	ABSDF1729	general secretion pathway protein G	NA
ABSDF1385	-0.657589	3.07904	0.0196971	0.0391202	ABSDF1385	hypothetical protein	NA
ABSDF1461	-0.318096	4.84596	0.0198352	0.0393706	ABSDF1461;pseudo=true	pseudo	NA
ABSDF0853	0.291444	5.08509	0.0198584	0.0393928	ABSDF0853	hypothetical protein	NA
ABSDF2333	-0.25126	5.97088	0.0198807	0.0394132	ABSDF2333	exodeoxyribonuclease VII large subunit	xseA
ABSDF1533	0.351154	5.02284	0.0198996	0.0394269	ABSDF1533	hypothetical protein	NA
ABSDF3209	-0.354752	4.27954	0.0199554	0.0395135	ABSDF3209	DNA repair system specific for alkylated DNA	alkB
ABSDF1672	0.237331	6.05113	0.0199729	0.0395245	ABSDF1672	2-C-methyl-D-erythritol 2 4-cyclodiphosphate synthase	ispF
ABSDF1865	-0.687764	0.802757	0.0202393	0.0400274	ABSDF1865;pseudo=true	pseudo	NA
ABSDF0002	-0.181985	9.46192	0.0202992	0.0401217	ABSDF0002	DNA polymerase III subunit beta	dnaN
ABSDF0801	0.416203	3.99942	0.0203376	0.0401735	ABSDF0801	alkaline phosphatase D	NA
ABSDF2689	-0.366432	4.02295	0.020367	0.0402075	ABSDF2689	TetR family transcriptional regulator	NA
ABSDF1177	0.695655	1.25717	0.0204557	0.0403582	ABSDF1177	hypothetical protein	NA
ABSDF2367	-0.212183	6.50624	0.0206114	0.040641	ABSDF2367	penicillin-binding protein 2	pbpA
ABSDF1359	1.77943	4.72559	0.0207515	0.0408927	ABSDF1359	IS982 family transposase	NA
ABSDF0783	-0.425887	3.77615	0.0208995	0.0411596	ABSDF0783;pseudo=true	pseudo	NA
ABSDF3336	0.19575	6.96101	0.0210435	0.0414184	ABSDF3336	anthranilate synthase component I	trpE
ABSDF0922	0.592952	1.6516	0.0210847	0.0414745	ABSDF0922	IS5 family transposase	NA
ABSDF1259	0.20905	5.9058	0.0212148	0.0417054	ABSDF1259	hypothetical protein	NA
ABSDF0173	-0.464649	3.06264	0.0212688	0.0417865	ABSDF0173	IS982 family transposase	NA
ABSDF1602	0.388476	4.2156	0.0213092	0.0418332	ABSDF1602	glutamine synthetase	NA
ABSDF1419	-0.443209	2.76125	0.021318	0.0418332	ABSDF1419	hypothetical protein	NA
ABSDF0815	-0.35927	4.64221	0.0213568	0.0418843	ABSDF0815;pseudo=true	pseudo	NA
ABSDF0531	-0.257606	5.42114	0.0215389	0.0422162	ABSDF0531	hypothetical protein	NA
ABSDF2499	0.6013	1.42861	0.0216568	0.0424123	ABSDF2499	hypothetical protein	NA
ABSDF1543	-0.33827	4.57298	0.0216648	0.0424123	ABSDF1543	AsnC family transcriptional regulator	NA
ABSDF2169	0.221418	5.88037	0.0217134	0.0424821	ABSDF2169	hypothetical protein	NA
ABSDF3530	0.289211	5.0818	0.0217789	0.042585	ABSDF3530	catalase	katB
ABSDF1996	-0.295936	5.0921	0.0218714	0.0427404	ABSDF1996	catechol 1 2-dioxygenase	catA
ABSDF2820	0.38219	3.73961	0.0220093	0.0429842	ABSDF2820;pseudo=true	pseudo	NA
ABSDF0732	-0.615693	1.90352	0.0220785	0.0430938	ABSDF0732	IS982 family transposase	NA
ABSDF1356	0.233201	5.71665	0.022199	0.0433033	ABSDF1356	esterase	aesT
ABSDF2176	0.711739	0.844065	0.0222627	0.0434016	ABSDF2176;pseudo=true	pseudo	NA
ABSDF2423	-0.292731	5.04896	0.0224189	0.0436802	ABSDF2423	hypothetical protein	NA
ABSDF2044	0.273837	5.39822	0.0225368	0.043884	ABSDF2044	hypothetical protein	NA
ABSDF1486	-0.208649	6.1372	0.0226333	0.0440458	ABSDF1486	alkyl hydroperoxide reductase subunit	ahpF
ABSDF2733	0.875478	1.27762	0.0226792	0.0441089	ABSDF2733	IS982 family transposase	NA
ABSDF3565	0.312525	5.07897	0.0227487	0.044218	ABSDF3565	transposon Tn7-like transposition protein	NA
ABSDF1121	0.357428	4.25423	0.0231567	0.0449843	ABSDF1121	hypothetical protein	NA
ABSDF1316	-0.587094	2.38118	0.0231915	0.0450253	ABSDF1316;pseudo=true	pseudo	NA
ABSDF3649	0.192636	6.64362	0.0232129	0.0450401	ABSDF3649	16S rRNA m5C967 SAM-dependent methyltransferase	sun
ABSDF3359	0.440913	3.26625	0.0232847	0.0451529	ABSDF3359	hypothetical protein	NA
ABSDF2530	-0.343361	4.33918	0.0234157	0.04538	ABSDF2530	hypothetical protein	NA
ABSDF0079	-0.208841	8.21765	0.0234535	0.045406	ABSDF0079	UTP-glucose-1-phosphate uridylyltransferase	galU
ABSDF1423	0.544577	1.90587	0.0234568	0.045406	ABSDF1423;pseudo=true	pseudo	NA
ABSDF2004	-0.428788	3.77199	0.023861	0.0461612	ABSDF2004;pseudo=true	pseudo	NA
ABSDF3332	0.496468	2.54113	0.023883	0.0461767	ABSDF3332	hypothetical protein	NA
ABSDF1208	0.63667	1.07624	0.0241508	0.0466669	ABSDF1208	IS5 family transposase	NA
ABSDF2881	0.308393	5.30871	0.0245449	0.0474006	ABSDF2881	hypothetical protein	NA
ABSDF2803	-0.32245	4.87849	0.0246464	0.0475686	ABSDF2803	hypothetical protein	NA
ABSDF3337	0.701068	0.955398	0.0249151	0.048059	ABSDF3337	IS5 family transposase	NA
ABSDF2024	-0.538944	2.34797	0.0249761	0.0481484	ABSDF2024	3-oxoadipate CoA-transferase subunit A	pcaI
ABSDF0656	0.325148	4.57894	0.0252394	0.0486273	ABSDF0656	hypothetical protein	NA
ABSDF0429	-0.206747	11.9684	0.0253244	0.0487524	ABSDF0429	30S ribosomal protein S3	rpsC
ABSDF2460	0.522074	2.03745	0.025334	0.0487524	ABSDF2460	bacteriophage protein	NA
ABSDF2116	-0.29754	5.18682	0.02539	0.0488316	ABSDF2116	hypothetical protein	NA
ABSDF0679	-0.181347	6.33159	0.0254546	0.0489271	ABSDF0679	aspartyl glutamyl-tRNAAsn Gln amidotransferase subunit C	gatC
ABSDF0757	-0.18881	6.43786	0.0256852	0.0493415	ABSDF0757	hypothetical protein	NA
ABSDF3660	-0.565835	1.65994	0.0257991	0.0495312	ABSDF3660	IS982 family transposase	NA
ABSDF1480	-0.31134	4.89353	0.0260089	0.0499048	ABSDF1480	hypothetical protein	NA
ABSDF1309	0.548688	2.03387	0.0265667	0.0509454	ABSDF1309	hypothetical protein	NA
ABSDF1141	-0.341482	4.44576	0.0267103	0.0511771	ABSDF1141;pseudo=true	pseudo	NA
ABSDF0984	-0.282069	5.18956	0.0267187	0.0511771	ABSDF0984	hypothetical protein	NA
ABSDF0526	-0.304556	5.194	0.0267966	0.0512963	ABSDF0526	hypothetical protein	NA
ABSDF2284	-0.185272	9.18662	0.0268832	0.0514321	ABSDF2284	protein involved in heme utilization	NA
ABSDF1846	-1.09731	1.66434	0.0270325	0.0516876	ABSDF1846;pseudo=true	pseudo	NA
ABSDF0510	0.411762	3.55546	0.0280821	0.0536353	ABSDF0510;pseudo=true	pseudo	NA
ABSDF0236	-0.512609	3.30446	0.0280838	0.0536353	ABSDF0236	IS982 family transposase	NA
ABSDF1192	0.526617	2.21686	0.0283548	0.0541214	ABSDF1192	IS5 family transposase	NA
ABSDF3462	0.17036	9.6242	0.0283808	0.0541395	ABSDF3462	dihydrolipoamide S-acetyltransferase E2 component of the pyruvate dehydrogenase complex	aceF
ABSDF1596	0.38591	3.70591	0.0286835	0.0546852	ABSDF1596	2-amino-4-hydroxy-6-hydroxymethyldihydropteridine pyrophosphokinase	NA
ABSDF1398	-0.446594	3.05302	0.0288079	0.0548906	ABSDF1398;pseudo=true	pseudo	NA
ABSDF2048	0.162696	10.6176	0.0293194	0.0558327	ABSDF2048	ATP-binding protease component	clpA
ABSDF2663	0.230063	5.51098	0.029496	0.0561364	ABSDF2663	hypothetical protein	NA
ABSDF1761	-0.302938	4.97065	0.0295306	0.0561698	ABSDF1761	hypothetical protein	NA
ABSDF0367	0.428012	3.15033	0.029652	0.056368	ABSDF0367	transcriptional regulator	NA
ABSDF3677	0.310787	4.33822	0.0299138	0.0568328	ABSDF3677	metal transporter	NA
ABSDF0605	-0.178336	12.5647	0.0300268	0.0570145	ABSDF0605	Outer membrane protein OmpA-like	NA
ABSDF1336	-0.352553	4.79075	0.0301566	0.0572278	ABSDF1336	hypothetical protein	NA
ABSDF0089	-0.178787	10.6456	0.0307338	0.0582895	ABSDF0089	aromatic amino acid aminotransferase	tyrB
ABSDF3621	-0.288518	5.04467	0.0309092	0.0585882	ABSDF3621	A G-specific adenine glycosylase	mutY
ABSDF3635	0.511832	2.00567	0.0310308	0.0587817	ABSDF3635	signal peptide	NA
ABSDF2045	-0.196941	6.40687	0.0310471	0.0587817	ABSDF2045	hypothetical protein	NA
ABSDF2988	-0.178555	6.29525	0.0314066	0.0594281	ABSDF2988	oligoribonuclease	orn
ABSDF0001	-0.15252	7.36661	0.0314478	0.0594719	ABSDF0001	chromosomal replication initiation protein	dnaA
ABSDF2942	-0.174381	8.08423	0.0314991	0.0595345	ABSDF2942	23S rRNA 5-methyluridine methyltransferase	rumA
ABSDF3366	-0.239326	5.76004	0.0318039	0.060076	ABSDF3366	AraC family transcriptional regulator	NA
ABSDF3413	-0.303243	4.42225	0.0318943	0.0602122	ABSDF3413	hypothetical protein	NA
ABSDF3373	0.406802	3.47108	0.0319163	0.0602191	ABSDF3373	LysR family transcriptional regulator	NA
ABSDF3421	0.513492	2.13503	0.0319921	0.0603201	ABSDF3421	hypothetical protein	NA
ABSDF2463	0.473281	2.80598	0.0320066	0.0603201	ABSDF2463	bacteriophage protein	NA
ABSDF3313	0.167775	7.84704	0.0322717	0.0607849	ABSDF3313	DNA modification methylase	NA
ABSDF2181	0.164365	6.89543	0.0323565	0.0609096	ABSDF2181	aminotransferase AlaT	NA
ABSDF3561	-0.163027	6.88788	0.0324945	0.0611344	ABSDF3561	DNA methylase M host modification	hsdM
ABSDF0837	0.210928	6.20626	0.0325877	0.0612745	ABSDF0837	nitroreductase	NA
ABSDF0887	0.337908	4.38247	0.0327079	0.0614654	ABSDF0887;pseudo=true	pseudo	comA
ABSDF1964	-0.199823	5.87681	0.0327672	0.0615416	ABSDF1964	methylenetetrahydrofolate reductase	NA
ABSDF0626	-0.486336	4.08929	0.0328554	0.0616646	ABSDF0626;pseudo=true	pseudo	NA
ABSDF1979	1.20662	3.28282	0.0328731	0.0616646	ABSDF1979	coenzyme PQQ synthesis protein PqqA	pqqA
ABSDF2233	0.378502	3.39418	0.032889	0.0616646	ABSDF2233	ankyrin repeat-containing protein	NA
ABSDF2226	0.661831	0.953667	0.0329991	0.0618356	ABSDF2226	hypothetical protein	NA
ABSDF1129	0.474598	2.59877	0.0335174	0.0627436	ABSDF1129	signal peptide	NA
ABSDF2900	0.277539	5.21824	0.0335219	0.0627436	ABSDF2900	tRNAIle-lysidine synthetase	tilS
ABSDF1187	-0.154085	11.6816	0.0336516	0.0629506	ABSDF1187	S-adenosyl-L-homocysteine hydrolase	sahH
ABSDF2748	-0.33493	4.60047	0.0336822	0.0629719	ABSDF2748;pseudo=true	pseudo	NA
ABSDF1308	0.30305	4.60496	0.0338156	0.0631853	ABSDF1308	proline glycine betaine transporter	proP
ABSDF3538	-0.344663	4.42987	0.0339746	0.0634463	ABSDF3538	hypothetical protein	NA
ABSDF3590	-0.312559	4.55175	0.0340563	0.0635627	ABSDF3590;pseudo=true	pseudo	NA
ABSDF0790	-0.151885	8.97258	0.0343144	0.0640081	ABSDF0790	carbamoyl phosphate synthase small subunit	carA
ABSDF2274	-1.18909	2.34236	0.034369	0.0640735	ABSDF2274;pseudo=true	pseudo	NA
ABSDF2081	0.176671	8.94057	0.0345583	0.0643898	ABSDF2081	cell division protein	ftsY
ABSDF3640	-0.328524	4.06722	0.0346796	0.0645441	ABSDF3640	transcriptional regulator	NA
ABSDF3017	-0.200668	5.78377	0.0346804	0.0645441	ABSDF3017;pseudo=true	pseudo	NA
ABSDF0321	-0.190398	9.14177	0.0349462	0.0650019	ABSDF0321	DNA-directed RNA polymerase subunit omega	rpoZ
ABSDF1988	0.659012	0.776881	0.0349983	0.065062	ABSDF1988	phage-like protein	NA
ABSDF3674	-0.252291	7.59431	0.035188	0.0653775	ABSDF3674	hypoxanthine phosphoribosyltransferase	hpt
ABSDF0019	0.158	7.77782	0.0352181	0.0653965	ABSDF0019	tyrosyl-tRNA synthetase	tyrS
ABSDF2265	-0.169819	7.67307	0.0352438	0.0654072	ABSDF2265	hypothetical protein	NA
ABSDF0831	0.60251	1.85301	0.0354503	0.0657274	ABSDF0831;pseudo=true	pseudo	NA
ABSDF0720	-0.405216	3.35183	0.0354563	0.0657274	ABSDF0720	MFS family transporter	NA
ABSDF0437	0.260821	11.1862	0.0356812	0.0661068	ABSDF0437	30S ribosomal protein S8	rpsH
ABSDF2259	-0.351591	3.8663	0.0357568	0.0662096	ABSDF2259	hypothetical protein	NA
ABSDF3229	0.198207	6.35894	0.0359046	0.0664458	ABSDF3229	hypothetical protein	NA
ABSDF1612	-0.644319	0.8956	0.0359597	0.0665102	ABSDF1612;pseudo=true	pseudo	NA
ABSDF1080	-0.601615	1.22861	0.0359919	0.0665323	ABSDF1080;pseudo=true	pseudo	NA
ABSDF2031	0.361564	3.70347	0.036024	0.0665542	ABSDF2031;pseudo=true	pseudo	NA
ABSDF3384	-0.344469	4.04202	0.0361185	0.0666912	ABSDF3384	4-aminobutyrate aminotransferase	gabT
ABSDF0399	-0.177623	6.13431	0.0363768	0.0671061	ABSDF0399	hypothetical protein	NA
ABSDF2529	-0.293488	4.66514	0.0363841	0.0671061	ABSDF2529	hypothetical protein	NA
ABSDF2230	-0.260679	5.39417	0.0364545	0.0671984	ABSDF2230	hypothetical protein	NA
ABSDF0197	0.432732	2.74017	0.0370104	0.0681847	ABSDF0197	IS5 family transposase	NA
ABSDF2481	0.423419	2.83468	0.0372712	0.0686266	ABSDF2481	hypothetical protein	NA
ABSDF0465	-0.267817	5.0244	0.0374511	0.0689192	ABSDF0465	hypothetical protein	NA
ABSDF0323	-0.150762	7.99516	0.0378	0.0695224	ABSDF0323	4-hydroxy-3-methylbut-2-enyl diphosphate reductase	ispH
ABSDF2099	0.294718	4.76813	0.0379293	0.0697211	ABSDF2099	hypothetical protein	NA
ABSDF1707	0.2282	5.65341	0.0379579	0.0697346	ABSDF1707	hypothetical protein	NA
ABSDF2195	-0.337977	4.53154	0.0380636	0.0698897	ABSDF2195	TetR family transcriptional regulator	NA
ABSDF2779	0.627579	0.869928	0.0385493	0.070742	ABSDF2779	phage-related tail protein GPE E-like	NA
ABSDF0743	0.184062	12.143	0.0385986	0.0707929	ABSDF0743	50S ribosomal protein L21	rplU
ABSDF1520	-0.165846	8.21491	0.0386573	0.070861	ABSDF1520	tRNA uridine 5-carboxymethylaminomethyl modification protein GidA	gidA
ABSDF1118	-0.212389	5.96825	0.039009	0.0714658	ABSDF1118	prophage integrase	NA
ABSDF0039	0.171347	6.43149	0.0390756	0.0715477	ABSDF0039	N-acetylglutamate synthase	argA
ABSDF1057	0.177938	7.6934	0.039267	0.0718582	ABSDF1057	hypothetical protein	NA
ABSDF0810	-0.377405	3.76697	0.0393194	0.0719139	ABSDF0810;pseudo=true	pseudo	NA
ABSDF3300	0.419772	2.60885	0.0394964	0.0721974	ABSDF3300;pseudo=true	pseudo	pilR
ABSDF0603	-0.439475	2.56356	0.0395368	0.0722311	ABSDF0603	IS982 family transposase	NA
ABSDF0615	0.311472	4.38718	0.0397298	0.0725434	ABSDF0615	peptidyl-prolyl cis-trans isomerase PPIase rotamase	ppiC
ABSDF_23S_3	0.749993	1.88712	0.0398404	0.0727048	ABSDF_23S_3	ribosomal RNA 23S	NA
ABSDF2216	-0.368395	3.36263	0.0399364	0.0728396	ABSDF2216	LysR family transcriptional regulator	NA
ABSDF1382	-0.524864	1.56787	0.040069	0.0730409	ABSDF1382	hypothetical protein	NA
ABSDF2620	-0.178458	6.92314	0.0401855	0.0732109	ABSDF2620	ribosomal large subunit pseudouridine synthase D	rluD
ABSDF0821	0.347849	3.71951	0.0402069	0.0732109	ABSDF0821	glycerophosphoryl diester phosphodiesterase	NA
ABSDF2096	0.580623	1.36917	0.0404323	0.0735805	ABSDF2096;pseudo=true	pseudo	NA
ABSDF2531	-0.286359	4.90964	0.0409003	0.0743909	ABSDF2531	ATP-dependent dsDNA exonuclease suppression of recBC	sbcD
ABSDF0608	-0.266235	5.00465	0.0409373	0.074417	ABSDF0608;pseudo=true	pseudo	NA
ABSDF1917	0.578457	0.90602	0.0410572	0.0745937	ABSDF1917	IS5 family transposase	NA
ABSDF1466	0.286972	4.44721	0.0411044	0.074634	ABSDF1466;pseudo=true	pseudo	hisJ
ABSDF0576	-0.160213	8.1925	0.0411249	0.074634	ABSDF0576	hypothetical protein	NA
ABSDF0407	-0.377793	3.37391	0.0411596	0.0746558	ABSDF0407;pseudo=true	pseudo	NA
ABSDF1870	-0.30918	4.19131	0.0412792	0.0748313	ABSDF1870	hypothetical protein	NA
ABSDF0819	-0.294519	4.73716	0.0414157	0.0750374	ABSDF0819	diacylglycerol kinase	dgkA
ABSDF1387	-0.359532	3.43108	0.0414754	0.0751041	ABSDF1387;pseudo=true	pseudo	NA
ABSDF1675	-0.189767	8.75126	0.0415512	0.0751999	ABSDF1675	ornithine carbamoyltransferase	argF
ABSDF0224	0.51826	1.79145	0.0416326	0.0752855	ABSDF0224;pseudo=true	pseudo	NA
ABSDF2482	-0.289374	4.33933	0.0416444	0.0752855	ABSDF2482	hypothetical protein	NA
ABSDF0559	-0.275833	4.79523	0.0420607	0.0759963	ABSDF0559	cobalamin adenosyltransferase	NA
ABSDF2726	0.411214	3.06572	0.042233	0.0762657	ABSDF2726;pseudo=true	pseudo	NA
ABSDF0288	-0.340921	4.08284	0.0425257	0.076752	ABSDF0288;pseudo=true	pseudo	NA
ABSDF0748	0.169967	6.57299	0.0425883	0.0768228	ABSDF0748	multifunctional uroporphyrin-III C-methyltransferase precorrin-2 oxidase siroheme synthase	cysG
ABSDF2395	-0.283263	4.34976	0.0428905	0.0773254	ABSDF2395	hypothetical protein	NA
ABSDF2543	0.539667	2.19637	0.042962	0.0774118	ABSDF2543;pseudo=true	pseudo	NA
ABSDF0088	0.256832	5.16921	0.0430395	0.0775089	ABSDF0088	D-lactate dehydrogenase	dld
ABSDF3451	0.296156	4.57834	0.0430834	0.0775453	ABSDF3451	hypothetical protein	NA
ABSDF_tRNA35	0.375881	3.27914	0.0434783	0.0782027	ABSDF_tRNA35	tRNA-Leu	NA
ABSDF2749	0.319037	3.90271	0.0434962	0.0782027	ABSDF2749	adenosine deaminase	add
ABSDF2982	-0.262158	5.39633	0.0435625	0.0782514	ABSDF2982	DNA polymerase III subunit delta	NA
ABSDF2008	0.485658	2.27251	0.043571	0.0782514	ABSDF2008	hypothetical protein	NA
ABSDF2690	-0.287754	4.59092	0.0438611	0.0787294	ABSDF2690	MFS family transporter	NA
ABSDF1352	-0.380485	2.81091	0.0439597	0.0788633	ABSDF1352	hemocin immunity protein	NA
ABSDF3463	0.17002	10.2352	0.0442738	0.0793833	ABSDF3463	pyruvate dehydrogenase subunit E1	aceE
ABSDF2306	-0.430562	2.98821	0.0443649	0.0795032	ABSDF2306;pseudo=true	pseudo	NA
ABSDF0353	0.478464	1.96607	0.044455	0.0796213	ABSDF0353	IS5 family transposase	NA
ABSDF0879	-0.304118	4.0226	0.04481	0.0802133	ABSDF0879	hypothetical protein	NA
ABSDF1904	0.381604	3.26358	0.0449867	0.0804858	ABSDF1904	hypothetical protein	NA
ABSDF1040	0.430409	2.1858	0.0450327	0.0805241	ABSDF1040	phage-like protein	NA
ABSDF1662	0.275447	4.78213	0.0452274	0.0808282	ABSDF1662	hypothetical protein	NA
ABSDF3211	-0.498462	2.148	0.046337	0.0827663	ABSDF3211;pseudo=true	pseudo	NA
ABSDF2208	-0.15621	7.33673	0.046493	0.0829998	ABSDF2208	DNA polymerase III subunits tau and gamma	dnaX
ABSDF0805	0.169123	7.14444	0.0465661	0.0830851	ABSDF0805	hypothetical protein	NA
ABSDF1796	0.575383	1.1543	0.0466099	0.083118	ABSDF1796;pseudo=true	pseudo	NA
ABSDF0056	-0.172319	7.30605	0.0466602	0.0831626	ABSDF0056	nicotinate-nucleotide pyrophosphorylase quinolinate phosphoribosyltransferase	nadC
ABSDF2077	0.265252	4.92954	0.0467823	0.0833349	ABSDF2077	hypothetical protein	NA
ABSDF1369	0.577172	2.17568	0.047011	0.0836969	ABSDF1369;pseudo=true	pseudo	NA
ABSDF2380	0.276244	4.59365	0.0470698	0.0837561	ABSDF2380	hypothetical protein	NA
ABSDF1190	-0.738278	2.60957	0.0472229	0.0839831	ABSDF1190	IS982 family transposase	NA
ABSDF2571	-0.15402	9.61404	0.0473658	0.0841917	ABSDF2571	hypothetical protein	NA
ABSDF2696	-0.176187	6.54048	0.0478192	0.0849314	ABSDF2696;pseudo=true	pseudo	NA
ABSDF3405	0.171222	8.61569	0.0478337	0.0849314	ABSDF3405	hypothetical protein	NA
ABSDF0499	0.374931	3.10325	0.0480065	0.0851688	ABSDF0499;pseudo=true	pseudo	thi3
ABSDF0899	0.395017	3.35224	0.0480193	0.0851688	ABSDF0899	IS982 family transposase	NA
ABSDF2972	-0.291223	4.59396	0.0484164	0.0858268	ABSDF2972;pseudo=true	pseudo	NA
ABSDF3447	0.189627	5.96445	0.0486071	0.0861183	ABSDF3447	pyridoxamine 5-phosphate oxidase acts also on pyridoxine phosphate and pyridoxine	pdxH
ABSDF0345	-0.179301	5.77489	0.0490396	0.0868377	ABSDF0345	hypothetical protein	NA
ABSDF0577	0.40803	2.73867	0.0491233	0.086939	ABSDF0577	phosphatase	NA
ABSDF2289	-0.289574	4.29253	0.0493218	0.0872433	ABSDF2289	hypothetical protein	NA
ABSDF1169	-0.409297	2.53894	0.0493508	0.0872475	ABSDF1169	hypothetical protein	NA
ABSDF1200	0.148143	6.98888	0.0498847	0.088144	ABSDF1200	hypothetical protein	NA
ABSDF3083	-0.193865	9.93987	0.0499198	0.0881585	ABSDF3083	glutamate aspartate:proton symporter	gltP
ABSDF2965	0.256815	5.21851	0.0501843	0.088578	ABSDF2965	hypothetical protein	NA
ABSDF0118	-0.210006	6.43545	0.0505658	0.0892034	ABSDF0118	hypothetical protein	NA
ABSDF2535	0.471637	2.10499	0.0506321	0.0892725	ABSDF2535;pseudo=true	pseudo	pilT
ABSDF3376	0.176398	5.93022	0.0507215	0.0893819	ABSDF3376	glutathione-dependent formaldehyde-activating	NA
ABSDF3654	-0.331317	3.71098	0.0507735	0.0894256	ABSDF3654	hypothetical protein	NA
ABSDF3455	0.292592	4.82591	0.0509762	0.0897346	ABSDF3455;pseudo=true	pseudo	NA
ABSDF3069	-0.24679	5.16202	0.0510181	0.0897602	ABSDF3069	RNA-binding protein	NA
ABSDF0991	0.373528	2.84005	0.051405	0.0903924	ABSDF0991;pseudo=true	pseudo	ndh
ABSDF3623	0.352561	3.37165	0.051509	0.0905267	ABSDF3623	hypothetical protein	NA
ABSDF1021	0.49503	1.48737	0.0517882	0.0909688	ABSDF1021	hypothetical protein	NA
ABSDF3377	0.181588	5.94621	0.0518523	0.0910326	ABSDF3377	methyltransferase	NA
ABSDF1345	0.170967	6.69525	0.0523848	0.0919183	ABSDF1345	ubiH protein 2-octaprenyl-6-methoxyphynol hydroxylase FAD NADP-binding	ubiH
ABSDF1748	0.523457	1.54184	0.0527211	0.092459	ABSDF1748	hypothetical protein	NA
ABSDF2089	0.175932	9.34112	0.0527898	0.0925301	ABSDF2089	hypothetical protein	NA
ABSDF2005	-0.277783	4.58024	0.0535676	0.0938434	ABSDF2005	regulatory protein for pca operon activator	pcaU
ABSDF0410	0.79893	0.869506	0.053711	0.0940443	ABSDF0410	IS982 family transposase	NA
ABSDF2213	-0.150579	6.92792	0.0537503	0.094063	ABSDF2213	3-ketoacyl-ACP reductase	fabG
ABSDF3045	1.99598	4.23755	0.053786	0.0940753	ABSDF3045;pseudo=true	pseudo	NA
ABSDF2011	-0.207233	5.59732	0.0539375	0.0942901	ABSDF2011	quinate shikimate dehydrogenase	quiA
ABSDF0986	0.365288	2.85164	0.0540227	0.0943888	ABSDF0986	hypothetical protein	NA
ABSDF1147	0.372006	3.71067	0.0545955	0.0953389	ABSDF1147	hypothetical protein	NA
ABSDF1151	0.369875	3.70684	0.0546328	0.0953533	ABSDF1151	hypothetical protein	NA
ABSDF3196	0.260636	4.42501	0.0547432	0.0954951	ABSDF3196	hypothetical protein	NA
ABSDF0370	0.379902	2.8879	0.0553612	0.096522	ABSDF0370	hypothetical protein	NA
ABSDF3033	-0.151833	6.90397	0.0557548	0.0971565	ABSDF3033	homoserine O-acetyltransferase	metX
ABSDF1544	0.409593	2.45073	0.0558617	0.0972913	ABSDF1544	IS5 family transposase	NA
ABSDF0905	0.160966	8.02501	0.0559836	0.0974518	ABSDF0905	fructose-1 6-bisphosphatase	fbp
ABSDF3169	-0.336849	3.61503	0.0568871	0.0989721	ABSDF3169;pseudo=true	pseudo	NA
ABSDF0417	-0.337622	3.6543	0.057467	0.099928	ABSDF0417;pseudo=true	pseudo	NA
ABSDF0007	0.133917	6.96246	0.057537	0.0999945	ABSDF0007	ABC transporter ATP-binding protein	NA
ABSDF3659	-0.136011	7.27873	0.0575661	0.0999945	ABSDF3659	phosphoribosylaminoimidazole carboxylase mutase subunit	purE
ABSDF1744	0.317131	3.71764	0.0577385	0.100241	ABSDF1744;pseudo=true	pseudo	NA
ABSDF2281	0.202132	7.69059	0.0580798	0.10078	ABSDF2281	heme oxygenase	hemO
ABSDF3468	-0.140358	10.2488	0.0585415	0.101528	ABSDF3468	cell division protein	ftsA
ABSDF1039	0.433514	2.26209	0.0586415	0.101647	ABSDF1039	phage-like protein	NA
ABSDF1648	0.161111	9.94417	0.0588435	0.101944	ABSDF1648	aminopeptidase N	pepN
ABSDF3398	0.176961	6.15211	0.0589936	0.10215	ABSDF3398	TenA family transcriptional activator	NA
ABSDF1469	0.445648	2.15959	0.0597419	0.103391	ABSDF1469	acyltransferase	NA
ABSDF2504	-0.246323	5.18653	0.0597948	0.103428	ABSDF2504	hypothetical protein	NA
ABSDF3231	0.35741	3.20248	0.0599807	0.103695	ABSDF3231;pseudo=true	pseudo	NA
ABSDF1620	-0.354219	4.08113	0.0604464	0.104445	ABSDF1620	hypothetical protein	NA
ABSDF0048	-0.169642	6.08537	0.0607272	0.104875	ABSDF0048	hypothetical protein	NA
ABSDF1367	0.139876	9.45758	0.060811	0.104965	ABSDF1367	FMN oxidoreductase	NA
ABSDF1597	-0.269729	7.93566	0.0608727	0.105016	ABSDF1597	potassium-transporting ATPase subunit A	kdpA
ABSDF2322	0.133636	7.54618	0.060928	0.105056	ABSDF2322	hypothetical protein	NA
ABSDF3524	0.359407	3.75611	0.0613193	0.105675	ABSDF3524;pseudo=true	pseudo	NA
ABSDF3274	0.261155	4.87313	0.0615506	0.106018	ABSDF3274	channel-tunnel spanning the outer membrane and periplasm segregation of daughter chromosomes	tolC
ABSDF1673	-0.229018	5.31231	0.0616022	0.10605	ABSDF1673	hypothetical protein	NA
ABSDF3201	-0.172472	6.99817	0.0616335	0.10605	ABSDF3201	hypothetical protein	NA
ABSDF2280	-0.253501	5.20763	0.06173	0.106129	ABSDF2280	hypothetical protein	NA
ABSDF0216	0.159854	6.09383	0.0617444	0.106129	ABSDF0216	MFS family transporter	NA
ABSDF2342	-0.346593	3.51139	0.0619085	0.106356	ABSDF2342	hypothetical protein	NA
ABSDF1273	-0.169055	6.39667	0.0623813	0.107112	ABSDF1273	general secretion pathway protein L	NA
ABSDF2867	0.21006	6.60131	0.0624432	0.107162	ABSDF2867	hypothetical protein	NA
ABSDF1070	0.207396	5.79569	0.0625846	0.107349	ABSDF1070	hypothetical protein	NA
ABSDF0896	-0.203098	5.74109	0.0628309	0.107715	ABSDF0896	chromosomal replication initiator DnaA-type	NA
ABSDF2920	0.376256	2.57026	0.062999	0.107924	ABSDF2920	hypothetical protein	NA
ABSDF0862	0.48129	1.99917	0.063047	0.107924	ABSDF0862;pseudo=true	pseudo	NA
ABSDF1717	-0.161777	6.01502	0.0630516	0.107924	ABSDF1717	16S rRNA methyltransferase GidB	gidB
ABSDF0546	0.331247	3.51623	0.063097	0.107945	ABSDF0546	glutathione S-transferase	NA
ABSDF1915	-0.155435	7.82195	0.0631524	0.107984	ABSDF1915	recombination protein RecR	recR
ABSDF0459	-0.204782	5.64144	0.0635634	0.108598	ABSDF0459	hypothetical protein	NA
ABSDF2641	-0.183889	9.6171	0.0635991	0.108598	ABSDF2641	malonyl-CoA- acyl-carrier-protein transacylase	fabD
ABSDF1608	0.169666	8.69808	0.0636105	0.108598	ABSDF1608	hypothetical protein	NA
ABSDF0710	0.389125	3.09199	0.0638243	0.108897	ABSDF0710	integrase	NA
ABSDF3159	0.153808	6.98212	0.0638523	0.108897	ABSDF3159	exonuclease V subunit beta	recB
ABSDF3575	-0.133088	7.56526	0.064079	0.109227	ABSDF3575	phosphoserine phosphatase	serB
ABSDF2206	0.36521	3.55657	0.0645875	0.110037	ABSDF2206	hypothetical protein	NA
ABSDF2475	0.511268	1.15888	0.0648823	0.110482	ABSDF2475	bacteriophage protein	NA
ABSDF1637	-0.290408	4.55132	0.0651288	0.110844	ABSDF1637	transporter	NA
ABSDF3023	-0.288385	4.02215	0.0652192	0.11094	ABSDF3023;pseudo=true	pseudo	pta
ABSDF1430	0.159275	6.76223	0.0656463	0.11157	ABSDF1430	ribonuclease HII	rnhB
ABSDF0702	0.346616	3.58244	0.0656572	0.11157	ABSDF0702	hypothetical protein	NA
ABSDF0265	0.263232	4.8147	0.0660836	0.112236	ABSDF0265	RND divalent metal cation efflux transporter	czcA
ABSDF0333	-0.167128	6.04728	0.0662852	0.112514	ABSDF0333	tRNA pseudouridine synthase B	truB
ABSDF3671	0.320973	3.73373	0.0663158	0.112514	ABSDF3671	vanillate O-demethylase oxygenase subunit	NA
ABSDF2129	-0.295192	3.87492	0.0668867	0.113424	ABSDF2129	Holliday junction resolvase	ruvC
ABSDF3390	0.342717	3.75645	0.0670646	0.113628	ABSDF3390;pseudo=true	pseudo	NA
ABSDF3554	0.172366	6.32383	0.0670762	0.113628	ABSDF3554	hypothetical protein	NA
ABSDF2454	0.480888	2.25936	0.0671788	0.113743	ABSDF2454	hypothetical protein	NA
ABSDF0865	-0.246032	5.33346	0.0677382	0.114631	ABSDF0865;pseudo=true	pseudo	NA
ABSDF2683	-0.29048	4.12128	0.0680696	0.115133	ABSDF2683	MTA SAH nucleosidase	NA
ABSDF3560	0.295234	4.92506	0.06833	0.115514	ABSDF3560	specificity determinant for hsdM and hsdR	hsdS
ABSDF1694	-0.143996	10.8676	0.0684172	0.115602	ABSDF1694	recombinase A	recA
ABSDF2422	0.155233	9.37163	0.0689968	0.116521	ABSDF2422	membrane-bound protein in GNT I transport system GntY	NA
ABSDF1633	0.241359	5.10734	0.0702306	0.118543	ABSDF1633	glutamine amidotransferase	NA
ABSDF1893	0.384457	2.73143	0.0707403	0.119342	ABSDF1893;pseudo=true	pseudo	NA
ABSDF1708	-0.267798	4.25853	0.0707842	0.119355	ABSDF1708	hypothetical protein	NA
ABSDF1845	0.478139	1.61472	0.0709302	0.11954	ABSDF1845	IS5 family transposase	NA
ABSDF0126	0.344297	2.85832	0.0722294	0.121667	ABSDF0126;pseudo=true	pseudo	NA
ABSDF1455	0.299999	3.94633	0.0726144	0.122253	ABSDF1455	IS5 family transposase	NA
ABSDF3215	0.273732	4.0949	0.0730531	0.122928	ABSDF3215	acyl-CoA thioesterase II	NA
ABSDF0457	0.254583	4.3367	0.0730976	0.122931	ABSDF0457;pseudo=true	pseudo	NA
ABSDF0690	0.215987	5.32903	0.0731294	0.122931	ABSDF0690	NADPH quinone oxidoreductase	NA
ABSDF0828	0.135333	9.8194	0.0736336	0.123715	ABSDF0828	heat shock protein HtpX	htpX
ABSDF0091	-0.145501	8.40646	0.0737013	0.123765	ABSDF0091	2-methylisocitrate lyase	prpB
ABSDF1807	0.537841	0.973086	0.0737402	0.123767	ABSDF1807	hypothetical protein	NA
ABSDF_tRNA12	-0.379846	2.59421	0.0742043	0.124483	ABSDF_tRNA12	tRNA-Leu	NA
ABSDF1604	0.271048	4.06481	0.0745651	0.124965	ABSDF1604	hypothetical protein	NA
ABSDF3553	0.158285	6.1335	0.074568	0.124965	ABSDF3553	hypothetical protein	NA
ABSDF2137	-0.332395	3.56517	0.0746666	0.125066	ABSDF2137	LysR family transcriptional regulator	NA
ABSDF_tRNA59	0.39218	2.53786	0.0752275	0.125942	ABSDF_tRNA59	tRNA-Ala	NA
ABSDF1160	0.299614	3.70893	0.0755287	0.126382	ABSDF1160	xanthine dehydrogenase protein xanthine dehydrogenase accessory factor XdhC	NA
ABSDF0301	-0.195868	5.69406	0.0756308	0.126488	ABSDF0301	shikimate kinase	aroK
ABSDF1743	0.536978	1.17534	0.0763893	0.127691	ABSDF1743	IS5 family transposase	NA
ABSDF1877	-0.372525	3.09072	0.0765217	0.127848	ABSDF1877	bifunctional adenosylcobalamin biosynthesis adenosylcobinamide kinase adenosylcobinamide-phosphate guanylyltransferase	cobU
ABSDF2160	0.376641	2.24093	0.0767008	0.128082	ABSDF2160	D-methionine ABC transporter substrate-binding protein	metQ
ABSDF2493	0.593309	1.23154	0.0768159	0.128209	ABSDF2493	hypothetical protein	NA
ABSDF0664	0.981201	4.30861	0.0769835	0.128391	ABSDF0664	IS982 family transposase	NA
ABSDF3335	0.135699	7.07419	0.0770188	0.128391	ABSDF3335	bifunctional para-aminobenzoate synthase glutamine amidotransferase component II anthranilate synthase component II	trpG
ABSDF0567	-0.378283	3.29358	0.0770421	0.128391	ABSDF0567;pseudo=true	pseudo	NA
ABSDF0246	-0.345769	2.95241	0.0773707	0.128873	ABSDF0246	IS982 family transposase	NA
ABSDF0530	0.187802	5.68981	0.0774202	0.128875	ABSDF0530	glycosyltransferase	NA
ABSDF2242	-0.178232	7.55195	0.0774504	0.128875	ABSDF2242	outer membrane lipoprotein	NA
ABSDF3174	0.27982	4.32254	0.0775197	0.128925	ABSDF3174	monovalent cation H antiporter subunit C	phaC
ABSDF_tRNA7	0.401574	2.60559	0.0776946	0.12915	ABSDF_tRNA7	tRNA-Ser	NA
ABSDF2462	0.430771	1.88987	0.0780191	0.129624	ABSDF2462	bacteriophage protein	NA
ABSDF1360	-0.260079	4.19528	0.0783221	0.130061	ABSDF1360;pseudo=true	pseudo	NA
ABSDF1156	0.511216	0.965113	0.0785964	0.130451	ABSDF1156	IS982 family transposase	NA
ABSDF3446	0.15128	6.04663	0.0788434	0.130795	ABSDF3446	ssDNA exonuclease RecJ	recJ
ABSDF1333	0.456121	1.59204	0.0790096	0.131004	ABSDF1333	hypothetical protein	NA
ABSDF3303	0.49733	1.09901	0.0793064	0.13143	ABSDF3303;pseudo=true	pseudo	pilR
ABSDF0823	0.36458	3.06205	0.0794931	0.131673	ABSDF0823;pseudo=true	pseudo	NA
ABSDF1238	0.396976	2.30635	0.0797607	0.13205	ABSDF1238;pseudo=true	pseudo	NA
ABSDF2862	-0.15227	6.55455	0.0805334	0.133262	ABSDF2862	4-hydroxythreonine-4-phosphate dehydrogenase	pdxA
ABSDF1289	-0.755942	3.17192	0.0808073	0.133648	ABSDF1289	IS982 family transposase	NA
ABSDF0635	-0.160638	6.1333	0.0809974	0.133894	ABSDF0635	nodulation protein	nolF
ABSDF3200	-0.141512	6.46827	0.0812867	0.134305	ABSDF3200	protein used in recombination and DNA repair	recN
ABSDF1990	0.569857	2.33584	0.0815181	0.13462	ABSDF1990	IS5 family transposase	NA
ABSDF0137	-0.182434	5.96197	0.0819292	0.13523	ABSDF0137	hypothetical protein	NA
ABSDF1246	-0.306184	3.66213	0.0821278	0.135434	ABSDF1246;pseudo=true	pseudo	dctA
ABSDF1173	0.240126	4.72193	0.082135	0.135434	ABSDF1173	chorismate pyruvate lyase	ubiC
ABSDF0229	0.34407	2.52142	0.0823514	0.135723	ABSDF0229;pseudo=true	pseudo	NA
ABSDF0432	0.173178	11.7518	0.082512	0.135919	ABSDF0432	30S ribosomal protein S17	rpsQ
ABSDF3307	0.125104	7.53709	0.0830202	0.136688	ABSDF3307	hypothetical protein	NA
ABSDF1594	-0.135411	8.11332	0.083147	0.136738	ABSDF1594	hypothetical protein	NA
ABSDF1632	0.483754	1.20771	0.0831528	0.136738	ABSDF1632	IS5 family transposase	NA
ABSDF1502	0.244198	4.7116	0.0831759	0.136738	ABSDF1502	hypothetical protein	NA
ABSDF3464	-0.123178	7.12153	0.0833263	0.136917	ABSDF3464	hypothetical protein	NA
ABSDF1198	-0.411807	2.05697	0.0834931	0.137122	ABSDF1198;pseudo=true	pseudo	NA
[truncated: 1,284 more rows]

## Sheet: significant_genes_logFC1
Locus-tag	logFC	logCPM	PValue	FDR	Locus-tag	Product description	Gene name
ABSDF0075	2.78649	3.63568	2.65843e-27	4.3421e-26	ABSDF0075	polysaccharide biosynthesis protein	NA
ABSDF3350	1.97552	6.57871	8.11374e-64	5.54946e-62	ABSDF3350	signal peptide	NA
ABSDF1359	1.77943	4.72559	0.0207515	0.0408927	ABSDF1359	IS982 family transposase	NA
ABSDF1861	1.69239	5.49848	3.64672e-47	1.46002e-45	ABSDF1861	acyl-CoA dehydrogenase	NA
ABSDF0907	1.68746	9.36354	4.31428e-92	1.0117e-89	ABSDF0907	peptidoglycan-associated lipoprotein	pal
ABSDF1939	1.68602	4.48551	1.98748e-27	3.27885e-26	ABSDF1939	hypothetical protein	NA
ABSDF0779	1.68515	12.0427	6.03167e-93	1.52323e-90	ABSDF0779	succinyl-CoA synthetase subunit alpha	sucD
ABSDF1269	1.62522	6.61439	1.39457e-75	1.2374e-73	ABSDF1269	hypothetical protein	NA
ABSDF1938	1.61862	7.48865	5.37482e-85	1.03797e-82	ABSDF1938	hypothetical protein	NA
ABSDF1940	1.56834	3.84554	1.26969e-18	1.36222e-17	ABSDF1940	homoserine dehydrogenase HDH	NA
ABSDF3327	1.53755	5.39889	3.95133e-38	1.03778e-36	ABSDF3327	hypothetical protein	NA
ABSDF0397	1.52631	8.01998	2.94207e-84	4.82941e-82	ABSDF0397	toluene-tolerance protein Ttg2E	NA
ABSDF0778	1.49037	12.1986	2.5591e-84	4.42186e-82	ABSDF0778	succinyl-CoA synthetase subunit beta	sucC
ABSDF2040	1.48923	3.94389	1.80577e-15	1.60226e-14	ABSDF2040; pseudo=true	pseudo	fadH
ABSDF1754	1.48913	2.46309	1.77524e-10	1.08128e-09	ABSDF1754	phage-like protein	NA
ABSDF1771	1.4724	1.91186	1.8954e-09	1.07844e-08	ABSDF1771	hypothetical protein	NA
ABSDF0365	1.45039	5.83996	3.73032e-48	1.59047e-46	ABSDF0365	signal peptide	NA
ABSDF0082	1.43173	8.57522	2.5767e-67	1.96728e-65	ABSDF0082	UDP-glucose 4-epimerase	galE
ABSDF3325	1.39701	2.20525	1.70975e-08	8.96663e-08	ABSDF3325	hypothetical protein	NA
ABSDF0777	1.3911	12.311	1.53693e-63	1.02974e-61	ABSDF0777	dihydrolipoamide dehydrogenase	lpd
ABSDF0997	1.34718	2.04083	4.94346e-07	2.20508e-06	ABSDF0997	phage-like protein	NA
ABSDF0544	1.34081	5.19924	5.94867e-27	9.57327e-26	ABSDF0544	hypothetical protein	NA
ABSDF1122	1.33808	9.35958	8.29774e-74	7.16881e-72	ABSDF1122	adenylosuccinate lyase	purB
ABSDF0882	1.32668	7.1381	9.55545e-76	8.71404e-74	ABSDF0882	outer membrane lipoproteins ABC transporter ATP-binding protein	lolD
ABSDF0533	1.32327	2.98012	6.43708e-11	4.07186e-10	ABSDF0533	hypothetical protein	NA
ABSDF1010	1.31788	2.9238	1.56711e-07	7.4025e-07	ABSDF1010	hypothetical protein	NA
ABSDF2032	1.31589	10.1434	3.71345e-44	1.23144e-42	ABSDF2032	phosphopyruvate hydratase	eno
ABSDF0637	1.31151	1.99827	2.14623e-07	9.94009e-07	ABSDF0637; pseudo=true	pseudo	NA
ABSDF0776	1.29557	11.5997	5.79163e-51	2.79617e-49	ABSDF0776	dihydrolipoamide succinyltransferase component of 2-oxoglutarate dehydrogenase complex E2	sucB
ABSDF1172	1.29231	10.8196	3.06487e-59	1.73482e-57	ABSDF1172	glutamine synthetase	glnA
ABSDF1478	1.2819	7.78993	6.9804e-63	4.3239e-61	ABSDF1478	aspartate carbamoyltransferase non-catalytic chain dihydroorotase-like protein	pyrX
ABSDF0396	1.28008	10.0306	4.30027e-67	3.13728e-65	ABSDF0396	toluene tolerance protein Ttg2D	NA
ABSDF1004	1.26924	2.47768	2.63393e-06	1.0782e-05	ABSDF1004	phage-like protein	NA
ABSDF3232	1.26544	10.9156	7.74898e-56	4.03808e-54	ABSDF3232	heat shock protein 90	htpG
ABSDF2552	1.26527	9.61636	2.60994e-63	1.71369e-61	ABSDF2552	outer membrane protein	NA
ABSDF2608	1.26413	1.82964	2.33525e-07	1.07526e-06	ABSDF2608	phage-like protein	NA
ABSDF1755	1.25856	1.29914	7.29919e-06	2.79276e-05	ABSDF1755	hypothetical protein	NA
ABSDF1674	1.23815	2.02898	1.21923e-06	5.24604e-06	ABSDF1674	IS5 family transposase	NA
ABSDF0076	1.23223	5.17024	5.47151e-17	5.39428e-16	ABSDF0076	glycosyltransferase	NA
ABSDF3326	1.23213	5.6806	2.60358e-30	4.82912e-29	ABSDF3326	thymidylate synthase	NA
ABSDF1937	1.2125	7.79975	4.38084e-47	1.73281e-45	ABSDF1937	hypothetical protein	NA
ABSDF3289	1.20515	5.9028	3.96318e-29	6.99522e-28	ABSDF3289	hypothetical protein	NA
ABSDF2381	1.20107	3.62878	3.63359e-12	2.52735e-11	ABSDF2381	IS5 family transposase	NA
ABSDF1848	1.20075	7.42634	2.6032e-60	1.55387e-58	ABSDF1848	2FE-2S ferredoxin	fdx
ABSDF1093.4	1.19467	11.8019	1.67512e-51	8.33244e-50	ABSDF1093.4	L-2 4-diaminobutyrate decarboxylase	ddc
ABSDF1773	1.19253	3.14555	5.47301e-09	2.98967e-08	ABSDF1773	hypothetical protein	NA
ABSDF3324	1.19099	5.81583	1.05204e-32	2.24275e-31	ABSDF3324	hypothetical protein	NA
ABSDF3223	1.18312	4.09321	6.60993e-15	5.62187e-14	ABSDF3223	signal peptide	NA
ABSDF3406	1.18012	8.05299	4.66118e-57	2.55044e-55	ABSDF3406	high affinity choline transport protein Bet-like	NA
ABSDF0973	1.17905	2.69981	1.25138e-08	6.62627e-08	ABSDF0973; pseudo=true	pseudo	rarD
ABSDF1001	1.17265	1.82205	1.35775e-06	5.78143e-06	ABSDF1001	hypothetical protein	NA
ABSDF3383	1.17236	7.66662	1.08931e-46	4.15838e-45	ABSDF3383	NADP -dependent succinate semialdehyde dehydrogenase	gabD
ABSDF2509	1.17099	1.69852	8.44465e-06	3.19031e-05	ABSDF2509	hypothetical protein	NA
ABSDF2299	1.16881	1.55289	0.000125099	0.000385271	ABSDF2299	biopolymer transport protein ExbB	NA
ABSDF2236	1.16692	7.03105	6.93137e-30	1.25782e-28	ABSDF2236	hypothetical protein	NA
ABSDF0774	1.16136	9.55353	7.61527e-44	2.50009e-42	ABSDF0774	succinate dehydrogenase iron-sulfur subunit	sdhB
ABSDF2629	1.15972	8.33824	1.02444e-48	4.73482e-47	ABSDF2629	peptidyl-tRNA hydrolase	pth
ABSDF0648	1.1586	7.7146	1.25677e-46	4.74251e-45	ABSDF0648	bacteriolytic lipoprotein entericidin B	ecnB
ABSDF1310	1.15217	1.25236	0.00489465	0.0111514	ABSDF1310	IS5 family transposase	NA
ABSDF0170	1.14947	12.5241	6.69075e-41	1.94387e-39	ABSDF0170	F0F1 ATP synthase subunit beta	atpD
ABSDF1029	1.14914	1.05559	5.02202e-05	0.000164708	ABSDF1029	bacteriophage protein prohead protease	NA
ABSDF1751	1.14902	2.37333	6.93129e-07	3.05741e-06	ABSDF1751	hypothetical protein	NA
ABSDF2502	1.14702	1.66919	9.94653e-06	3.69394e-05	ABSDF2502	bacteriophage regulatory protein	NA
ABSDF2706	1.14617	8.31299	1.52087e-36	3.69853e-35	ABSDF2706	NADH dehydrogenase I subunit J	nuoJ
ABSDF0058	1.1389	0.764308	0.000325889	0.000942638	ABSDF0058	IS5 family transposase	NA
ABSDF0966	1.13725	11.3486	4.00545e-43	1.27669e-41	ABSDF0966	aspartate aminotransferase A	aspC
ABSDF2707	1.13467	9.06477	9.54954e-32	1.92338e-30	ABSDF2707	NADH dehydrogenase subunit I	nuoI
ABSDF_misc_RNA_7	1.13396	15.7291	5.22983e-32	1.06643e-30	ABSDF_misc_RNA_7	NA	NA
ABSDF1862	1.13124	4.59215	2.6765e-15	2.34319e-14	ABSDF1862	acyl-CoA dehydrogenase	NA
ABSDF1207	1.1304	2.48312	7.8822e-07	3.4503e-06	ABSDF1207	membrane protein branched-chain amino acid permease azaleucine resistance	NA
ABSDF1477	1.1302	7.25466	1.91579e-35	4.49252e-34	ABSDF1477	aspartate carbamoyltransferase catalytic subunit	pyrB
ABSDF0332	1.12388	2.04863	4.35494e-06	1.73091e-05	ABSDF0332	lipase chaperone	lifO
ABSDF1572	1.12228	8.74803	1.63457e-29	2.91646e-28	ABSDF1572	cytochrome o ubiquinol oxidase subunit IV	cyoD
ABSDF2312	1.12157	4.90475	1.69517e-11	1.11976e-10	ABSDF2312	glycosyltransferase	NA
ABSDF2702	1.11901	10.6849	1.955e-38	5.26087e-37	ABSDF2702	NADH dehydrogenase I subunit N	nuoN
ABSDF3234	1.11896	3.68766	1.25433e-09	7.26272e-09	ABSDF3234	outer membrane protein W	NA
ABSDF1769	1.11595	1.76503	6.3145e-06	2.45041e-05	ABSDF1769	hypothetical protein	NA
ABSDF2469	1.1152	1.82814	2.79427e-06	1.13958e-05	ABSDF2469	bacteriophage protein	NA
ABSDF1429	1.10732	8.06202	3.65632e-46	1.36406e-44	ABSDF1429	hypothetical protein	NA
ABSDF1649	1.1049	1.7182	1.60185e-05	5.78534e-05	ABSDF1649; pseudo=true	pseudo	NA
ABSDF3449	1.09842	9.79596	2.66856e-45	9.4203e-44	ABSDF3449	IMP dehydrogenase	guaB
ABSDF0707	1.09667	7.19292	3.64607e-53	1.84155e-51	ABSDF0707	hypothetical protein	NA
ABSDF2497	1.09639	1.00437	0.000119031	0.000367964	ABSDF2497	bacteriophage protein	NA
ABSDF0727	1.0926	1.7449	3.08431e-05	0.000105587	ABSDF0727	SAM-dependent methyltransferase	NA
ABSDF1819	1.09221	2.39433	7.23263e-07	3.17868e-06	ABSDF1819	biopolymer transport protein EXBD-like	NA
ABSDF1775	1.08225	3.7569	2.83675e-10	1.69946e-09	ABSDF1775	hypothetical protein	NA
ABSDF0482	1.08164	10.9949	1.21088e-41	3.64708e-40	ABSDF0482	malate dehydrogenase	mdh
ABSDF2705	1.08051	7.80212	1.67604e-34	3.76879e-33	ABSDF2705	NADH-quinone oxidoreductase subunit K	nuoK
ABSDF2473	1.07894	1.91741	4.79661e-05	0.000158423	ABSDF2473	bacteriophage protein	NA
ABSDF2868	1.07511	6.25212	2.72896e-29	4.84279e-28	ABSDF2868	Acetyl- propionyl-coenzyme A carboxylase alpha chain	NA
ABSDF3221	1.06939	10.8979	5.99681e-43	1.83995e-41	ABSDF3221	3-ketoacyl-CoA thiolase	fadA
ABSDF3403	1.06686	9.50549	1.53397e-34	3.49725e-33	ABSDF3403	excinuclease ABC subunit A	uvrA
ABSDF_misc_RNA_1	1.06646	8.7212	4.88972e-20	5.63261e-19	ABSDF_misc_RNA_1	NA	NA
ABSDF2656	1.06319	8.80777	2.0245e-38	5.4036e-37	ABSDF2656	trehalose-6-phosphate synthase	otsA
ABSDF2135	1.06303	2.60854	5.86047e-07	2.60704e-06	ABSDF2135	hypothetical protein	NA
ABSDF1214	1.06151	6.12108	8.49673e-30	1.5243e-28	ABSDF1214	ABC transporter membrane protein	NA
ABSDF1677	1.05812	7.98239	1.8267e-42	5.55284e-41	ABSDF1677	two-component regulatory system response regulator	glnG
ABSDF2704	1.05464	10.5366	7.29573e-29	1.26729e-27	ABSDF2704	NADH dehydrogenase subunit L	nuoL
ABSDF3407	1.04883	2.73078	1.60619e-07	7.55463e-07	ABSDF3407; pseudo=true	pseudo	NA
ABSDF1785	1.04732	2.68885	2.78395e-07	1.26414e-06	ABSDF1785	phage-like protein	NA
ABSDF2073	1.04657	2.85617	2.75739e-08	1.41005e-07	ABSDF2073	hypothetical protein	NA
ABSDF0305	1.04305	9.24406	1.55726e-31	3.04315e-30	ABSDF0305	glutamate synthase subunit beta	gltD
ABSDF3146	1.04228	9.37314	1.8701e-27	3.10077e-26	ABSDF3146	heat shock protein HSP33	hslO
ABSDF1084	1.04216	1.11017	0.000432741	0.00122052	ABSDF1084	IS5 family transposase	NA
ABSDF3442	1.03862	5.52895	5.98453e-20	6.86966e-19	ABSDF3442	xenobiotic reductase	xenB
ABSDF1749	1.03812	2.42312	7.14713e-06	2.73793e-05	ABSDF1749	hypothetical protein	NA
ABSDF1539	1.03766	2.20264	8.10429e-06	3.07407e-05	ABSDF1539; pseudo=true	pseudo	NA
ABSDF0187	1.03711	8.62754	2.23414e-35	5.2019e-34	ABSDF0187	outer membrane copper receptor OprC	NA
ABSDF2235	1.03612	5.38859	5.32108e-12	3.62429e-11	ABSDF2235	hypothetical protein	NA
ABSDF0188	1.03341	5.80964	7.90372e-28	1.33752e-26	ABSDF0188; pseudo=true	pseudo	NA
ABSDF3484	1.03183	7.03311	1.17684e-45	4.24566e-44	ABSDF3484	esterase	est
ABSDF2037	1.02192	6.369	2.76867e-31	5.37843e-30	ABSDF2037	hypothetical protein	NA
ABSDF0196	1.01161	2.6503	7.24487e-07	3.1798e-06	ABSDF0196; pseudo=true	pseudo	NA
ABSDF2476	1.01054	1.68339	8.07239e-05	0.000255807	ABSDF2476	bacteriophage protein	NA
ABSDF2703	1.00988	10.4867	1.40086e-27	2.35848e-26	ABSDF2703	NADH dehydrogenase subunit M	nuoM
ABSDF1984	1.00859	4.81909	3.85953e-13	2.91284e-12	ABSDF1984	Zn-dependent dipeptidase	acdP
ABSDF3625	1.00469	6.58547	4.91488e-29	8.58275e-28	ABSDF3625	alcohol dehydrogenase	NA
ABSDF3541	1.00252	5.61921	2.0366e-16	1.94932e-15	ABSDF3541	hypothetical protein	NA
ABSDF2471	1.00234	2.81182	7.01169e-05	0.000223272	ABSDF2471	bacteriophage protein	NA
ABSDF3330	1.00224	3.47291	2.43101e-07	1.11311e-06	ABSDF3330	ATP-binding	NA
ABSDF1268	-1.0019	8.58861	4.84091e-43	1.51359e-41	ABSDF1268	ATP-dependent RNA helicase RhlB	rhlB
ABSDF2833	-1.00391	8.41908	3.07592e-33	6.68758e-32	ABSDF2833	pilus assembly protein FilC	NA
ABSDF0584	-1.0151	7.98679	4.64594e-31	8.97214e-30	ABSDF0584	MFS family transporter	NA
ABSDF2086	-1.01984	7.1194	2.36307e-48	1.04837e-46	ABSDF2086	hypothetical protein	NA
ABSDF_tRNA43	-1.02012	4.98159	1.97509e-10	1.19856e-09	ABSDF_tRNA43	tRNA-Arg	NA
ABSDF1253	-1.02383	7.53504	2.72254e-39	7.57467e-38	ABSDF1253	hypothetical protein	NA
ABSDF2110	-1.02853	2.26449	1.86335e-06	7.80277e-06	ABSDF2110; pseudo=true	pseudo	NA
ABSDF2727	-1.0375	8.99388	2.041e-30	3.82891e-29	ABSDF2727	flavoprotein oxidoreductase	NA
ABSDF0845	-1.04219	9.99559	2.75493e-37	6.95726e-36	ABSDF0845	hypothetical protein	NA
ABSDF0795	-1.0465	10.396	2.4447e-44	8.27419e-43	ABSDF0795	cell division protein	ftsJ
ABSDF3374	-1.04709	9.3278	1.05467e-38	2.86154e-37	ABSDF3374	MFS family transporter	NA
ABSDF0456	-1.04999	7.66273	2.98357e-35	6.89794e-34	ABSDF0456	integral membrane protein transporter	NA
ABSDF2251	-1.051	7.92716	9.76357e-32	1.9545e-30	ABSDF2251	hypothetical protein	NA
ABSDF1335	-1.05978	5.05331	3.19152e-14	2.5871e-13	ABSDF1335	hypothetical protein	NA
ABSDF0084	-1.0728	5.20183	1.21445e-12	8.782e-12	ABSDF0084; pseudo=true	pseudo	lldP
ABSDF0522	-1.08818	7.47808	9.15069e-45	3.12934e-43	ABSDF0522; pseudo=true	pseudo	NA
ABSDF_tRNA30	-1.09096	8.4205	4.92224e-28	8.37292e-27	ABSDF_tRNA30	tRNA-Thr	NA
ABSDF0592	-1.09324	9.05147	4.79653e-47	1.87465e-45	ABSDF0592	AraC family transcriptional regulator	NA
ABSDF1094	-1.09917	2.33713	1.94522e-06	8.13522e-06	ABSDF1094; pseudo=true	pseudo	NA
ABSDF3154	-1.09937	10.9145	6.2086e-47	2.39798e-45	ABSDF3154	polynucleotide phosphorylase polyadenylase	pnp
ABSDF3606	-1.10178	9.84018	7.69618e-46	2.8074e-44	ABSDF3606	dihydrodipicolinate synthase	dapA
ABSDF2247	-1.11491	6.74337	2.78571e-36	6.72461e-35	ABSDF2247	hypothetical protein	NA
ABSDF0317	-1.11635	8.66408	5.37139e-41	1.58867e-39	ABSDF0317	bacterioferritin	bfrB
ABSDF1690	-1.11962	9.56459	9.01036e-44	2.92881e-42	ABSDF1690	UDP-N-acetylglucosamine acyltransferase	lpxA
ABSDF1967	-1.12033	3.59602	0.0163318	0.032975	ABSDF1967	IS982 family transposase	NA
ABSDF1689	-1.12042	8.82684	5.76403e-43	1.78522e-41	ABSDF1689	3R-hydroxymyristoyl-ACP dehydratase	fabZ
ABSDF0455	-1.12606	5.57414	5.72041e-19	6.28097e-18	ABSDF0455	hypothetical protein	NA
ABSDF0623	-1.12948	8.65816	2.1175e-33	4.6345e-32	ABSDF0623	hypothetical protein	NA
ABSDF3026	-1.13336	5.99795	1.01117e-30	1.91889e-29	ABSDF3026	hypothetical protein	NA
ABSDF0011	-1.1381	6.40095	1.34078e-24	1.91382e-23	ABSDF0011	RND type efflux pump involved in aminoglycoside resistance	adeT
ABSDF0115	-1.14246	3.04365	5.11592e-09	2.80393e-08	ABSDF0115	branched chain amino acid ABC transporter	lrp
ABSDF0721	-1.153	9.24703	3.12885e-43	1.00706e-41	ABSDF0721	hypothetical protein	NA
ABSDF3094	-1.16273	5.25906	1.81072e-16	1.73818e-15	ABSDF3094	hypothetical protein	NA
ABSDF2658	-1.16601	9.04637	1.93378e-37	4.99889e-36	ABSDF2658	bacterioferritin	bfrA
ABSDF2924	-1.18549	6.62962	4.79584e-38	1.24958e-36	ABSDF2924	acyl-CoA synthetase	NA
ABSDF0897	-1.20459	8.50298	1.6995e-60	1.03323e-58	ABSDF0897	hypothetical protein	NA
ABSDF2429	-1.21543	2.71834	7.99507e-09	4.29588e-08	ABSDF2429; pseudo=true	pseudo	NA
ABSDF2672	-1.22259	1.37537	0.000103381	0.000322931	ABSDF2672	IS5 family transposase	NA
ABSDF2834	-1.23287	7.28772	1.83598e-40	5.19614e-39	ABSDF2834	pilus assembly protein FilB	NA
ABSDF2188	-1.23911	7.25816	1.60965e-32	3.38749e-31	ABSDF2188	3-dehydroquinate dehydratase	aroQ
ABSDF0833	-1.24926	2.54638	0.00110346	0.00286376	ABSDF0833	IS982 family transposase	NA
ABSDF1875	-1.25628	8.41443	2.50017e-39	7.01543e-38	ABSDF1875	haloacid dehalogenase-like family hydrolase	NA
ABSDF1641	-1.258	6.50741	4.97827e-45	1.72038e-43	ABSDF1641	alcohol dehydrogenase	NA
ABSDF3489	-1.26033	10.9574	1.14769e-34	2.63486e-33	ABSDF3489	hypothetical protein	NA
ABSDF0280	-1.26704	10.4455	7.44868e-48	3.05675e-46	ABSDF0280	hypothetical protein	NA
ABSDF1504	-1.27846	4.0676	4.91181e-11	3.13116e-10	ABSDF1504	IS982 family transposase	NA
ABSDF3592	-1.28107	9.23228	1.80162e-40	5.14322e-39	ABSDF3592	aromatic amino acid APC transporter	aroP
ABSDF0792	-1.29323	4.59945	1.0488e-15	9.53797e-15	ABSDF0792; pseudo=true	pseudo	NA
ABSDF2123	-1.2948	4.88861	1.75628e-17	1.77411e-16	ABSDF2123	hypothetical protein	NA
ABSDF0008	-1.29777	5.49775	7.71862e-34	1.71218e-32	ABSDF0008	RND type efflux pump involved in aminoglycoside resistance AdeT	NA
ABSDF2528	-1.30223	3.81244	3.91143e-13	2.94524e-12	ABSDF2528	hypothetical protein	NA
ABSDF1095	-1.30265	5.90767	6.46962e-46	2.38649e-44	ABSDF1095	AsnC family transcriptional regulator	NA
ABSDF2334	-1.30748	3.47284	3.99924e-09	2.21782e-08	ABSDF2334	exodeoxyribonuclease VII small subunit exonuclease VII small subunit	NA
ABSDF1854	-1.30831	9.28199	8.51387e-50	4.05088e-48	ABSDF1854	repressor of the iscRSUA operon involved in assembly of Fe-S clusters	iscR
ABSDF1615	-1.3086	6.906	1.41869e-58	7.89415e-57	ABSDF1615	transcriptional regulator	metR
ABSDF3582	-1.31111	9.06998	1.09437e-48	4.92166e-47	ABSDF3582	histidine transport protein	NA
ABSDF2677	-1.31211	8.46154	6.05695e-60	3.55088e-58	ABSDF2677	hypothetical protein	NA
ABSDF2339	-1.31451	7.54688	4.28072e-37	1.06467e-35	ABSDF2339; pseudo=true	pseudo	dctA
ABSDF2084	-1.31788	8.53663	2.75765e-48	1.20712e-46	ABSDF2084	hypothetical protein	NA
ABSDF2252	-1.31807	7.67222	1.09092e-56	5.8713e-55	ABSDF2252	hypothetical protein	NA
ABSDF0121	-1.32311	7.97758	1.04259e-31	2.07444e-30	ABSDF0121	methylmalonate-semialdehyde dehydrogenase oxidoreductase protein	mmsA
ABSDF2192	-1.33106	2.98297	1.5209e-09	8.69882e-09	ABSDF2192	IS5 family transposase	NA
ABSDF1152	-1.34101	7.25824	6.49232e-48	2.69801e-46	ABSDF1152	signal peptide	NA
ABSDF0090	-1.35862	7.48062	1.0384e-48	4.73482e-47	ABSDF0090	GntR family transcriptional regulator	NA
ABSDF2108	-1.36078	3.62506	8.1397e-13	6.01861e-12	ABSDF2108	leucine-responsive regulatory protein	lrp
ABSDF0010	-1.3694	10.8916	9.77643e-39	2.69714e-37	ABSDF0010	RND type efflux pump involved in aminoglycoside resistance AdeT	NA
ABSDF2678	-1.38019	8.09086	8.24675e-79	9.66932e-77	ABSDF2678	hypothetical protein	NA
ABSDF2518	-1.3802	5.47194	9.55655e-36	2.27349e-34	ABSDF2518	gamma-glutamyltranspeptidase	ggt
ABSDF2285	-1.38258	7.28604	2.93242e-48	1.26673e-46	ABSDF2285	receptor protein Heme acquisition system receptor	NA
ABSDF2248	-1.40803	6.47259	9.87247e-39	2.70094e-37	ABSDF2248	hypothetical protein	NA
ABSDF1991	-1.43135	4.74376	1.46011e-24	2.06619e-23	ABSDF1991; pseudo=true	pseudo	NA
ABSDF3595	-1.43742	8.34993	4.64562e-43	1.4665e-41	ABSDF3595	homogentisate 1 2-dioxygenase	NA
ABSDF2122	-1.48224	7.89594	1.95455e-45	6.97476e-44	ABSDF2122	hypothetical protein	NA
ABSDF0454	-1.49106	7.99474	5.57496e-48	2.34648e-46	ABSDF0454	hypothetical protein	NA
ABSDF1639	-1.51176	6.33678	1.56243e-49	7.32782e-48	ABSDF1639	transcriptional regulator	NA
ABSDF_tRNA26	-1.51756	3.53099	2.22885e-12	1.58383e-11	ABSDF_tRNA26	tRNA-Lys	NA
ABSDF1638	-1.5181	8.85584	3.42811e-44	1.14842e-42	ABSDF1638	aldehyde dehydrogenase	ald1
ABSDF1911	-1.51898	6.99163	1.89203e-67	1.47894e-65	ABSDF1911	polyR-hydroxyalkanoic acid synthase	NA
ABSDF0689	-1.51924	10.5999	1.7902e-47	7.25585e-46	ABSDF0689	long-chain fatty acid transport protein	NA
ABSDF3583	-1.52977	10.2532	9.28811e-41	2.67481e-39	ABSDF3583	histidine ammonia-lyase	hutH
ABSDF3095	-1.53532	9.97622	2.31209e-55	1.18603e-53	ABSDF3095	3-isopropylmalate dehydrogenase	leuB
ABSDF2228	-1.53989	7.15693	4.5578e-73	3.83673e-71	ABSDF2228	hypothetical protein	NA
ABSDF2107	-1.55708	10.651	2.07147e-78	2.19375e-76	ABSDF2107	SSS family major sodium proline symporter	putP
ABSDF2728	-1.56139	11.731	1.16316e-64	8.12482e-63	ABSDF2728	5-methyltetrahydropteroyltriglutamate homocysteine S-methyltransferase	metE
ABSDF2046	-1.56603	8.40943	4.76086e-63	3.00575e-61	ABSDF2046	phospho-2-dehydro-3-deoxyheptonate aldolase	aro
ABSDF0719	-1.57438	5.69617	3.96411e-45	1.38448e-43	ABSDF0719	hypothetical protein	NA
ABSDF_tRNA49	-1.59019	5.87909	1.3134e-56	6.95465e-55	ABSDF_tRNA49	tRNA-Met	NA
ABSDF1992	-1.59582	7.72602	4.83412e-81	5.87793e-79	ABSDF1992	hypothetical protein	NA
ABSDF_tRNA48	-1.59749	4.00821	3.4897e-15	3.04699e-14	ABSDF_tRNA48	tRNA-Met	NA
ABSDF1507	-1.61737	8.13682	2.72161e-51	1.33359e-49	ABSDF1507	hypothetical protein	NA
ABSDF1425	-1.65077	7.35469	7.40852e-78	7.37036e-76	ABSDF1425	hypothetical protein	NA
ABSDF2580	-1.6568	8.06344	3.63591e-67	2.71288e-65	ABSDF2580; pseudo=true	pseudo	gabD
ABSDF2141	-1.65795	6.9608	4.85895e-83	6.77923e-81	ABSDF2141	inner membrane protein permease for cytosine purines uracil thiamine allantoin	NA
ABSDF2332	-1.66469	7.13079	4.07819e-90	8.92579e-88	ABSDF2332	hypothetical protein	NA
ABSDF2579	-1.66862	9.05691	8.13438e-98	2.42774e-95	ABSDF2579	dioxygenase subunit beta	NA
ABSDF3428	-1.66982	7.90403	4.20421e-72	3.45061e-70	ABSDF3428	hypothetical protein	NA
ABSDF1139	-1.68162	5.00743	0.00265496	0.00636686	ABSDF1139; pseudo=true	pseudo	NA
ABSDF2973	-1.69728	2.22387	0.00309689	0.00733556	ABSDF2973	IS982 family transposase	NA
ABSDF3597	-1.71075	10.5404	1.24777e-84	2.2758e-82	ABSDF3597	4-hydroxyphenylpyruvate dioxygenase	hpd
ABSDF3427	-1.71132	10.1103	9.79971e-66	6.99401e-64	ABSDF3427	acetate permease	actP
ABSDF3594	-1.72127	8.14256	7.12128e-76	6.67976e-74	ABSDF3594	maleylacetoacetate isomerase MAAI	hmgC
ABSDF0206	-1.73353	8.8494	3.1942e-84	4.9936e-82	ABSDF0206	hypothetical protein	NA
ABSDF2729	-1.77273	11.6908	2.90285e-116	1.58834e-113	ABSDF2729	hypothetical protein	NA
ABSDF0380	-1.79134	9.84108	3.52914e-76	3.4077e-74	ABSDF0380	hypothetical protein	NA
ABSDF2183	-1.80053	10.6327	4.69286e-63	3.00575e-61	ABSDF2183	glutaminase-asparaginase	aspQ
ABSDF3013	-1.83486	9.12631	2.9296e-83	4.37176e-81	ABSDF3013	hydrolase	NA
ABSDF2835	-1.84612	9.77429	1.91117e-86	3.92147e-84	ABSDF2835	pilus subunit FilA	NA
ABSDF2850	-1.87398	2.26239	2.20841e-05	7.76254e-05	ABSDF2850	IS982 family transposase	NA
ABSDF2565	-1.89861	10.6497	1.97443e-78	2.16069e-76	ABSDF2565	hypothetical protein	NA
ABSDF0381	-1.92199	5.82749	3.38167e-81	4.27001e-79	ABSDF0381	signal peptide	NA
ABSDF2438	-1.92277	9.60008	2.03185e-114	9.52939e-112	ABSDF2438	BetI family transcriptional regulator	betI
ABSDF2124	-1.93843	9.16216	1.19848e-78	1.35676e-76	ABSDF2124	suppressor of F exclusion of phage T7 FxsA	NA
ABSDF3096	-1.94082	10.3404	3.11133e-78	3.19203e-76	ABSDF3096	hypothetical protein	NA
ABSDF2744	-1.96847	9.0879	4.95588e-83	6.77923e-81	ABSDF2744	glutaryl-CoA dehydrogenase	gcdH
ABSDF3593	-1.98555	10.2469	3.81187e-82	5.00575e-80	ABSDF3593	fumarylacetoacetase	hmgB
ABSDF2193	-1.99748	9.52068	1.52559e-93	4.17376e-91	ABSDF2193	hypothetical protein	NA
ABSDF3584	-2.0517	11.7078	1.45887e-104	4.78948e-102	ABSDF3584	urocanate hydratase	hutU
ABSDF1700	-2.0912	4.04845	0.00202242	0.00501102	ABSDF1700	IS982 family transposase	NA
ABSDF2742	-2.23793	5.72626	2.10376e-70	1.68455e-68	ABSDF2742	L-carnitine dehydrogenase	caiB
ABSDF3097	-2.29671	9.91542	6.50411e-158	7.11767e-155	ABSDF3097	isopropylmalate isomerase small subunit	leuD
ABSDF2829	-2.4579	5.57492	0.0192943	0.0383666	ABSDF2829; pseudo=true	pseudo	NA
ABSDF2437	-2.50721	10.1923	1.57474e-124	1.03397e-121	ABSDF2437	choline carnitine betaine transporter family protein	NA
ABSDF3098	-2.6132	11.3464	4.10828e-190	6.74375e-187	ABSDF3098	isopropylmalate isomerase large subunit	leuC
ABSDF2109	-2.6205	12.7228	2.69061e-112	1.10416e-109	ABSDF2109	bifunctional proline dehydrogenase pyrroline-5-carboxylate dehydrogenase	putA
ABSDF2254	-2.70723	5.3119	1.21834e-59	7.01724e-58	ABSDF2254	hypothetical protein	NA
ABSDF1910	-2.81624	9.2887	8.87304e-110	3.23669e-107	ABSDF1910	methyltransferase	NA
ABSDF0685	-2.86041	9.83188	1.6754e-198	5.50033e-195	ABSDF0685	hypothetical protein	NA
ABSDF2743	-3.30983	6.58165	5.22213e-132	4.28606e-129	ABSDF2743	major facilitator superfamily cis cis-muconate transporter	mucK
