# Supplementary material for: A Macromolecule Reversing Antibiotic Resistance Phenotype and Repurposing Drugs as Potent Antibiotics
Source: Adv Sci (Weinh). 2020 Jul 21;7(17):2001374. doi: 10.1002/advs.202001374 (PMC7503100; doi:10.1002/advs.202001374)
Supplement: Supplementary file 5 — Supplemental Table 7 [file ADVS-7-2001374-s005.xlsx]

## Sheet: S6
Locus_tag	Protein name	Polymer vs. Control	Rif vs. Control	Polymer+Rif vs. Control	Putative functional annotation
ABSDF0011	RND type efflux pump involved in aminoglycoside resistance	0.242593	-0.857889	-1.1381	Antibiotic resistance
ABSDF0008	RND type efflux pump involved in aminoglycoside resistance AdeT	-0.103957	-0.718822	-1.29777	Antibiotic resistance
ABSDF0010	RND type efflux pump involved in aminoglycoside resistance AdeT	-0.059725	-0.704007	-1.3694	Antibiotic resistance
ABSDF2476	bacteriophage protein	0.0423307	0.777614	1.01054	Bacteriophage associated
ABSDF2471	bacteriophage protein	0.332332	0.17653	1.00234	Bacteriophage associated
ABSDF2473	bacteriophage protein	0.0435345	0.443587	1.07894	Bacteriophage associated
ABSDF2497	bacteriophage protein	0.221169	0.144061	1.09639	Bacteriophage associated
ABSDF2469	bacteriophage protein	0.00378553	0.256717	1.1152	Bacteriophage associated
ABSDF1029	bacteriophage protein prohead protease	0.246157	0.321487	1.14914	Bacteriophage associated
ABSDF2502	bacteriophage regulatory protein	0.705924	0.306956	1.14702	Bacteriophage associated
ABSDF2608	phage-like protein	-0.569697	NA	1.26413	Bacteriophage associated
ABSDF1754	phage-like protein	0.316364	0.506181	1.48913	Bacteriophage associated
ABSDF1785	phage-like protein	-0.204591	0.261227	1.04732	Bacteriophage associated
ABSDF1004	phage-like protein	0.223576	0.147794	1.26924	Bacteriophage associated
ABSDF0997	phage-like protein	0.0686979	0.527283	1.34718	Bacteriophage associated
ABSDF0795	cell division protein	-0.0780196	-0.176762	-1.0465	Cell division
ABSDF0907	peptidoglycan-associated lipoprotein	0.558929	0.68613	1.68746	Cell wall associated
ABSDF0592	AraC family transcriptional regulator	-0.374784	-0.387174	-1.09324	Genetic Information Processing
ABSDF1095	AsnC family transcriptional regulator	0.12288	-0.701575	-1.30265	Genetic Information Processing
ABSDF1268	ATP-dependent RNA helicase RhlB	-0.465192	0.00753942	-1.0019	Genetic Information Processing
ABSDF2438	BetI family transcriptional regulator	-1.25788	-0.269926	-1.92277	Genetic Information Processing
ABSDF3403	excinuclease ABC subunit A	-0.646003	0.0795919	1.06686	Genetic Information Processing
ABSDF2334	exodeoxyribonuclease VII small subunit exonuclease VII small subunit	-0.226692	-0.482549	-1.30748	Genetic Information Processing
ABSDF0090	GntR family transcriptional regulator	-0.49518	0.161207	-1.35862	Genetic Information Processing
ABSDF2629	peptidyl-tRNA hydrolase	-0.71434	0.760974	1.15972	Genetic Information Processing
ABSDF3154	polynucleotide phosphorylase polyadenylase	-0.605873	0.273876	-1.09937	Genetic Information Processing
ABSDF1854	repressor of the iscRSUA operon involved in assembly of Fe-S clusters	-0.35601	-0.358861	-1.30831	Genetic Information Processing
ABSDF3326	thymidylate synthase	2.55095	-0.680008	1.23213	Genetic Information Processing
ABSDF1639	transcriptional regulator	-0.716476	-0.769817	-1.51176	Genetic Information Processing
ABSDF1615	transcriptional regulator	-0.800183	-0.069828	-1.3086	Genetic Information Processing
ABSDF_misc_RNA_7	misc_RNA	0.0602414	0.731348	1.13396	Genetic Information Processing
ABSDF_misc_RNA_1	misc_RNA	0.0190271	0.584212	1.06646	Genetic Information Processing
ABSDF2285	receptor protein Heme acquisition system receptor	0.153859	-0.476533	-1.38258	Heme uptake
ABSDF3026	hypothetical protein	0.235196	-1.16215	-1.13336	Hypothetical protein
ABSDF2122	hypothetical protein	0.438213	-1.01492	-1.48224	Hypothetical protein
ABSDF0280	hypothetical protein	-1.03925	-0.743291	-1.26704	Hypothetical protein
ABSDF0533	hypothetical protein	2.3536	-0.466993	1.32327	Hypothetical protein
ABSDF2528	hypothetical protein	0.269306	-1.60518	-1.30223	Hypothetical protein
ABSDF1992	hypothetical protein	0.337317	-1.01346	-1.59582	Hypothetical protein
ABSDF2254	hypothetical protein	-0.189098	-2.15967	-2.70723	Hypothetical protein
ABSDF1755	hypothetical protein	0.546892	0.690898	1.25856	Hypothetical protein
ABSDF3428	hypothetical protein	-0.314181	-0.0740855	-1.66982	Hypothetical protein
ABSDF3096	hypothetical protein	-0.563892	-0.277516	-1.94082	Hypothetical protein
ABSDF1335	hypothetical protein	0.524527	-0.805716	-1.05978	Hypothetical protein
ABSDF1937	hypothetical protein	-0.206601	0.484691	1.2125	Hypothetical protein
ABSDF1425	hypothetical protein	0.675116	-1.30693	-1.65077	Hypothetical protein
ABSDF1429	hypothetical protein	0.179826	0.477615	1.10732	Hypothetical protein
ABSDF1938	hypothetical protein	-0.847608	0.370743	1.61862	Hypothetical protein
ABSDF1939	hypothetical protein	-0.336518	0.25056	1.68602	Hypothetical protein
ABSDF2248	hypothetical protein	-0.677803	-0.240857	-1.40803	Hypothetical protein
ABSDF3325	hypothetical protein	2.45162	-0.594729	1.39701	Hypothetical protein
ABSDF2509	hypothetical protein	0.155643	0.488625	1.17099	Hypothetical protein
ABSDF0719	hypothetical protein	-0.512437	-0.859069	-1.57438	Hypothetical protein
ABSDF0897	hypothetical protein	0.480038	-0.808117	-1.20459	Hypothetical protein
ABSDF2247	hypothetical protein	-0.490756	-0.19091	-1.11491	Hypothetical protein
ABSDF2073	hypothetical protein	-0.331549	0.231408	1.04657	Hypothetical protein
ABSDF0380	hypothetical protein	1.18524	-1.34144	-1.79134	Hypothetical protein
ABSDF2565	hypothetical protein	-0.445824	-1.10031	-1.89861	Hypothetical protein
ABSDF3289	hypothetical protein	-0.211151	0.570033	1.20515	Hypothetical protein
ABSDF2084	hypothetical protein	0.124556	-0.397733	-1.31788	Hypothetical protein
ABSDF2678	hypothetical protein	-0.0134546	-0.791201	-1.38019	Hypothetical protein
ABSDF2677	hypothetical protein	0.1969	-0.964025	-1.31211	Hypothetical protein
ABSDF0206	hypothetical protein	0.333614	-1.25609	-1.73353	Hypothetical protein
ABSDF1253	hypothetical protein	-0.254091	-0.470481	-1.02383	Hypothetical protein
ABSDF0544	hypothetical protein	1.37356	0.482532	1.34081	Hypothetical protein
ABSDF0707	hypothetical protein	1.29146	0.302359	1.09667	Hypothetical protein
ABSDF2193	hypothetical protein	-0.133504	-1.24916	-1.99748	Hypothetical protein
ABSDF1769	hypothetical protein	-0.0495653	0.391965	1.11595	Hypothetical protein
ABSDF2252	hypothetical protein	-0.2382	-0.535153	-1.31807	Hypothetical protein
ABSDF0455	hypothetical protein	-0.466578	-0.87351	-1.12606	Hypothetical protein
ABSDF2086	hypothetical protein	0.311516	-0.262337	-1.01984	Hypothetical protein
ABSDF2332	hypothetical protein	-0.702227	-0.0619273	-1.66469	Hypothetical protein
ABSDF1001	hypothetical protein	0.066937	0.225027	1.17265	Hypothetical protein
ABSDF1773	hypothetical protein	0.126882	0.424345	1.19253	Hypothetical protein
ABSDF2729	hypothetical protein	-1.21614	-0.452164	-1.77273	Hypothetical protein
ABSDF1775	hypothetical protein	0.202074	0.641451	1.08225	Hypothetical protein
ABSDF2228	hypothetical protein	0.177506	-1.13724	-1.53989	Hypothetical protein
ABSDF3489	hypothetical protein	0.128928	-1.03961	-1.26033	Hypothetical protein
ABSDF1751	hypothetical protein	0.172352	0.186156	1.14902	Hypothetical protein
ABSDF0685	hypothetical protein	-0.229313	-1.80102	-2.86041	Hypothetical protein
ABSDF2251	hypothetical protein	-0.347784	-0.183319	-1.051	Hypothetical protein
ABSDF3541	hypothetical protein	1.92891	-0.527137	1.00252	Hypothetical protein
ABSDF1507	hypothetical protein	0.0758345	-1.23375	-1.61737	Hypothetical protein
ABSDF1749	hypothetical protein	0.172085	0.317244	1.03812	Hypothetical protein
ABSDF1771	hypothetical protein	0.463235	0.218424	1.4724	Hypothetical protein
ABSDF2236	hypothetical protein	0.00232935	0.732193	1.16692	Hypothetical protein
ABSDF2235	hypothetical protein	0.443059	0.699313	1.03612	Hypothetical protein
ABSDF1269	hypothetical protein	1.93737	-0.147825	1.62522	Hypothetical protein
ABSDF0721	hypothetical protein	-0.174408	-0.37913	-1.153	Hypothetical protein
ABSDF0845	hypothetical protein	-0.305453	-0.027309	-1.04219	Hypothetical protein
ABSDF2123	hypothetical protein	-0.226446	-0.193639	-1.2948	Hypothetical protein
ABSDF3094	hypothetical protein	0.235043	-0.946448	-1.16273	Hypothetical protein
ABSDF0454	hypothetical protein	-0.428235	-0.811459	-1.49106	Hypothetical protein
ABSDF2037	hypothetical protein	0.212208	-0.226244	1.02192	Hypothetical protein
ABSDF3327	hypothetical protein	2.01635	-0.178471	1.53755	Hypothetical protein
ABSDF3324	hypothetical protein	2.29672	-0.768698	1.19099	Hypothetical protein
ABSDF2135	hypothetical protein	0.420976	-0.0533616	1.06303	Hypothetical protein
ABSDF1010	hypothetical protein	0.341857	0.647057	1.31788	Hypothetical protein
ABSDF0623	hypothetical protein	-0.125652	-0.966135	-1.12948	Hypothetical protein
ABSDF1152	hypothetical protein	-0.599969	-0.653071	-1.34101	hypothetical protein
ABSDF3350	hypothetical protein	3.24886	0.598191	1.97552	hypothetical protein
ABSDF0381	hypothetical protein	-0.011368	-0.362158	-1.92199	hypothetical protein
ABSDF0365	hypothetical protein	1.27458	-0.269233	1.45039	hypothetical protein
ABSDF0317	bacterioferritin	-0.281023	-1.08731	-1.11635	Iron storage
ABSDF2658	bacterioferritin	-0.624568	-0.501772	-1.16601	Iron storage
ABSDF0689	long-chain fatty acid transport protein	-0.475871	-0.591709	-1.51924	Lipid transport
ABSDF0882	outer membrane lipoproteins ABC transporter ATP-binding protein	0.725756	0.621811	1.32668	Lipoprotein transport
ABSDF1214	ABC transporter membrane protein	-0.148592	0.227091	1.06151	Membrane transport protein
ABSDF3592	aromatic amino acid APC transporter	-0.356466	-0.569352	-1.28107	Membrane transport protein
ABSDF2299	biopolymer transport protein ExbB	NA	NA	1.16881	Membrane transport protein
ABSDF1819	biopolymer transport protein EXBD-like	0.156808	0.17646	1.09221	Membrane transport protein
ABSDF0115	branched chain amino acid ABC transporter	-0.475169	-0.250203	-1.14246	Membrane transport protein
ABSDF2437	choline carnitine betaine transporter family protein	-0.998163	-0.707983	-2.50721	Membrane transport protein
ABSDF3406	high affinity choline transport protein Bet-like	0.349463	0.150364	1.18012	Membrane transport protein
ABSDF3582	histidine transport protein	-0.217111	0.00248361	-1.31111	Membrane transport protein
ABSDF2141	inner membrane protein permease for cytosine purines uracil thiamine allantoin	-0.302002	-0.925864	-1.65795	Membrane transport protein
ABSDF0456	integral membrane protein transporter	-0.23676	-0.264413	-1.04999	Membrane transport protein
ABSDF2743	major facilitator superfamily cis cis-muconate transporter	-0.156196	-0.689062	-3.30983	Membrane transport protein
ABSDF1207	membrane protein branched-chain amino acid permease azaleucine resistance	2.11623	-0.330485	1.1304	Membrane transport protein
ABSDF3374	MFS family transporter	-0.406641	-0.521609	-1.04709	Membrane transport protein
ABSDF0584	MFS family transporter	-0.0961065	-0.131177	-1.0151	Membrane transport protein
ABSDF2107	SSS family major sodium proline symporter	-0.60135	0.0956691	-1.55708	Membrane transport protein
ABSDF1848	2FE-2S ferredoxin	0.319042	0.863818	1.20075	Metabolism
ABSDF2188	3-dehydroquinate dehydratase	0.203047	-0.526739	-1.23911	Metabolism
ABSDF3095	3-isopropylmalate dehydrogenase	-0.367854	-0.562051	-1.53532	Metabolism
ABSDF3221	3-ketoacyl-CoA thiolase	0.450201	0.588918	1.06939	Metabolism
ABSDF1689	3R-hydroxymyristoyl-ACP dehydratase	-0.824532	-0.0315331	-1.12042	Metabolism
ABSDF3597	4-hydroxyphenylpyruvate dioxygenase	-0.254908	-1.00726	-1.71075	Metabolism
ABSDF2728	5-methyltetrahydropteroyltriglutamate homocysteine S-methyltransferase	-1.30343	-0.287751	-1.56139	Metabolism
ABSDF3427	acetate permease	-0.371059	0.338695	-1.71132	Metabolism
ABSDF2868	Acetyl- propionyl-coenzyme A carboxylase alpha chain	0.185611	0.697301	1.07511	Metabolism
ABSDF1862	acyl-CoA dehydrogenase	1.28154	-0.110299	1.13124	Metabolism
ABSDF1861	acyl-CoA dehydrogenase	0.843055	0.0270661	1.69239	Metabolism
ABSDF2924	acyl-CoA synthetase	-0.210314	-0.438392	-1.18549	Metabolism
ABSDF1122	adenylosuccinate lyase	-0.0298829	0.756295	1.33808	Metabolism
ABSDF3625	alcohol dehydrogenase	-0.702783	0.151769	1.00469	Metabolism
ABSDF1641	alcohol dehydrogenase	-0.0552161	-0.424462	-1.258	Metabolism
ABSDF1638	aldehyde dehydrogenase	-0.208846	-0.375615	-1.5181	Metabolism
ABSDF0966	aspartate aminotransferase A	-0.160828	0.76976	1.13725	Metabolism
ABSDF1478	aspartate carbamoyltransferase non-catalytic chain dihydroorotase-like protein	0.249808	0.63005	1.2819	Metabolism
ABSDF1477	aspartate carbamoyltransferase catalytic subunit	0.0557621	0.351793	1.1302	Metabolism
ABSDF3330	ATP-binding	2.08645	-0.54488	1.00224	Metabolism
ABSDF2109	bifunctional proline dehydrogenase pyrroline-5-carboxylate dehydrogenase	-0.384676	-0.371816	-2.6205	Metabolism
ABSDF1572	cytochrome o ubiquinol oxidase subunit IV	-0.27577	0.348357	1.12228	Metabolism
ABSDF3606	dihydrodipicolinate synthase	-0.704864	0.0107456	-1.10178	Metabolism
ABSDF0777	dihydrolipoamide dehydrogenase	0.00172105	0.770101	1.3911	Metabolism
ABSDF0776	dihydrolipoamide succinyltransferase component of 2-oxoglutarate dehydrogenase complex E2	0.0568035	0.709587	1.29557	Metabolism
ABSDF2579	dioxygenase subunit beta	-0.19769	-0.469914	-1.66862	Metabolism
ABSDF3484	esterase	0.771066	-0.271172	1.03183	Metabolism
ABSDF0170	F0F1 ATP synthase subunit beta	-0.2286	0.605224	1.14947	Metabolism
ABSDF2727	flavoprotein oxidoreductase	-1.43576	-0.348492	-1.0375	Metabolism
ABSDF3593	fumarylacetoacetase	-0.720812	-0.86649	-1.98555	Metabolism
ABSDF2518	gamma-glutamyltranspeptidase	0.254757	-0.029466	-1.3802	Metabolism
ABSDF0305	glutamate synthase subunit beta	0.0562326	0.675207	1.04305	Metabolism
ABSDF2183	glutaminase-asparaginase	-0.392672	-0.236929	-1.80053	Metabolism
ABSDF1172	glutamine synthetase	0.150944	0.555886	1.29231	Metabolism
ABSDF2744	glutaryl-CoA dehydrogenase	-0.234537	-0.370673	-1.96847	Metabolism
ABSDF0076	glycosyltransferase	1.38568	-0.538784	1.23223	Metabolism
ABSDF2312	glycosyltransferase	1.83541	-0.572261	1.12157	Metabolism
ABSDF1875	haloacid dehalogenase-like family hydrolase	-0.414229	-0.411648	-1.25628	Metabolism
ABSDF3583	histidine ammonia-lyase	-0.676578	-0.424786	-1.52977	Metabolism
ABSDF3595	homogentisate 1 2-dioxygenase	-0.194027	-0.560832	-1.43742	Metabolism
ABSDF1940	homoserine dehydrogenase HDH	0.832762	0.185641	1.56834	Metabolism
ABSDF3013	hydrolase	-0.370604	-1.02854	-1.83486	Metabolism
ABSDF3449	IMP dehydrogenase	-0.267984	0.3193	1.09842	Metabolism
ABSDF3098	isopropylmalate isomerase large subunit	-0.85736	-0.532333	-2.6132	Metabolism
ABSDF3097	isopropylmalate isomerase small subunit	-0.667532	-0.459902	-2.29671	Metabolism
ABSDF1093.4	L-2 4-diaminobutyrate decarboxylase	0.224776	0.98103	1.19467	Metabolism
ABSDF2742	L-carnitine dehydrogenase	-0.0608073	-0.277721	-2.23793	Metabolism
ABSDF2108	leucine-responsive regulatory protein	-0.236527	-0.820336	-1.36078	Metabolism
ABSDF0332	lipase chaperone	1.11358	-0.193269	1.12388	Metabolism
ABSDF0482	malate dehydrogenase	-0.0690089	0.677687	1.08164	Metabolism
ABSDF3594	maleylacetoacetate isomerase MAAI	-0.411633	-0.505585	-1.72127	Metabolism
ABSDF0121	methylmalonate-semialdehyde dehydrogenase oxidoreductase protein	0.407095	-0.805791	-1.32311	Metabolism
ABSDF1910	methyltransferase	-0.984377	-1.17649	-2.81624	Metabolism
ABSDF2706	NADH dehydrogenase I subunit J	-0.193885	0.58252	1.14617	Metabolism
ABSDF2702	NADH dehydrogenase I subunit N	-0.441297	0.574083	1.11901	Metabolism
ABSDF2707	NADH dehydrogenase subunit I	-0.22415	0.730535	1.13467	Metabolism
ABSDF2704	NADH dehydrogenase subunit L	-0.45803	0.577223	1.05464	Metabolism
ABSDF2703	NADH dehydrogenase subunit M	-0.537739	0.456952	1.00988	Metabolism
ABSDF2705	NADH-quinone oxidoreductase subunit K	-0.221743	0.730113	1.08051	Metabolism
ABSDF3383	NADP -dependent succinate semialdehyde dehydrogenase	0.474517	0.26593	1.17236	Metabolism
ABSDF2046	phospho-2-dehydro-3-deoxyheptonate aldolase	-0.392242	-1.21382	-1.56603	Metabolism
ABSDF2032	phosphopyruvate hydratase	0.143623	0.53551	1.31589	Metabolism
ABSDF1911	polyR-hydroxyalkanoic acid synthase	-0.321521	-0.796517	-1.51898	Metabolism
ABSDF0727	SAM-dependent methyltransferase	2.07442	NA	1.0926	Metabolism
ABSDF0774	succinate dehydrogenase iron-sulfur subunit	-0.0709179	0.613374	1.16136	Metabolism
ABSDF0779	succinyl-CoA synthetase subunit alpha	0.101386	0.659999	1.68515	Metabolism
ABSDF0778	succinyl-CoA synthetase subunit beta	0.107204	0.713123	1.49037	Metabolism
ABSDF2656	trehalose-6-phosphate synthase	1.87812	-0.101226	1.06319	Metabolism
ABSDF0082	UDP-glucose 4-epimerase	0.382386	0.380803	1.43173	Metabolism
ABSDF1690	UDP-N-acetylglucosamine acyltransferase	-0.766326	0.212407	-1.11962	Metabolism
ABSDF3584	urocanate hydratase	-0.624298	-0.536839	-2.0517	Metabolism
ABSDF3442	xenobiotic reductase	-0.389872	0.495506	1.03862	Metabolism
ABSDF1984	Zn-dependent dipeptidase	1.05323	0.572039	1.00859	Metabolism
ABSDF3223	Putative serine hydrolase	0.712627	-0.329146	1.18312	Metabolism
ABSDF0187	outer membrane copper receptor OprC	0.154819	0.730869	1.03711	Outer membrane protein
ABSDF2552	outer membrane protein	1.4929	0.146499	1.26527	Outer membrane protein
ABSDF3234	outer membrane protein W	1.16033	-0.207968	1.11896	Outer membrane protein
ABSDF2834	pilus assembly protein FilB	0.393011	-1.20926	-1.23287	Pilus associated
ABSDF2833	pilus assembly protein FilC	0.422868	-0.578235	-1.00391	Pilus associated
ABSDF2835	pilus subunit FilA	-0.0312652	-0.552214	-1.84612	Pilus associated
ABSDF0075	polysaccharide biosynthesis protein	1.94385	-0.131779	2.78649	Polysaccharide biosynthesis protein
ABSDF0648	bacteriolytic lipoprotein entericidin B	0.883701	0.168192	1.1586	Programmed bacterial cell death
ABSDF2040	pseudo	2.08908	-0.243225	1.48923	pseudo
ABSDF1991	pseudo	0.404939	-0.842853	-1.43135	pseudo
ABSDF0637	pseudo	2.09452	-0.191528	1.31151	pseudo
ABSDF2110	pseudo	0.46911	-0.762352	-1.02853	pseudo
ABSDF0522	pseudo	-0.639295	-1.03829	-1.08818	pseudo
ABSDF0792	pseudo	-1.50785	-0.556424	-1.29323	pseudo
ABSDF1539	pseudo	1.13206	-0.00740049	1.03766	pseudo
ABSDF1139	pseudo	-0.688057	-1.32798	-1.68162	pseudo
ABSDF1649	pseudo	0.138267	0.206802	1.1049	pseudo
ABSDF1094	pseudo	-0.181446	-0.877318	-1.09917	pseudo
ABSDF0084	pseudo	-0.69588	-0.0872258	-1.0728	pseudo
ABSDF2580	pseudo	-0.152992	-0.174764	-1.6568	pseudo
ABSDF0973	pseudo	0.955696	-0.338904	1.17905	pseudo
ABSDF2829	pseudo	-0.825559	-0.612799	-2.4579	pseudo
ABSDF2429	pseudo	0.0242724	-1.1417	-1.21543	pseudo
ABSDF0196	pseudo	0.62479	0.129872	1.01161	pseudo
ABSDF2339	pseudo	-0.74877	-0.759881	-1.31451	pseudo
ABSDF3407	pseudo	1.41144	0.0119264	1.04883	pseudo
ABSDF0188	pseudo	0.111456	0.56875	1.03341	pseudo
ABSDF3232	heat shock protein 90	-0.0774868	0.176416	1.26544	Stress response
ABSDF3146	heat shock protein HSP33	-0.636093	-0.142063	1.04228	Stress response
ABSDF2124	suppressor of F exclusion of phage T7 FxsA	-0.0825823	-0.835078	-1.93843	Suppression of phage exclusion
ABSDF0396	toluene tolerance protein Ttg2D	0.597231	0.347785	1.28008	Toluene tolerance
ABSDF0397	toluene-tolerance protein Ttg2E	0.627879	0.439428	1.52631	Toluene tolerance
ABSDF2192	IS5 family transposase	-0.0657597	-1.19847	-1.33106	Transposase family
ABSDF1310	IS5 family transposase	0.0479149	NA	1.15217	Transposase family
ABSDF1084	IS5 family transposase	0.421207	NA	1.04216	Transposase family
ABSDF2672	IS5 family transposase	-0.241007	-0.0670958	-1.22259	Transposase family
ABSDF1674	IS5 family transposase	0.113062	0.419118	1.23815	Transposase family
ABSDF2381	IS5 family transposase	0.862557	0.211116	1.20107	Transposase family
ABSDF0058	IS5 family transposase	0.309354	NA	1.1389	Transposase family
ABSDF2973	IS982 family transposase	-0.078305	NA	-1.69728	Transposase family
ABSDF0833	IS982 family transposase	0.263606	-0.60523	-1.24926	Transposase family
ABSDF1700	IS982 family transposase	-0.816736	-2.43335	-2.0912	Transposase family
ABSDF1967	IS982 family transposase	-0.352641	-1.45575	-1.12033	Transposase family
ABSDF1504	IS982 family transposase	-0.943056	-0.93079	-1.27846	Transposase family
ABSDF2850	IS982 family transposase	-0.667349	-1.72392	-1.87398	Transposase family
ABSDF1359	IS982 family transposase	3.06106	1.49154	1.77943	Transposase family
ABSDF_tRNA43	tRNA-Arg	-0.337824	0.0976221	-1.02012	tRNA
ABSDF_tRNA26	tRNA-Lys	-0.926457	-0.48081	-1.51756	tRNA
ABSDF_tRNA48	tRNA-Met	-0.533271	-0.628456	-1.59749	tRNA
ABSDF_tRNA49	tRNA-Met	-0.713358	-0.147353	-1.59019	tRNA
ABSDF_tRNA30	tRNA-Thr	-0.194852	0.237208	-1.09096	tRNA
ABSDF1677	two-component regulatory system response regulator	0.379541	0.412172	1.05812	Two-component system
